# Supplementary material for: De novo assembly of the Platycladus orientalis (L.) Franco transcriptome provides insight into the development and pollination mechanism of female cone based on RNA-Seq data
Source: Sci Rep. 2019 Jul 15;9:10191. doi: 10.1038/s41598-019-46696-6 (PMC6629706; doi:10.1038/s41598-019-46696-6)
Supplement: Supplementary file 2 — Supplementary Table S1 [file 41598_2019_46696_MOESM2_ESM.xls]

## Sheet: Sheet1
Supplementary Table S4 Summary frequency of identified SSR motifs (considering sequence complementary).
Number of repeats	4	5	6	7	8	9	10	11	12	13	14	15	16	17	18	19	20	21	22	23	24	25	26	27	28	29	30	31	32	33	34	35	36	37	38	39	40	41	42	total
AC/GT	-	-	150	93	74	56	29	11	8		5	7	2	3	2	5	1	2	3	3		2		2		1		1											1	461
AG/CT	-	-	159	71	43	24	24	16	7		12	8	2	8	6	4	3	4	2	2	5	1	2	1	2		2													408
AT/AT	-	-	187	89	72	48	38	18	4		17	1	1	3	2		2		1																					483
CG/CG	-	-	2	1		1																																		4
AAC/GTT	-	32	12	8	2		1																																	55
AAG/CTT	-	162	79	16	4	4	6			1																														272
AAT/ATT	-	75	12	16	1	1	1																																	106
ACC/GGT	-	45	22	10	2	3																																		82
ACG/CGT	-	13	4	2																																				19
ACT/AGT	-	5	2	1																																				8
AGC/CTG	-	88	25	3	1		1																																	118
AGG/CCT	-	86	45	15	1	3	1																																	151
ATC/ATG	-	81	27	6	8	1																																		123
CCG/CGG	-	23	8	3	1																																			35
AAAC/GTTT	13	3																																						16
AAAG/CTTT	21	2	1	1																																				25
AAAT/ATTT	70	3																																						73
AACC/GGTT	3																																							3
AACG/CGTT	1																																							1
AACT/AGTT	1																																							1
AAGC/CTTG	2																																							2
AAGG/CCTT	8																																							8
AATC/ATTG	9	4																																						13
AATG/ATTC	41	5	1	1																																				48
AATT/AATT	5	1					1																																	7
ACAG/CTGT	2	2																																						4
ACAT/ATGT	23	8	3		1																																			35
ACCT/AGGT	4																																							4
ACGC/CGTG	3																																							3
ACGG/CCGT	1																																							1
ACTC/AGTG	1																																							1
ACTG/AGTC	3	1																																						4
AGAT/ATCT	14	5	3	3	1																																			26
AGCC/CTGG	1																																							1
AGCT/AGCT	1																																							1
AGGC/CCTG	3																																							3
ATCC/ATGG	5																																							5
ATCG/ATCG	1																																							1
ATGC/ATGC	5		2																																					7
AAAAC/GTTTT	4																																							4
AAAAG/CTTTT	5	1					1																																	7
AAAAT/ATTTT	10																																							10
AAACC/GGTTT	2																																							2
AAACT/AGTTT		1																																						1
AAAGG/CCTTT	1																																							1
AAATG/ATTTC	4																																							4
AACAG/CTGTT	1	1																																						2
AACCC/GGGTT	1																																							1
AAGAG/CTCTT	1																																							1
AAGAT/ATCTT	4	3																																						7
AAGCC/CTTGG	3																																							3
AAGGC/CCTTG	2																																							2
AAGGG/CCCTT	2	1																																						3
AATAC/ATTGT	1																																							1
AATAG/ATTCT	3																																							3
AATAT/ATATT	2																																							2
AATGG/ATTCC	1																																							1
AATGT/ACATT	1																																							1
AATTC/AATTG	1																																							1
ACACT/AGTGT	1																																							1
ACCAG/CTGGT	2																																							2
AGAGC/CTCTG	1																																							1
AGCAT/ATGCT	1																																							1
ATATC/ATATG	1																																							1
AAAAAG/CTTTTT					1																																			1
AAAAAT/ATTTTT	4																																							4
AAAAGG/CCTTTT	2																																							2
AAAATG/ATTTTC	1																																							1
AAAGGC/CCTTTG	1																																							1
AAAGGG/CCCTTT	1																																							1
AAAGTC/ACTTTG	1																																							1
AAATCC/ATTTGG	2																																							2
AAATGC/ATTTGC	1																																							1
AACAAG/CTTGTT	1																																							1
AACACG/CGTGTT	1																																							1
AACAGC/CTGTTG	2	1																																						3
AACAGG/CCTGTT	1																																							1
AACATC/ATGTTG	1																																							1
AACATG/ATGTTC	1	1																																						2
AACCAC/GGTTGT	1																																							1
AACCAG/CTGGTT		1																																						1
AACCCG/CGGGTT	1																																							1
AACCTC/AGGTTG	1																																							1
AACGAG/CGTTCT	1																																							1
AACGCC/CGTTGG	1																																							1
AACGGG/CCCGTT		1		1																																				2
AACTCG/AGTTCG	2																																							2
AAGAGG/CCTCTT	2	1																																						3
AAGATC/ATCTTG	1																																							1
AAGATG/ATCTTC	6	1																																						7
AAGCAG/CTGCTT	1	1																																						2
AAGGAG/CCTTCT	2	1																																						3
AAGGCC/CCTTGG	1																																							1
AAGGGC/CCCTTG	4																																							4
AAGGGG/CCCCTT	2																																							2
AAGGTC/ACCTTG		1																																						1
AAGTGG/ACTTCC	1																																							1
AATCAG/ATTCTG	1																																							1
AATCAT/ATGATT	1																																							1
AATCTG/AGATTC	1																																							1
AATGAC/ATTGTC	1																																							1
AATGAG/ATTCTC	2																																							2
AATGAT/ATCATT		2																																						2
AATGCC/ATTGGC	1																																							1
AATGGC/ATTGCC	1																																							1
AATGTG/ACATTC	1																																							1
AATTCC/AATTGG	2																																							2
ACACAG/CTGTGT	2																																							2
ACACCC/GGGTGT	1																																							1
ACACCT/AGGTGT			1																																					1
ACACGC/CGTGTG	1																																							1
ACAGAT/ATCTGT	2																																							2
ACAGCC/CTGTGG	1																																							1
ACAGGC/CCTGTG		2																																						2
ACATAT/ATATGT		6																																						6
ACCAGC/CTGGTG	1	1																																						2
ACCCAT/ATGGGT	2																																							2
ACCCGC/CGGGTG		1																																						1
ACCCGT/ACGGGT	1																																							1
ACCGAT/ATCGGT		1																																						1
ACCGCC/CGGTGG	2																																							2
ACCTCC/AGGTGG	3																																							3
ACCTCG/AGGTCG		1																																						1
ACCTGC/AGGTGC	1																																							1
ACCTGG/AGGTCC	1																																							1
ACGATG/ATCGTC	2																																							2
ACGCCC/CGTGGG	1	1																																						2
ACGGGG/CCCCGT	1																																							1
ACTCAG/AGTCTG	1																																							1
ACTCCC/AGTGGG	1																																							1
ACTCGG/AGTCCG	1																																							1
ACTCTC/AGAGTG	2																																							2
ACTGCT/AGCAGT	1																																							1
ACTGGC/AGTGCC	1																																							1
AGAGCC/CTCTGG	2																																							2
AGAGGC/CCTCTG	1																																							1
AGAGGG/CCCTCT	3																																							3
AGATGG/ATCTCC	1	2		1																																				4
AGCAGG/CCTGCT	1																																							1
AGCATC/ATGCTG	1																																							1
AGCCCG/CGGGCT	1																																							1
AGCCCT/AGGGCT	1																																							1
AGCCGC/CGGCTG	1	1																																						2
AGCCTC/AGGCTG	2																																							2
AGCTGC/AGCTGC	1																																							1
AGGATG/ATCCTC	2	8	1																																					11
AGGCGG/CCGCCT	2																																							2
AGGGCC/CCCTGG	1																																							1
AGGGCG/CCCTCG	3																																							3
AGGGGC/CCCCTG	3	1																																						4
ATATCC/ATATGG	1																																							1
ATCCCC/ATGGGG	1																																							1
ATCGCC/ATGGCG	2																																							2
ATGCCC/ATGGGC	1																																							1
