# Supplementary material for: De novo assembly of the Platycladus orientalis (L.) Franco transcriptome provides insight into the development and pollination mechanism of female cone based on RNA-Seq data
Source: Sci Rep. 2019 Jul 15;9:10191. doi: 10.1038/s41598-019-46696-6 (PMC6629706; doi:10.1038/s41598-019-46696-6)
Supplement: Supplementary file 3 — Supplementary Table S2 [file 41598_2019_46696_MOESM3_ESM.xls]

## Sheet: Supplementary Table S5 Results 
Supplementary Table S5 Results showing the unigenes with SSRs and the designed primer properties.
ID	SSR nr.	SSR type	SSR	size	start	end	FORWARD PRIMER1 (5'-3')	Tm(℃)	size	REVERSE PRIMER1 (5'-3')	Tm(℃)	size	PRODUCT1 size (bp)	start (bp)	end (bp)	FORWARD PRIMER2 (5'-3')	Tm(℃)	size	REVERSE PRIMER2 (5'-3')	Tm(℃)	size	PRODUCT2 size (bp)	start (bp)	end (bp)	FORWARD PRIMER3 (5'-3')	Tm(℃)	size	REVERSE PRIMER3 (5'-3')	Tm(℃)	size	PRODUCT3 size (bp)	start (bp)	end (bp)
Unigene0000043	1	c	(TATAT)4atatc(TG)6	37	440	476	TTTTAAGAGGGCTTCCACGA	59.817	20	TGGAAGAGAGGGGAGAGTGA	59.913	20	187	399	585	TATTGCATTGGCTATGGCAG	59.685	20	TGGAAGAGAGGGGAGAGTGA	59.913	20	237	349	585	TTTTAAGAGGGCTTCCACGA	59.817	20	GTGTGTGGAAGAGAGGGGAG	59.682	20	192	399	590
Unigene0000051	1	p2	(TA)6	12	189	200	TGATATTGGTTTCGGGTTCG	60.692	20	TCTTCACGTGGAAGTGCTAGT	57.619	21	176	67	242	ATATTGGTTTCGGGTTCGC	59.776	19	TCTTCACGTGGAAGTGCTAGT	57.619	21	174	69	242	TGATATTGGTTTCGGGTTCG	60.692	20	ATCTTCACGTGGAAGTGCTAGT	58.017	22	177	67	243
Unigene0000052	1	p2	(TA)6	12	3136	3147	TGATATTGGTTTCGGGTTCG	60.692	20	TCTTCACGTGGAAGTGCTAGT	57.619	21	176	3014	3189	ATATTGGTTTCGGGTTCGC	59.776	19	TCTTCACGTGGAAGTGCTAGT	57.619	21	174	3016	3189	TGATATTGGTTTCGGGTTCG	60.692	20	ATCTTCACGTGGAAGTGCTAGT	58.017	22	177	3014	3190
Unigene0000100	1	p2	(AT)6	12	406	417	AAGAGGAACCCGGAACAAAT	59.805	20	ATTCTGGTATCAACGCGGAC	59.962	20	222	249	470	AAGAGGAACCCGGAACAAAT	59.805	20	AGATTCTGGTATCAACGCGG	60.096	20	224	249	472	AATTTGGGGCGAATTTGACT	60.673	20	ATTCTGGTATCAACGCGGAC	59.962	20	205	266	470
Unigene0000110	1	p2	(CT)7	14	186	199	GGAATAATGAATTGCAGCCC	59.374	20	TTCATTGTTGTTCCCAATGC	59.375	20	157	161	317	GGGAATAATGAATTGCAGCC	59.374	20	TTCATTGTTGTTCCCAATGC	59.375	20	158	160	317	GGGGAATAATGAATTGCAGC	59.374	20	TTCATTGTTGTTCCCAATGC	59.375	20	159	159	317
Unigene0000191	1	p2	(AT)10	20	1195	1214	CCAAAAATATCATGGCTGGC	60.289	20	AGACTGCAAGAAGCCACGTT	60.058	20	128	1135	1262	CCAAAAATATCATGGCTGGC	60.289	20	ACTGCAAGAAGCCACGTTTT	59.92	20	126	1135	1260	CCAAAAATATCATGGCTGGC	60.289	20	CCAAACCCTCCACTGCTTTA	60.103	20	217	1135	1351
Unigene0000204	1	p3	(GGA)5	15	1256	1270	AGGAGCAAGCCACGAGAATA	59.978	20	AGTTTTGGCGGGTGTTACAG	60.03	20	277	1199	1475	AGGAGCAAGCCACGAGAATA	59.978	20	CGGGTGTTACAGAAAGGGAA	59.964	20	269	1199	1467	GCCACGAGAATAATGCCAGT	60.103	20	AGTTTTGGCGGGTGTTACAG	60.03	20	269	1207	1475
Unigene0000440	1	p2	(AG)9	18	189	206	TTGCCATTTGTGAAAAGCAG	59.849	20	TCGCCAACTGACCTAGGATT	59.694	20	109	162	270	TTGCCATTTGTGAAAAGCAG	59.849	20	CAACCACCAATTACTTCGCC	60.365	20	124	162	285	TTGCCATTTGTGAAAAGCAG	59.849	20	CCACCAATTACTTCGCCAAC	60.365	20	121	162	282
Unigene0000461	1	p2	(TA)7	14	187	200	TATCAACGCCAACAAGCAAA	60.251	20	TTGATTATTTATGTTTTGCAATCAA	57.81	25	185	46	230	GTATCAACGCCAACAAGCAA	59.735	20	TTGATTATTTATGTTTTGCAATCAA	57.81	25	186	45	230	CCACCCTCCATGAAAAGAAG	59.521	20	TTGATTATTTATGTTTTGCAATCAA	57.81	25	229	2	230
Unigene0000479	1	p4	(TATT)4	16	918	933	GAAAGAGATGCCTAGAACGGC	60.354	21	TTCCATCACGATTCATTTGC	59.48	20	212	836	1047	AAAGAGATGCCTAGAACGGC	58.555	20	TTCCATCACGATTCATTTGC	59.48	20	211	837	1047	AAAGAGATGCCTAGAACGGCT	59.518	21	TTCCATCACGATTCATTTGC	59.48	20	211	837	1047
Unigene0000507	1	p3	(TTC)5	15	132	146	ATCTGTCTCATCCACCTCGG	60.072	20	TGCGCGAACCTATTTAATCC	60.061	20	121	95	215	ATCTGTCTCATCCACCTCGG	60.072	20	GCCGTGATCTTCTGAATGGT	60.081	20	100	95	194	CTGCAGAGACAACTGAACGC	59.776	20	TGCGCGAACCTATTTAATCC	60.061	20	194	22	215
Unigene0000508	1	p3	(TTC)5	15	141	155	ATCTGTCTCATCCACCTCGG	60.072	20	TGCGCGAACCTATTTAATCC	60.061	20	121	104	224	ATCTGTCTCATCCACCTCGG	60.072	20	GCCGTGATCTTCTGAATGGT	60.081	20	100	104	203	ATCTGTCTCATCCACCTCGG	60.072	20	AATCCTGCCGTGATCTTCTG	60.218	20	106	104	209
Unigene0000548	1	p2	(TA)7	14	53	66	CAACAATATTTAGCCCGACAAA	59.044	22	GGGCCAAATCAGGTTTCTAA	59.019	20	114	12	125	CAACAATATTTAGCCCGACAAA	59.044	22	GGGCCAAATCAGGTTTCTAAC	59.828	21	114	12	125	CAACAATATTTAGCCCGACAAA	59.044	22	GGGGCCAAATCAGGTTTCTA	61.173	20	115	12	126
Unigene0000566	1	p2	(GA)8	16	398	413
Unigene0000664	1	p2	(TG)6	12	484	495	CTGATGTGCCATTTTTCCCT	59.933	20	TTTTTGGGGAGTTTTGGATG	59.772	20	192	327	518	GGAGTACCCAGTGCAGGAAA	60.111	20	TTTTTGGGGAGTTTTGGATG	59.772	20	154	365	518	CATCCTAGGGGTTTGTGTGC	60.375	20	TTTTTGGGGAGTTTTGGATG	59.772	20	113	406	518
Unigene0000665	1	p2	(TG)6	12	484	495	GGAGTACCCAGTGCAGGAAA	60.111	20	TTTTTGGGGAGTTTTGGATG	59.772	20	154	365	518	TGCTGATGTGCTGTTTTTCC	59.847	20	TTTTTGGGGAGTTTTGGATG	59.772	20	194	325	518	TGATGTGCTGTTTTTCCCTG	59.691	20	TTTTTGGGGAGTTTTGGATG	59.772	20	191	328	518
Unigene0000669	1	p2	(AT)6	12	270	281	CTAAGTTGCCGATTCGGGT	60.081	19	GGCAGGGTACTTGTTTTGGA	59.971	20	251	211	461	CTAAGTTGCCGATTCGGGT	60.081	19	TTTTGGACTGTGGGTCCTTC	59.943	20	238	211	448	GATTCGGGTTCATGGGTTC	60.127	19	GGCAGGGTACTTGTTTTGGA	59.971	20	241	221	461
Unigene0000711	1	p2	(TG)8	16	382	397
Unigene0000712	1	p2	(TG)8	16	273	288
Unigene0000735	1	p2	(TG)7	14	242	255	GGTCACAGGGGAAAACTGAA	59.943	20	GGGTAAAATACGCTCACGGA	59.96	20	270	129	398	GGTCACAGGGGAAAACTGAA	59.943	20	CAAACCCACGGGGTAAAATA	59.559	20	280	129	408	GGTCACAGGGGAAAACTGAA	59.943	20	GATCCGCCTGAACTCAGAGA	60.497	20	252	129	380
Unigene0000772	1	p6	(TTTGAC)4	24	311	334	ATGCTGCCCTACCAATTCAG	60.096	20	GTTCACGGCTTTCTCGAGTT	59.478	20	161	204	364	TAACTCCATGCTGCCCTACC	60.096	20	GTTCACGGCTTTCTCGAGTT	59.478	20	168	197	364	CTGCTTTCCTTGAAGATGGG	59.807	20	GTTCACGGCTTTCTCGAGTT	59.478	20	131	234	364
Unigene0000830	1	p2	(AG)6	12	347	358	TGTAGCAATGAAGATGCCCA	60.22	20	CAAGAATAGGCAGCTGGGAG	59.971	20	146	297	442	GGAAGGGTGTTTTGCAGAGA	60.232	20	CAAGAATAGGCAGCTGGGAG	59.971	20	229	214	442	TGTAGCAATGAAGATGCCCA	60.22	20	ATAGGCAGCTGGGAGGATTT	60.06	20	141	297	437
Unigene0000831	1	p2	(AG)6	12	370	381	TGTAGCAATGAAGATGCCCA	60.22	20	CAAGAATAGGCAGCTGGGAG	59.971	20	146	320	465	GGAAGGGTGTTTTGCAGAGA	60.232	20	CAAGAATAGGCAGCTGGGAG	59.971	20	229	237	465	TGTAGCAATGAAGATGCCCA	60.22	20	ATAGGCAGCTGGGAGGATTT	60.06	20	141	320	460
Unigene0000861	1	p2	(GA)6	12	576	587	AGCAATGGCGGAAACTCTAA	59.845	20	AGGCAGGAACCTCCTGATTT	60.074	20	215	442	656	GCAATGGCGGAAACTCTAAG	59.845	20	AGGCAGGAACCTCCTGATTT	60.074	20	214	443	656	AGCAATGGCGGAAACTCTAA	59.845	20	TTCAAAGGACAGGCAGGAAC	60.232	20	225	442	666
Unigene0000943	1	p3	(CCA)6	18	725	742	GCTCCCACTCCAAAATCAAA	60.051	20	AGAAGGAATCATCAGCGGAA	59.773	20	259	590	848	CACCAGCACCAATAAAGCCT	60.132	20	AGAAGGAATCATCAGCGGAA	59.773	20	225	624	848	AGCACCAGCACCAATAAAGC	60.278	20	AGAAGGAATCATCAGCGGAA	59.773	20	227	622	848
Unigene0001008	1	p2	(AC)6	12	488	499	CAGGTACCCTGTGCAACAAA	59.609	20	TCTAACTCTTTTGGTGTGTGGAA	58.8	23	200	326	525	ACAAGCCCATCATCTCCTGT	59.535	20	TCTAACTCTTTTGGTGTGTGGAA	58.8	23	142	384	525	AGCCCATCATCTCCTGTCAT	59.491	20	TCTAACTCTTTTGGTGTGTGGAA	58.8	23	139	387	525
Unigene0001061	1	p2	(GT)9	18	49	66	AAGATGGAGAAAATGAATGAAAAA	58.258	24	AAAAGGCATTTTGTGCCAAC	59.982	20	276	22	297	TGTTAAGATGGAGAAAATGAATGAA	59.08	25	AAAAGGCATTTTGTGCCAAC	59.982	20	280	18	297	TGTTAAGATGGAGAAAATGAATGAA	59.08	25	GTGTGGCAGCAGTTTTTGAA	59.888	20	109	18	126
Unigene0001079	1	p3	(GAT)7	21	987	1007	CTTCATAACGCCCTGTCCAT	59.955	20	TCAGAGGCCAAGAATGGAGT	59.803	20	254	803	1056	GGCTCTGCCCTCTTTCTTCT	60.096	20	TCAGAGGCCAAGAATGGAGT	59.803	20	159	898	1056	GTCTGCTGACCCCCTTGTAA	60.111	20	TCAGAGGCCAAGAATGGAGT	59.803	20	230	827	1056
Unigene0001102	1	p2	(TG)6	12	97	108	CTTCCACCATGCCTTGGATA	60.853	20	CAGTTGGAGGCTTTGGTTTG	60.659	20	220	70	289	CTTCCACCATGCCTTGGATA	60.853	20	GAACTGTCCAGTTGGAGGCT	59.305	20	228	70	297	CTTCCACCATGCCTTGGATA	60.853	20	CTGTCCAGTTGGAGGCTTTG	60.822	20	225	70	294
Unigene0001163	1	p2	(CT)6	12	123	134	TTTCTCCCACGGTGGTACTC	59.966	20	TGGTGGTGGAGTCAACGATA	59.96	20	151	50	200	TTTCTCCCACGGTGGTACTC	59.966	20	ACTAGTCGCGATCCAGCAGT	60.043	20	109	50	158	TCTCCCACGGTGGTACTCTC	60.112	20	TGGTGGTGGAGTCAACGATA	59.96	20	149	52	200
Unigene0001198	1	c	(TG)6cgcatgtttgtgt(TG)11	47	425	471	GCCTTGATGTCCTTCCAAAA	60.051	20	ACACCCAGCCATAAATGCTC	59.962	20	178	343	520	GCCTTGATGTCCTTCCAAAA	60.051	20	CCAGCCATAAATGCTCCTGT	60.096	20	174	343	516	GCCTTGATGTCCTTCCAAAA	60.051	20	AAACACCCAGCCATAAATGC	59.829	20	180	343	522
Unigene0001198	2	c	(TG)6cgcatgtttgtgt(TG)11	47	887	933	AGTTGCCATGATGTCCTTCC	59.934	20	TGCTCCTGTATGCACACACATA	60.203	22	167	801	967	TCAGGTGCATGTGTCAATCA	59.658	20	TGCTCCTGTATGCACACACATA	60.203	22	237	731	967	GCATGTGTCAATCAATGGGT	59.223	20	TGCTCCTGTATGCACACACATA	60.203	22	231	737	967
Unigene0001395	1	p3	(GAG)5	15	32	46
Unigene0001415	1	c	(AC)7agacatgagcatacacgcacaagtgcacagacacacacccacacacccacacccacacccacgcacacacccacacccacacgcatgcacacat(AC)6	120	48	167	CGATCTCTTCTGCTGCACTG	59.88	20	TCGATCCTGAACGTACCTGAC	60.126	21	223	7	229	ACCCTCCGATCTCTTCTGCT	60.358	20	TCGATCCTGAACGTACCTGAC	60.126	21	229	1	229	CCGATCTCTTCTGCTGCACT	60.7	20	TCGATCCTGAACGTACCTGAC	60.126	21	224	6	229
Unigene0001416	1	c	(AC)9atgcacacacg(CA)6	41	7	47
Unigene0001470	1	p3	(ATA)5	15	300	314	CCATTGCTCTCACTCATCCTC	59.818	21	TCAATGCCATGAGTGGGATA	59.883	20	228	205	432	TCCATTGCTCTCACTCATCCT	59.818	21	TCAATGCCATGAGTGGGATA	59.883	20	229	204	432	CCATTGCTCTCACTCATCCTC	59.818	21	AATGGGTCAATGCCATGAGT	60.203	20	234	205	438
Unigene0001496	1	c	(TG)8tctgtg(TA)8	38	382	419
Unigene0001524	1	p3	(ATA)7	21	170	190	CGTCTTATTTCGAAGGAAGGAAT	59.982	23	ATTTGATGCGAAATGTGCCT	60.478	20	100	140	239	CGTCTTATTTCGAAGGAAGGAAT	59.982	23	AATTTGATGCGAAATGTGCC	60.847	20	101	140	240	CGTCTTATTTCGAAGGAAGGAAT	59.982	23	CCGGTCAAGCCAGTCAATAA	61.021	20	153	140	292
Unigene0001525	1	p3	(ATA)7	21	170	190	CGTCTTATTTCGAAGGAAGGAAT	59.982	23	ATTTGATGCGAAATGTGCCT	60.478	20	100	140	239	CGTCTTATTTCGAAGGAAGGAAT	59.982	23	AATTTGATGCGAAATGTGCC	60.847	20	101	140	240	CGTCTTATTTCGAAGGAAGGAAT	59.982	23	CCGGTCAAGCCAGTCAATAA	61.021	20	153	140	292
Unigene0001549	1	p2	(TA)9	18	1	18
Unigene0001639	1	p4	(TTCA)4	16	133	148	GAGTGCTAGCTTGTGGGTCC	59.874	20	TGGTCCTGTGTTTCCAGGAT	60.363	20	186	74	259	GAGTGCTAGCTTGTGGGTCC	59.874	20	CGTATGGTCCTGTGTTTCCA	59.415	20	190	74	263	GAGTGCTAGCTTGTGGGTCC	59.874	20	GGGATTTTCACGTATGGTCC	59.105	20	200	74	273
Unigene0001667	1	p2	(AC)6	12	254	265	TATGCCACATTGGTGTTTGG	60.234	20	AAAAATGGGGAATCCAGAGG	60.124	20	229	166	394	GGACACGAGCTGGAAAAGAA	60.375	20	GGAAAGAGAGCGCAAGAATG	60.096	20	261	189	449	GGACACGAGCTGGAAAAGAA	60.375	20	AAAAATGGGGAATCCAGAGG	60.124	20	206	189	394
Unigene0001711	1	p2	(AG)17	34	375	408
Unigene0001908	1	p4	(GATT)4	16	1	16
Unigene0001911	1	p3	(AAT)6	18	410	427	GGGCTTGGGTTCGATTCTAC	60.826	20	AGATCCAGTGGGGTTTTTGA	59.381	20	119	354	472	GGGCTTGGGTTCGATTCTAC	60.826	20	CCAGTGGGGTTTTTGATAGG	59.284	20	115	354	468	AGGGCTTGGGTTCGATTCTA	60.949	20	AGATCCAGTGGGGTTTTTGA	59.381	20	120	353	472
Unigene0001912	1	p3	(AAT)6	18	671	688	GGGCTTGGGTTCGATTCTAC	60.826	20	AGATCCAGTGGGGTTTTTGA	59.381	20	119	615	733	GGGCTTGGGTTCGATTCTAC	60.826	20	CCAGTGGGGTTTTTGATAGG	59.284	20	115	615	729	AGGGCTTGGGTTCGATTCTA	60.949	20	AGATCCAGTGGGGTTTTTGA	59.381	20	120	614	733
Unigene0001923	1	p2	(TG)9	18	64	81
Unigene0001924	1	p2	(TG)9	18	64	81
Unigene0001943	1	p3	(CAG)5	15	1092	1106	GGTTTTCACATTGGGGATTG	60.029	20	CTACCGTCTCCTTCCCCTTC	60.067	20	218	979	1196	GTTTTCACATTGGGGATTGG	60.029	20	CTACCGTCTCCTTCCCCTTC	60.067	20	217	980	1196	CGACAGCACTACCAGTTCCA	59.897	20	CCTGCAGAAGGTCAGAGGAC	59.986	20	232	1061	1292
Unigene0001943	2	c	(CAG)5catctgcaacaacagcagcagacccag(CAA)8	66	1824	1889	AGCTCGAGCAACTCATCCAT	59.981	20	TCTTCTTGTGCTTGTGGCTG	60.175	20	149	1781	1929	AGCTCGAGCAACTCATCCAT	59.981	20	GAGGAAGATGTTGGGCTTCA	60.195	20	220	1781	2000	AGCTCGAGCAACTCATCCAT	59.981	20	GGAAGATGTTGGGCTTCAGA	60.195	20	218	1781	1998
Unigene0001963	1	p2	(TA)6	12	143	154	CAATTATTGTTATTGAATCATTGGTGA	60.23	27	CTGTTACCGAGCAGCCATTT	60.27	20	158	61	218	TCAATTATTGTTATTGAATCATTGGTG	60.23	27	CTGTTACCGAGCAGCCATTT	60.27	20	159	60	218	CAATTATTGTTATTGAATCATTGGTGA	60.23	27	ATCTGTTACCGAGCAGCCAT	59.723	20	160	61	220
Unigene0002061	1	p3	(CTT)5	15	1174	1188	TGAGCCCTGACACTATGCTG	60.008	20	GTTGCGATGAGATTGAAGCA	59.955	20	201	1097	1297	TGCTGAGCCCTGACACTATG	60.008	20	GTTGCGATGAGATTGAAGCA	59.955	20	204	1094	1297	TGCTGAGCCCTGACACTATG	60.008	20	TTGCGATGAGATTGAAGCAG	60.096	20	203	1094	1296
Unigene0002122	1	p5	(AATAC)4	20	696	715	CATTGGAATCGAGGCAACTT	60.074	20	TGAGAAGTGTGACCCAATCG	59.676	20	186	560	745	CATTGGAATCGAGGCAACTT	60.074	20	GAAGTGTGACCCAATCGGAC	60.372	20	183	560	742	GGGGGTCCAATCTGAAAGTT	60.169	20	TGAGAAGTGTGACCCAATCG	59.676	20	147	599	745
Unigene0002294	1	p2	(AC)9	18	182	199	TGTGGGCGTGTTGAGTTTTA	60.149	20	CGTATGTGTGCGTGTCTATGC	60.218	21	115	128	242	ATGTGGGCGTGTTGAGTTTT	60.419	20	CGTATGTGTGCGTGTCTATGC	60.218	21	116	127	242	TGTGGGCGTGTTGAGTTTTA	60.149	20	CATGTACGTATGTGTGCGTGTC	59.981	22	121	128	248
Unigene0002295	1	p2	(AC)9	18	182	199	TGTGGGCGTGTTGAGTTTTA	60.149	20	TGTACGTATGTGTGTGTGTCTATGC	59.928	25	119	128	246	TGTGGGCGTGTTGAGTTTTA	60.149	20	CGTATGTGTGTGTGTCTATGCTT	57.789	23	115	128	242	TGTGGGCGTGTTGAGTTTTA	60.149	20	ACGTATGTGTGTGTGTCTATGCTT	58.66	24	116	128	243
Unigene0002479	1	c	(AC)6aa(AC)15	44	586	629	TGTCCCTTCATGGGAAATGT	60.173	20	TTCAGTTGGATAAACTCGAGAGA	58.137	23	144	521	664	TGTTCCAAGTGCAGCATCTC	59.992	20	TTCAGTTGGATAAACTCGAGAGAC	58.96	24	196	469	664	TGTCCCTTCATGGGAAATGT	60.173	20	CTTCAGTTGGATAAACTCGAGAGA	59.088	24	145	521	665
Unigene0002536	1	p2	(GT)10	20	127	146	TTTTTGCTCCTTTTTGCTCC	59.451	20	CAATGCTGGTTCTGATGGTG	60.112	20	227	9	235	TTTTTGCTCCTTTTTGCTCC	59.451	20	GGGTGCTGATGTACGGATTT	59.82	20	196	9	204	TTTTTGCTCCTTTTTGCTCC	59.451	20	GATTTTGGATGCATTTGGGT	59.628	20	165	9	173
Unigene0002555	1	p2	(GA)9	18	699	716
Unigene0002570	1	p2	(AT)11	22	36	57	AAAGCTGGCCTAGTTTTGGG	60.603	20	CCCTTTGGAGACAGAAACCA	60.081	20	119	6	124	AAAGCTGGCCTAGTTTTGGG	60.603	20	CAATTTGGGTGGACAGGACT	59.82	20	183	6	188	AAAGCTGGCCTAGTTTTGGG	60.603	20	CCCAGGGTCAATTTAGGACA	59.784	20	211	6	216
Unigene0002613	1	p2	(TC)6	12	611	622
Unigene0002624	1	p2	(AG)6	12	278	289	GCCGTGTCCTCCTCAAATAA	60.074	20	CTCCTCAGGACTGGAACTGC	59.986	20	128	220	347	AAACCTAGCCGTGTCCTCCT	60.132	20	CTCCTCAGGACTGGAACTGC	59.986	20	135	213	347	GATTAGTTGAGCGGCCAAAG	59.845	20	CTCCTCAGGACTGGAACTGC	59.986	20	270	78	347
Unigene0002647	1	p2	(TA)8	16	33	48	AGCAAAACCTCAACACATCTCA	59.78	22	GATTTCTAGCTCGCGTCCTG	60.118	20	203	5	207	GCAAAACCTCAACACATCTCA	58.763	21	GATTTCTAGCTCGCGTCCTG	60.118	20	202	6	207	AGCAAAACCTCAACACATCTCA	59.78	22	TTTCTAGCTCGCGTCCTGTT	60.154	20	201	5	205
Unigene0002648	1	p2	(TA)8	16	33	48	AGCAAAACCTCAACACATCTCA	59.78	22	GATTTCTAGCTCGCGTCCTG	60.118	20	203	5	207	GCAAAACCTCAACACATCTCA	58.763	21	GATTTCTAGCTCGCGTCCTG	60.118	20	202	6	207	AGCAAAACCTCAACACATCTCA	59.78	22	TTTCTAGCTCGCGTCCTGTT	60.154	20	201	5	205
Unigene0002709	1	p2	(CA)10	20	699	718
Unigene0002718	1	p3	(AGT)6	18	402	419	CATACCCGTGGAACATAGGG	60.066	20	CATGGCTTCAACAATGGTCA	60.517	20	217	277	493	TTTCGTACCCGATACAAGGG	59.817	20	CATGGCTTCAACAATGGTCA	60.517	20	254	240	493	AAGGGTAAAAACCCAAGGGA	59.677	20	CATGGCTTCAACAATGGTCA	60.517	20	239	255	493
Unigene0002731	1	c	(TG)7(TA)11	36	364	399	TTCATTTGAATCGTGGATGC	59.48	20	TTTTGTATATTTCTTTCATTTCTTTGC	58.452	27	152	298	449	TTCATTTGAATCGTGGATGC	59.48	20	TTTGTATATTTCTTTCATTTCTTTGC	57.334	26	151	298	448	CCTTTGGGCATTTTTGCTAT	59.078	20	TTGTATATTTCTTTCATTTCTTTGCAT	58.725	27	245	203	447
Unigene0002732	1	c	(TG)7(TA)11	36	364	399	TTCATTTGAATCGTGGATGC	59.48	20	TTTTGTATATTTCTTTCATTTCTTTGC	58.452	27	152	298	449	TTCATTTGAATCGTGGATGC	59.48	20	TTTGTATATTTCTTTCATTTCTTTGC	57.334	26	151	298	448	CCTTTGGGCATTTTTGCTAT	59.078	20	TTGTATATTTCTTTCATTTCTTTGCAT	58.725	27	245	203	447
Unigene0002889	1	p3	(GAG)5	15	59	73	AGGGCAATGGAGAAGAGGAA	61.095	20	TCTTTTTGAAGTTGGGTGGC	60.088	20	243	11	253	GGGCAATGGAGAAGAGGAAG	61.095	20	TCTTTTTGAAGTTGGGTGGC	60.088	20	242	12	253	GGGCAATGGAGAAGAGGAAG	61.095	20	AAGGAATTTCATGATTGCCG	59.901	20	199	12	210
Unigene0002897	1	p2	(TA)9	18	234	251
Unigene0002968	1	p3	(ATT)5	15	208	222	CCCACGCCTTCAAATACACT	59.993	20	GCTCATACTGCCTACCCTGC	59.866	20	275	56	330	TTTCCCACGCCTTCAAATAC	59.938	20	GCTCATACTGCCTACCCTGC	59.866	20	278	53	330	GTTTCCCACGCCTTCAAATA	59.938	20	GCTCATACTGCCTACCCTGC	59.866	20	279	52	330
Unigene0002994	1	p3	(TTC)6	18	509	526
Unigene0003000	1	p3	(AAG)5	15	377	391	CAGTGACTCCGAGGAAGAGG	59.978	20	TTGCTCTTTGTGTGCAGGAC	60.032	20	279	350	628	CCAGTGACTCCGAGGAAGAG	59.978	20	TTGCTCTTTGTGTGCAGGAC	60.032	20	280	349	628	CAGTGACTCCGAGGAAGAGG	59.978	20	GCAAACTGCACACTGGAAAA	59.888	20	190	350	539
Unigene0003012	1	p3	(TCA)8	24	35	58
Unigene0003012	2	p3	(CAT)5	15	204	218	ACCATCTTCATCGCCATCAT	60.312	20	TCAGGAACGACTGTTACCCA	59.135	20	196	99	294	TCGTCACCATGATCATCACC	60.349	20	TCAGGAACGACTGTTACCCA	59.135	20	144	151	294	TCATCGCCATCATCATCATC	60.416	20	TCAGGAACGACTGTTACCCA	59.135	20	189	106	294
Unigene0003013	1	p3	(TCA)8	24	35	58
Unigene0003013	2	p3	(CAT)5	15	204	218	ACCATCTTCATCGCCATCAT	60.312	20	TCAGGAACGACTGTTACCCA	59.135	20	196	99	294	CATCACCATCCTCATCACCA	60.339	20	TCAGGAACGACTGTTACCCA	59.135	20	131	164	294	TCATCGCCATCATCATCATC	60.416	20	TCAGGAACGACTGTTACCCA	59.135	20	189	106	294
Unigene0003014	1	p3	(TCA)8	24	35	58
Unigene0003014	2	p3	(CAT)5	15	204	218
Unigene0003063	1	p2	(AC)6	12	94	105	AGTCTTAGCCAGTTGCGTCA	58.677	20	ACGCAAGAACCATGAAAACC	59.978	20	248	47	294	AGTCTTAGCCAGTTGCGTCA	58.677	20	AAACCAGGAGGGGAAATGAT	59.629	20	233	47	279	AGTCTTAGCCAGTTGCGTCA	58.677	20	GAACCATGAAAACCAGGAGG	59.381	20	242	47	288
Unigene0003104	1	p3	(CTC)7	21	564	584	AGGGAGAGAAGGGCTACGAG	59.972	20	ACTCCTTGGACTGTTCCACC	59	20	275	336	610	GTAATGGGCGATTGCTGAAT	59.929	20	ACTCCTTGGACTGTTCCACC	59	20	179	432	610	CCACCAAGCTTTAGAGCAGC	60.154	20	ACTCCTTGGACTGTTCCACC	59	20	199	412	610
Unigene0003118	1	p4	(TTAT)4	16	208	223	AGGCAGTCACGATCCTTCAC	60.269	20	ATCTGATGTTTCCGACTCCG	60.073	20	179	134	312	TCCTTCACTACATGCCCCTT	59.55	20	ATCTGATGTTTCCGACTCCG	60.073	20	167	146	312	TTCCTTGCTCCATCCATGTT	60.461	20	ATCTGATGTTTCCGACTCCG	60.073	20	240	73	312
Unigene0003179	1	p2	(TA)6	12	516	527	TCCGGAGGTTATCTGTCCTG	60.065	20	TCACCTCATCTAATGTCTAGAACCA	59.209	25	119	445	563	GCCTAAAGCCTACCAAAGGC	60.224	20	TCACCTCATCTAATGTCTAGAACCA	59.209	25	175	389	563	CGATCCGGAGGTTATCTGTC	59.508	20	TCACCTCATCTAATGTCTAGAACCA	59.209	25	122	442	563
Unigene0003180	1	p2	(TA)6	12	183	194	TCCGGAGGTTATCTGTCCTG	60.065	20	TCACCTCATCTAATGTCTAGAACCA	59.209	25	119	112	230	GCCTAAAGCCTACCAAAGGC	60.224	20	TCACCTCATCTAATGTCTAGAACCA	59.209	25	175	56	230	CATGTAACAATCTGCTGCCG	60.28	20	TCACCTCATCTAATGTCTAGAACCA	59.209	25	228	3	230
Unigene0003249	1	p2	(TG)17	34	921	954	GGTTCAGAGTCCGGTTCAAG	59.697	20	AAGCTAGCCGATCAAGGGAC	60.733	20	218	777	994	GTTCGGATCTGGGTTCAGAG	59.655	20	AAGCTAGCCGATCAAGGGAC	60.733	20	229	766	994	TTCGGATCTGGGTTCAGAGT	59.655	20	AAGCTAGCCGATCAAGGGAC	60.733	20	228	767	994
Unigene0003250	1	p2	(GT)27	54	1	54
Unigene0003251	1	p2	(TG)18	36	921	956	GGTTCAGAGTCCGGTTCAAG	59.697	20	AAGCTAGCCGATCAAGGGAC	60.733	20	220	777	996	GTTCGGATCTGGGTTCAGAG	59.655	20	AAGCTAGCCGATCAAGGGAC	60.733	20	231	766	996	TTCGGATCTGGGTTCAGAGT	59.655	20	AAGCTAGCCGATCAAGGGAC	60.733	20	230	767	996
Unigene0003252	1	p2	(TG)21	42	921	962	GGTTCAGAGTCCGGTTCAAG	59.697	20	AAGCTAGCCGATCAAGGGAC	60.733	20	226	777	1002	GTTCGGATCTGGGTTCAGAG	59.655	20	AAGCTAGCCGATCAAGGGAC	60.733	20	237	766	1002	TTCGGATCTGGGTTCAGAGT	59.655	20	AAGCTAGCCGATCAAGGGAC	60.733	20	236	767	1002
Unigene0003253	1	p2	(TG)19	38	921	958	GGTTCAGAGTCCGGTTCAAG	59.697	20	AAGCTAGCCGATCAAGGGAC	60.733	20	222	777	998	GTTCGGATCTGGGTTCAGAG	59.655	20	AAGCTAGCCGATCAAGGGAC	60.733	20	233	766	998	TTCGGATCTGGGTTCAGAGT	59.655	20	AAGCTAGCCGATCAAGGGAC	60.733	20	232	767	998
Unigene0003260	1	p2	(AG)7	14	543	556	AACATTTGCATGTGACAGGG	59.42	20	GGTTTCCATTTTTGTGCAAG	58.12	20	266	315	580	AACATTTGCATGTGACAGGG	59.42	20	TGGTTTCCATTTTTGTGCAAG	60.88	21	267	315	581	CCACCACTTCGTGGGAAATA	60.745	20	GGTTTCCATTTTTGTGCAAG	58.12	20	230	351	580
Unigene0003386	1	p3	(TAT)5	15	99	113	TACGTATTTGCCACCACACG	60.436	20	ATTGCTTTGTCGTATTGCCC	59.967	20	140	33	172	GTATTTGCCACCACACGAAA	59.444	20	ATTGCTTTGTCGTATTGCCC	59.967	20	137	36	172	TACGTATTTGCCACCACACG	60.436	20	TGAAAGCGGATCACGTTGTA	60.257	20	199	33	231
Unigene0003396	1	p3	(CTG)6	18	294	311	CCAGGCACTCCCAGTATGAT	59.95	20	GGATGTTGGTGGAGCTGAAT	59.934	20	143	268	410	CAACACCCCTTTCTCTGAGC	59.844	20	GGATGTTGGTGGAGCTGAAT	59.934	20	176	235	410	CCAGGCACTCCCAGTATGAT	59.95	20	AAAATGGATGTTGGTGGAGC	59.797	20	148	268	415
Unigene0003397	1	p3	(CTG)6	18	294	311	CCAGGCACTCCCAGTATGAT	59.95	20	GGATGTTGGTGGAGCTGAAT	59.934	20	143	268	410	CAACACCCCTTTCTCTGAGC	59.844	20	GGATGTTGGTGGAGCTGAAT	59.934	20	176	235	410	CCAGGCACTCCCAGTATGAT	59.95	20	AAAATGGATGTTGGTGGAGC	59.797	20	148	268	415
Unigene0003398	1	p3	(CTG)6	18	294	311	CCAGGCACTCCCAGTATGAT	59.95	20	TGAGAGGAGCAGAGCACAGA	60.005	20	240	268	507	CCAGGCACTCCCAGTATGAT	59.95	20	GGATGTTGGTGGAGCTGAAT	59.934	20	143	268	410	CCAGGCACTCCCAGTATGAT	59.95	20	TTTGAGAGGAGCAGAGCACA	59.855	20	242	268	509
Unigene0003477	1	p4	(ATGT)4	16	376	391
Unigene0003487	1	p3	(GAT)5	15	894	908	TCATCAGAAACGAGCTGTGG	59.984	20	CCTCCAAGCTTGACATGGAT	60.073	20	145	804	948	TCATCAGAAACGAGCTGTGG	59.984	20	AGTGCCTCCAAGCTTGACAT	59.874	20	149	804	952	ACTTGCAGACAATTCCAGGG	60.111	20	CCTCCAAGCTTGACATGGAT	60.073	20	192	757	948
Unigene0003519	1	p6	(TCGAAC)4	24	73	96	TTTGACTTGTCGAACTTCATCTG	59.411	23	ATGTTGCAAACTCAGGAGGC	60.263	20	213	36	248	TTGACTTGTCGAACTTCATCTG	58.008	22	ATGTTGCAAACTCAGGAGGC	60.263	20	212	37	248	TTTGACTTGTCGAACTTCATCTG	59.411	23	CATGTTGCAAACTCAGGAGG	59.288	20	214	36	249
Unigene0003521	1	p6	(TCGAAC)4	24	119	142	AATTTTTGGACCTCCCGAAC	60.166	20	GGAGTTTGAACCCAAAAGCA	60.088	20	166	77	242	GACCTCCCGAACTTCATACG	59.55	20	GGAGTTTGAACCCAAAAGCA	60.088	20	158	85	242	TGGACCTCCCGAACTTCATA	60.452	20	GGAGTTTGAACCCAAAAGCA	60.088	20	160	83	242
Unigene0003688	1	p3	(GAG)5	15	316	330	GCCACAGATACCCAGCATTT	59.962	20	TCTGCAATGCTAGCGAGAGA	59.995	20	236	179	414	GCCACAGATACCCAGCATTT	59.962	20	CAGAGGCACTCTCTCCAACC	59.986	20	211	179	389	GCCACAGATACCCAGCATTT	59.962	20	CGTTCAGAGGCACTCTCTCC	60.135	20	215	179	393
Unigene0003742	1	p2	(TG)6	12	290	301	GAACCCGGTATGTGGGTATG	59.933	20	CCGAACAGAGAATTTATCTTGGA	59.617	23	157	230	386	ATGAACCCGGTATGTGGGTA	59.933	20	CCGAACAGAGAATTTATCTTGGA	59.617	23	159	228	386	TGAACCCGGTATGTGGGTAT	59.933	20	CCGAACAGAGAATTTATCTTGGA	59.617	23	158	229	386
Unigene0003743	1	p2	(TG)6	12	67	78	GGGTTTGGGTACGTATGGGT	60.723	20	CCGAACAGAGAATTTATCTTGGA	59.617	23	121	43	163	AGGGGTTTGGGTACGTATGG	60.846	20	CCGAACAGAGAATTTATCTTGGA	59.617	23	123	41	163	CGGTATGTGGGTGTGTGAAT	59.139	20	CCGAACAGAGAATTTATCTTGGA	59.617	23	151	13	163
Unigene0003765	1	p3	(ATT)5	15	82	96	TGGCCTAGTGCTTGAAAACAT	59.761	21	AGCAAAAACTTGCCATTTGC	60.251	20	268	34	301	TGGCCTAGTGCTTGAAAACAT	59.761	21	TCATCAGCAAAAACTTGCCA	60.379	20	273	34	306	TGGCCTAGTGCTTGAAAACAT	59.761	21	CAGCAAAAACTTGCCATTTG	59.344	20	269	34	302
Unigene0003794	1	p3	(TTA)5	15	185	199	GCCCTACAGGTCAGGGTTTC	60.883	20	TGCAGGATTTGCTGTGTTCT	59.445	20	248	0	247	GCCCTACAGGTCAGGGTTTC	60.883	20	TGACCATTTTATGGTGCAGG	59.395	20	262	0	261	GCCCTACAGGTCAGGGTTTC	60.883	20	GTGCAGGATTTGCTGTGTTC	59.297	20	249	0	248
Unigene0003869	1	p2	(AG)9	18	327	344	AGTGGACTGGTATGCCGAAC	59.997	20	CACCCAAATCTGTAGTGCCA	59.566	20	276	108	383	AAACATAATGAGCAAGGGCG	60.096	20	CACCCAAATCTGTAGTGCCA	59.566	20	123	261	383	AGTGGACTGGTATGCCGAAC	59.997	20	GTGCCATTCTTTTTGCCTTG	60.617	20	262	108	369
Unigene0003873	1	p3	(TCC)5	15	336	350	TTTTGCATTTCTCAGGGTCC	60.051	20	GCAAGCAGCTTAAGGTGGAG	60.154	20	234	174	407	TTAGACACAGGGAACATGCG	59.716	20	CGCATTCCCCAAAATAATTG	60.144	20	238	272	509	TTAGACACAGGGAACATGCG	59.716	20	GCAAGCAGCTTAAGGTGGAG	60.154	20	136	272	407
Unigene0003903	1	p4	(ATGG)4	16	22	37
Unigene0003906	1	p4	(AATG)4	16	77	92	GCAGATAGGAAGTTGTTATTTCCA	58.759	24	TGATGCAAGGCAAAGCATAG	59.976	20	118	28	145	GCAGATAGGAAGTTGTTATTTCCA	58.759	24	TGAGATGATGCAAGGCAAAG	59.948	20	123	28	150	GCAGATAGGAAGTTGTTATTTCCA	58.759	24	CTGAGATGATGCAAGGCAAA	59.948	20	124	28	151
Unigene0003907	1	p4	(AATG)4	16	77	92	GCAGATAGGAAGTTGTTATTTCCA	58.759	24	TGATGCAAGGCAAAGCATAG	59.976	20	118	28	145	GCAGATAGGAAGTTGTTATTTCCA	58.759	24	TGAGATGATGCAAGGCAAAG	59.948	20	123	28	150	GCAGATAGGAAGTTGTTATTTCCA	58.759	24	CTGAGATGATGCAAGGCAAA	59.948	20	124	28	151
Unigene0003921	1	p2	(TG)8	16	168	183	TCAGCGAGGATTGGTTTGTA	59.272	20	CCAGTTTCTTCAAGGACCCA	60.081	20	280	46	325	TATCATGATCAAGCCCGATG	59.455	20	CCTCCTCCGTTCCGATAACT	60.455	20	226	22	247	GTTCAGCGAGGATTGGTTTG	60.636	20	CTTCAAGGACCCACATAGCC	59.55	20	275	44	318
Unigene0003948	1	p4	(TTTA)4	16	453	468	TTGTTGGCGAGACATAGCTG	60.011	20	TGTAATATCCCCTCTATGAAATGGA	59.953	25	209	316	524	AAGTCAGCCTTGCTGAGTCC	59.604	20	TGTAATATCCCCTCTATGAAATGGA	59.953	25	178	347	524	TTGTTGGCGAGACATAGCTG	60.011	20	TTGTAATATCCCCTCTATGAAATGG	59.533	25	210	316	525
Unigene0003980	1	p2	(AT)6	12	427	438	AGGCTACATTGGGTAATGCG	59.982	20	CATTCCAGGACAGATACTAGATCAC	58.249	25	201	288	488	TCATTGGGACCAGATAAGGC	59.894	20	CATTCCAGGACAGATACTAGATCAC	58.249	25	217	272	488	CATGTGGATGATCATTGGGA	60.137	20	CATTCCAGGACAGATACTAGATCAC	58.249	25	228	261	488
Unigene0003981	1	p2	(AT)6	12	425	436	AGGCTACATTGGGTAATGCG	59.982	20	CATTCCAGGACAGATACTAGATCAC	58.249	25	199	288	486	TCATTGGGACCAGATAAGGC	59.894	20	CATTCCAGGACAGATACTAGATCAC	58.249	25	215	272	486	CATGTGGATGATCATTGGGA	60.137	20	CATTCCAGGACAGATACTAGATCAC	58.249	25	226	261	486
Unigene0003985	1	p3	(TTC)6	18	197	214	AGTTGATTTGGGTTTGCGAG	60.11	20	AGCACCGGAATGATTTTGTC	59.939	20	263	112	374	AGTTGATTTGGGTTTGCGAG	60.11	20	AAAGCACCGGAATGATTTTG	59.938	20	265	112	376	AGTTGATTTGGGTTTGCGAG	60.11	20	TGGATTCATTAGGGACTGCC	59.894	20	200	112	311
Unigene0003986	1	c	(AC)8agacacacacacatagacacatag(AC)8	56	33	88	TTGGAATAAGTACACACAAATCCA	58.48	24	GGTCCACGTTGATTGATGG	59.753	19	146	0	145	TGGAATAAGTACACACAAATCCA	57.124	23	TTATTCCAAGCTCGGGTCC	60.021	19	159	1	159	TTGGAATAAGTACACACAAATCCA	58.48	24	CCCATTATGATTCATGTGCGT	60.6	21	254	0	253
Unigene0003986	2	p2	(CA)6	12	217	228	CCGGCATAAATCCATCAATC	60.117	20	CGGGTTTGAAAATCCAATTC	59.25	20	179	116	294	ATCCGGCATAAATCCATCAA	60.117	20	CGGGTTTGAAAATCCAATTC	59.25	20	181	114	294	AATCCGGCATAAATCCATCA	60.117	20	CGGGTTTGAAAATCCAATTC	59.25	20	182	113	294
Unigene0003987	1	c	(AC)8agacacacacacatagacacatag(AC)8tctcgaatccgtgtggacccgggagaatccggcataaatccatcaatcaacgtggacccgagcttggaataagtacacacaaatccatatatcta(AC)8agacacacacacatagacacatag(AC)8	207	33	239	TTGGAATAAGTACACACAAATCCA	58.48	24	ATTCTCCCGGGTCCACAC	60.75	18	267	0	266	TGGAATAAGTACACACAAATCCA	57.124	23	ATTCTCCCGGGTCCACAC	60.75	18	266	1	266	TTGGAATAAGTACACACAAATCCAT	58.791	25	ATTCTCCCGGGTCCACAC	60.75	18	267	0	266
Unigene0003988	1	p2	(CA)6	12	415	426
Unigene0003989	1	c	(AC)8agacacacacacatagacacatag(AC)8	56	382	437	TTGGATTTGACCCTGTGGAT	60.173	20	TGATGGATTTATGCCGGATT	60.117	20	279	203	481	CCTGTGGATCTGTTTGGGTT	59.82	20	TGATGGATTTATGCCGGATT	60.117	20	268	214	481	CCTGTGGATCTGTTTGGGTT	59.82	20	ATTGATGGATTTATGCCGGA	60.117	20	270	214	483
Unigene0004000	1	p2	(AC)8	16	47	62	CCCACACAAAAACACAAAAA	57.013	20	GTGTGTGTGCATGGGTTTGT	60.343	20	135	9	143	CCCACACAAAAACACAAAAA	57.013	20	GTGTGTGTGCATGGGTTTGT	60.343	20	165	9	173	CCCACACAAAAACACAAAAA	57.013	20	GTGTGTGTGTGCATGGGTTT	60.343	20	137	9	145
Unigene0004001	1	p2	(AC)10	20	47	66	CCCACACAAAAACACAAAAA	57.013	20	GTGTGTGTGCATGGGTTTGT	60.343	20	141	9	149	CCCACACAAAAACACAAAAA	57.013	20	GTGTGTGTGCATGGGTTTGT	60.343	20	171	9	179	CCCACACAAAAACACAAAAA	57.013	20	GTGTGTGTGTGCATGGGTTT	60.343	20	143	9	151
Unigene0004002	1	p2	(AC)8	16	47	62	CCCACACAAAAACACAAAAA	57.013	20	GTGTGTGTGCATGGGTTTGT	60.343	20	137	9	145	CCCACACAAAAACACAAAAA	57.013	20	GTGTGTGTGCATGGGTTTGT	60.343	20	167	9	175	CCCACACAAAAACACAAAAA	57.013	20	GTGTGTGTGTGCATGGGTTT	60.343	20	139	9	147
Unigene0004003	1	p2	(AC)10	20	47	66	CCCACACAAAAACACAAAAA	57.013	20	GTGTGTGTGCATGGGTTTGT	60.343	20	139	9	147	CCCACACAAAAACACAAAAA	57.013	20	GTGTGTGTGCATGGGTTTGT	60.343	20	169	9	177	CCCACACAAAAACACAAAAA	57.013	20	GTGTGTGTGTGCATGGGTTT	60.343	20	141	9	149
Unigene0004097	1	p2	(CT)7	14	61	74	CTGGATGGTATTTGGCCAGT	59.813	20	TCCAAACTGTGGACGTATGC	59.572	20	274	19	292	GATGGTATTTGGCCAGTTTGA	59.815	21	TCCAAACTGTGGACGTATGC	59.572	20	271	22	292	CTGGATGGTATTTGGCCAGT	59.813	20	TCCTTGTCACACAGATTCCCT	59.564	21	225	19	243
Unigene0004132	1	p2	(CA)9	18	1053	1070	ATGCTGCTCCTGATCCCTAA	59.797	20	TTCCTAAAAGTAAAAACATTTCAAGG	58.436	26	160	954	1113	GACATTGCATGCATAATGGG	59.775	20	TTCCTAAAAGTAAAAACATTTCAAGG	58.436	26	276	838	1113	CCTCTGACCACATGCCTCTT	60.261	20	TTCCTAAAAGTAAAAACATTTCAAGG	58.436	26	207	907	1113
Unigene0004133	1	p2	(CA)9	18	1053	1070	ATGCTGCTCCTGATCCCTAA	59.797	20	TTCCTAAAAGTAAAAACATTTCAAGG	58.436	26	160	954	1113	GACATTGCATGCATAATGGG	59.775	20	TTCCTAAAAGTAAAAACATTTCAAGG	58.436	26	276	838	1113	CCTCTGACCACATGCCTCTT	60.261	20	TTCCTAAAAGTAAAAACATTTCAAGG	58.436	26	207	907	1113
Unigene0004252	1	c	(TG)6tataatacatatatatgta(TG)7	45	1374	1418	GGCTTGCCCAAACTATTGAG	59.708	20	TGGTGGGTTAGGCTTAAGGT	58.577	20	219	1270	1488	GGCTTGCCCAAACTATTGAG	59.708	20	ATGGTGGGTTAGGCTTAAGGT	58.904	21	220	1270	1489	GGCTTGCCCAAACTATTGAG	59.708	20	TTGAGTATGGTGGGTTAGGCTT	59.892	22	226	1270	1495
Unigene0004274	1	p2	(AT)6	12	67	78	CAGTTGTAGCTTCAGCTCTTCG	59.466	22	GCCACCCAAGTAGAAGCTGT	59.357	20	224	17	240	CAGTTGTAGCTTCAGCTCTTCG	59.466	22	TGTTTCCCTCCAATTGTTGA	58.947	20	107	17	123	CAGTTGTAGCTTCAGCTCTTCG	59.466	22	TTCCCTCCAATTGTTGATGTC	59.782	21	104	17	120
Unigene0004404	1	p2	(TA)8	16	74	89	TGGTGTATGAACTCATTTTCTGC	59.148	23	GGTTCAGATTCTGGTTCGGA	60.05	20	144	48	191	TGGTGTATGAACTCATTTTCTGC	59.148	23	ATGGGGATTCGATGTTTGAG	59.75	20	125	48	172	GTGGTGTATGAACTCATTTTCTGC	59.94	24	GGTTCAGATTCTGGTTCGGA	60.05	20	145	47	191
Unigene0004405	1	p2	(TA)6	12	326	337	TGAACATGAATTGCTGTGAATG	59.59	22	AACCCTACGTCTGGGAAGGT	59.856	20	230	159	388	TGAACATGAATTGCTGTGAATG	59.59	22	CTACGTCTGGGAAGGTCAGG	59.715	20	226	159	384	TGAACATGAATTGCTGTGAATG	59.59	22	CCTACGTCTGGGAAGGTCAG	59.715	20	227	159	385
Unigene0004408	1	p3	(GAG)5	15	672	686	CTGTCTGCCAACAGGAGTGA	60.022	20	TGCCACGCTAATCTCCTTCT	59.978	20	266	451	716	TTGGCCTTTTCACCAGATTC	60.051	20	TGCCACGCTAATCTCCTTCT	59.978	20	156	561	716	TTGGCCTTTTCACCAGATTC	60.051	20	GCCACGCTAATCTCCTTCTG	59.978	20	155	561	715
Unigene0004410	1	p3	(AAT)5	15	56	70	TGGATGCATCTTCTCATTGAA	59.215	21	TACTTACCAAGCCCCCAGAA	59.564	20	145	23	167	TGGATGCATCTTCTCATTGAA	59.215	21	TTCTACTTACCAAGCCCCCA	59.564	20	148	23	170	TGGATGCATCTTCTCATTGAA	59.215	21	CAGATTCCCTGGCAGAGCTA	60.495	20	188	23	210
Unigene0004502	1	p2	(AT)7	14	29	42
Unigene0004577	1	p2	(AG)17	34	732	765
Unigene0004635	1	p3	(CCT)5	15	197	211	ATGTTGCATAGCCCAAGGTC	59.962	20	GAAGCGTTGTGTGGTGAAGA	59.88	20	198	129	326	ATGTTGCATAGCCCAAGGTC	59.962	20	GAAGCGTTGTGTGGTGAAGA	59.88	20	252	129	380	AAAACATGGGCAAATTCAGC	59.945	20	GAAGCGTTGTGTGGTGAAGA	59.88	20	256	71	326
Unigene0004636	1	p3	(CCT)5	15	197	211	ATGTTGCATAGCCCAAGGTC	59.962	20	GAAGCGTTGTGTGGTGAAGA	59.88	20	198	129	326	AAAACATGGGCAAATTCAGC	59.945	20	GAAGCGTTGTGTGGTGAAGA	59.88	20	256	71	326	ATGTTGCATAGCCCAAGGTC	59.962	20	ATGAAGCGTTGTGTGGTGAA	60.16	20	200	129	328
Unigene0004662	1	p2	(GT)8	16	49	64	GCAAAACAAATCAGTCAAAATGA	59.156	23	AACTCGCCAGACTCTTCTCG	59.745	20	185	2	186	GCAAAACAAATCAGTCAAAATGA	59.156	23	CACCAAAAACTCGCCAGACT	60.291	20	192	2	193	GCAAAACAAATCAGTCAAAATGA	59.156	23	CCAGACTCTTCTCGCCATGT	60.408	20	179	2	180
Unigene0004664	1	p2	(GT)8	16	49	64	GCAAAACAAATCAGTCAAAATGA	59.156	23	AACTCGCCAGACTCTTCTCG	59.745	20	186	2	187	GCAAAACAAATCAGTCAAAATGA	59.156	23	CACCAAAAACTCGCCAGACT	60.291	20	193	2	194	GCAAAACAAATCAGTCAAAATGA	59.156	23	CCAGACTCTTCTCGCCATGT	60.408	20	180	2	181
Unigene0004800	1	p2	(CG)7	14	382	395
Unigene0004818	1	p2	(AC)6	12	72	83	CTCAAGGTGTAGGAGACGGG	59.715	20	TTGTTGACAGACCAAATGGC	59.547	20	179	27	205	TCAAGGTGTAGGAGACGGGT	59.574	20	TTGTTGACAGACCAAATGGC	59.547	20	178	28	205	ACGCGTCTCAAGGTGTAGGA	60.854	20	TTGTTGACAGACCAAATGGC	59.547	20	185	21	205
Unigene0004880	1	p2	(GT)8	16	286	301	ACTTTTGCAGGCAACCAATC	60.118	20	GCTTGCAGAGAGCAGAGGAG	60.577	20	263	67	329	ACTTTTGCAGGCAACCAATC	60.118	20	CTTGCAGAGAGCAGAGGAGC	60.577	20	262	67	328	CTTTTGCAGGCAACCAATCT	60.249	20	GCTTGCAGAGAGCAGAGGAG	60.577	20	262	68	329
Unigene0004910	1	p3	(TTG)5	15	1	15
Unigene0004933	1	p3	(GAA)5	15	65	79	GGCAGCCATAGCTGAAACTC	59.985	20	GTGGAAGCGGTAAAAGATGC	59.713	20	132	24	155	GGCAGCCATAGCTGAAACTC	59.985	20	GGAAGCGGTAAAAGATGCAC	59.713	20	130	24	153	GGCAGCCATAGCTGAAACTC	59.985	20	TGGGCACAAAATAATTGCCT	60.323	20	200	24	223
Unigene0005010	1	p2	(TA)6	12	92	103	GACCAGTTTTGATGGTTGCC	60.362	20	AACCCAATGTCATCCTCCAG	59.779	20	166	33	198	GGACCAGTTTTGATGGTTGC	60.362	20	AACCCAATGTCATCCTCCAG	59.779	20	167	32	198	GGACCAGTTTTGATGGTTGC	60.362	20	CCTCGGCTACCAAACAGAGA	60.388	20	220	32	251
Unigene0005046	1	p2	(AT)6	12	267	278
Unigene0005088	1	p2	(AT)6	12	721	732	GTGTGGCATTGTTGTGAAGG	60.008	20	TGTTTACAATATAGATCTCTTGACGGA	59.528	27	225	569	793	ATTGTTGTGAAGGGGCTGAC	59.973	20	TGTTTACAATATAGATCTCTTGACGGA	59.528	27	218	576	793	TTGCTTAGGGGGATGTTCTG	60.066	20	TGTTTACAATATAGATCTCTTGACGGA	59.528	27	109	685	793
Unigene0005089	1	p2	(AT)6	12	211	222	TTGCTTAGGGGGATGTTCTG	60.066	20	TGTTTACAATATAGATCTCTTGACGGA	59.528	27	109	175	283	TGTTGCTTAGGGGGATGTTC	59.933	20	TGTTTACAATATAGATCTCTTGACGGA	59.528	27	111	173	283	CTTGCCCTTCATTGTTGCTT	60.249	20	TGTTTACAATATAGATCTCTTGACGGA	59.528	27	123	161	283
Unigene0005160	1	p2	(GT)6	12	1	12
Unigene0005222	1	p2	(TA)6	12	380	391
Unigene0005303	1	p4	(TATG)4	16	270	285	CATGCTTCTCTCCCAAAACC	59.67	20	TCCCATAACCATAACCAAGTGA	59.202	22	162	159	320	GGCTTCAGGAAGACCTGTCA	60.386	20	TCCCATAACCATAACCAAGTGA	59.202	22	180	141	320	AGTGGATGTCCATGTTGCCT	60.395	20	TCCCATAACCATAACCAAGTGA	59.202	22	251	70	320
Unigene0005304	1	p4	(TATG)4	16	484	499	CATGCTTCTCTCCCAAAACC	59.67	20	TCCCATAACCATAACCAAGTGA	59.202	22	162	373	534	GGCTTCAGGAAGACCTGTCA	60.386	20	TCCCATAACCATAACCAAGTGA	59.202	22	180	355	534	AGTGGATGTCCATGTTGCCT	60.395	20	TCCCATAACCATAACCAAGTGA	59.202	22	251	284	534
Unigene0005350	1	p4	(CTTT)4	16	184	199	GCATGTTGGGTTCCAGTTCT	59.973	20	ACGCTCAGGGGAAACAGATT	61.019	20	110	121	230	GGATGAGTGTCGAGGGAAAA	60.05	20	ACGCTCAGGGGAAACAGATT	61.019	20	179	52	230	GTGTCGAGGGAAAACAAGGA	60.088	20	ACGCTCAGGGGAAACAGATT	61.019	20	173	58	230
Unigene0005390	1	p2	(TG)8	16	4	19
Unigene0005419	1	c	(TA)6attgcaatatatataaccaagcacagttgaaaccgatgat(CA)9	70	198	267	CCCATGAAGATTGCCTTCTG	60.594	20	TGAACTGCAGCCCGATATAA	59.281	20	249	115	363	AACCCATGAAGATTGCCTTC	58.984	20	TGAACTGCAGCCCGATATAA	59.281	20	251	113	363	CCCATGAAGATTGCCTTCTG	60.594	20	CATTATGAACTGCAGCCCG	60.227	19	254	115	368
Unigene0005572	1	p3	(CTG)6	18	1160	1177	TGGAGGCAGCAGGTAGACTT	60.012	20	AAGCCGGAGTTGTCAAAGAA	59.853	20	159	1125	1283	TGGAGGCAGCAGGTAGACTT	60.012	20	AAAGCCGGAGTTGTCAAAGA	59.853	20	160	1125	1284	TGGAGGCAGCAGGTAGACTT	60.012	20	TGCAGAGGGATCTCACATTG	59.787	20	210	1125	1334
Unigene0005600	1	p2	(TC)6	12	214	225	TACTGCTCTCATGCAGGTGG	60.008	20	CTATTTGCAGGGGATTGCAG	60.597	20	184	70	253	GCAGGTGGACTTCAACAACA	59.726	20	CTATTTGCAGGGGATTGCAG	60.597	20	172	82	253	TGCAGGTGGACTTCAACAAC	59.726	20	CTATTTGCAGGGGATTGCAG	60.597	20	173	81	253
Unigene0005632	1	p2	(AT)10	20	50	69	CCTTAATGTCAAACAAGCACGA	60.166	22	GGCTTTGCTTTCATAGGTGC	59.851	20	132	0	131	CCTTAATGTCAAACAAGCACGA	60.166	22	CATTTGGAGGCTTTGCTTTC	59.823	20	140	0	139	CCTTAATGTCAAACAAGCACGA	60.166	22	TTTGGAGGCTTTGCTTTCAT	59.823	20	138	0	137
Unigene0005650	1	p2	(AT)9	18	663	680	TCAAACCCGTGAACTCAACA	60.128	20	TTCCACTCAACAGATCACCG	59.676	20	279	459	737	AACCCGTGAACTCAACAACC	59.867	20	TTCCACTCAACAGATCACCG	59.676	20	276	462	737	ATCAACACAGTGAAGGCACG	59.751	20	TTCCACTCAACAGATCACCG	59.676	20	194	544	737
Unigene0005918	1	p2	(AG)9	18	193	210	GGCATAACAAATCCCCAATG	60.016	20	TCCGTTTCACATTGGTCAGA	60.088	20	119	141	259	GGTTTTCTTGAATGAGGGCA	60.051	20	TTTCCGTTTCACATTGGTCA	59.941	20	155	107	261	GGTTTTCTTGAATGAGGGCA	60.051	20	TCCGTTTCACATTGGTCAGA	60.088	20	153	107	259
Unigene0005951	1	c	(AG)10atgttaccttgggaaactatttgagcttcataattcaa(AG)10	78	46	123	ACCTTGGGAAACTATTTGAGC	57.364	21	CCCCCTTGAATTACGAAGC	59.514	19	220	12	231	GAGAGAGATGTTACCTTGGGAAA	58.77	23	CCCCTTGAATTACGAAGCTC	58.787	20	231	0	230	CCTTGGGAAACTATTTGAGCTT	58.822	22	CTCTCTCTCTCTCTCTCCCCC	58.723	21	238	13	250
Unigene0005951	2	p2	(GA)9	18	235	252	AGCTTCGTAATTCAAGGGGG	60.443	20	AGTATGCTACGATGGGTCGG	59.978	20	180	212	391	AGCTTCGTAATTCAAGGGGG	60.443	20	ATGTTCAGTGCATCAGGCAG	59.862	20	244	212	455	AGCTTCGTAATTCAAGGGGG	60.443	20	GTGCATCAGGCAGTATCTCG	59.425	20	237	212	448
Unigene0006016	1	p4	(TTTG)4	16	138	153	TTGCTGCTTGAGAAGAAGTGA	58.937	21	AAGAAAGTGCCTTTCCCACA	59.711	20	166	110	275	TTGCTGCTTGAGAAGAAGTGAG	59.936	22	AAGAAAGTGCCTTTCCCACA	59.711	20	166	110	275	TTGCTGCTTGAGAAGAAGTGA	58.937	21	ACCTACCTGCATCCCTAGCC	60.484	20	131	110	240
Unigene0006079	1	p4	(GTAT)6	24	111	134	CGAAGTTCCCAAGTTTCTGG	59.705	20	TCGGAGGTATTGGAAGATGC	60.036	20	261	21	281	CGAAGTTCCCAAGTTTCTGG	59.705	20	AGCCAATGAATGAGACACCC	59.934	20	161	21	181	CGAAGTTCCCAAGTTTCTGG	59.705	20	AATGAGACACCCAGATTGCC	59.934	20	153	21	173
Unigene0006080	1	p4	(GTAT)6	24	111	134	CGAAGTTCCCAAGTTTCTGG	59.705	20	AGCCAATGAATGAGACACCC	59.934	20	161	21	181	CGAAGTTCCCAAGTTTCTGG	59.705	20	AATGAGACACCCAGATTGCC	59.934	20	153	21	173	CGAAGTTCCCAAGTTTCTGG	59.705	20	GGAGGTACTGGAGATGCCAA	60.073	20	258	21	278
Unigene0006104	1	p2	(TG)6	12	90	101	ACACGGGTACATGGGTATGG	60.375	20	CAAATCCAAGACCCTTTCCA	59.903	20	240	0	239	ACACGGGTACATGGGTATGG	60.375	20	CAAACCCGTATTTCAAACCG	60.215	20	190	0	189	ACGGGTACATGGGTATGGAA	59.933	20	AACCGAACTCGAACTCGAAC	59.333	20	173	2	174
Unigene0006196	1	p2	(AT)6	12	333	344	CTGGACGTGAATTCTGGGTT	59.966	20	TTGTTGAAATAGATAAGCCGAGC	59.781	23	219	155	373	ACCACTCCATTCTTCCATGC	59.934	20	TTGTTGAAATAGATAAGCCGAGC	59.781	23	240	134	373	CTGGACGTGAATTCTGGGTT	59.966	20	TGTTGAAATAGATAAGCCGAGC	58.544	22	218	155	372
Unigene0006231	1	p3	(GAT)5	15	241	255	CAGTGCTGATCCTACAGGGC	60.823	20	TGACCAAATGGGCATCAATA	59.745	20	227	179	405	AGTGCTGATCCTACAGGGCA	60.823	20	TGACCAAATGGGCATCAATA	59.745	20	226	180	405	AGTGCTGATCCTACAGGGCA	60.823	20	CCATGCATCCTAAAAGCTCC	59.668	20	149	180	328
Unigene0006266	1	p3	(CAG)6	18	539	556	CATCTGCAGCGACAACAAAT	59.871	20	ACTGGGCATACCCATCTCTG	59.95	20	252	400	651	ATTTGCACCACCAACAACAA	59.864	20	ACTGGGCATACCCATCTCTG	59.95	20	224	428	651	TGCACCACCAACAACAAAAT	59.864	20	ACTGGGCATACCCATCTCTG	59.95	20	221	431	651
Unigene0006273	1	p6	(ATGAGG)5	30	208	237
Unigene0006274	1	p6	(ATGAGG)5	30	194	223
Unigene0006275	1	p6	(TCCTCA)6	36	177	212
Unigene0006290	1	p2	(GA)6	12	277	288	GGATGAGGAGGATGCAAAAA	60.014	20	TCCTTGTCCTTCTCCTTTTGTT	59.255	22	148	182	329	GGATGAGGAGGATGCAAAAA	60.014	20	TTCCTTGTCCTTCTCCTTTTGT	59.255	22	149	182	330	AACAAGGATGAGGAGGATGC	59.094	20	CCTTTTCCTTGTCCTTCTCC	57.827	20	158	177	334
Unigene0006307	1	p3	(CGC)8	24	121	144	GCCAAGTGCTCCTCTTGTTC	59.997	20	GGCAGAGGCAGAAGAAACTG	60.134	20	173	72	244	CCAAGTGCTCCTCTTGTTCC	59.844	20	GAGGCAGAAGAAACTGTGGC	59.997	20	168	73	240	GCCAAGTGCTCCTCTTGTTC	59.997	20	TATTTGGGTATCCTGGGCTG	59.778	20	270	72	341
Unigene0006321	1	p2	(AT)6	12	110	121	CGCCAAAGTCGTTGAATTTT	60.11	20	GCTGCTTCAATCTGTAGGGC	59.985	20	264	84	347	CGCCAAAGTCGTTGAATTTT	60.11	20	AATTTTGCAGCCAACACTCC	60.118	20	108	84	191	CGCCAAAGTCGTTGAATTTT	60.11	20	CTGAAATTTTGCAGCCAACA	59.849	20	112	84	195
Unigene0006338	1	p3	(CAG)5	15	897	911	TTTTGCTCCAGATTGCACAG	59.988	20	GTTCTTCATTGCGCTGTCCT	60.406	20	221	868	1088	GTTTGAGGAGGAGAGCAACG	59.989	20	CACCTTCCCGACCTTAACAG	59.587	20	208	788	995	TTTTGCTCCAGATTGCACAG	59.988	20	CACCTTCCCGACCTTAACAG	59.587	20	128	868	995
Unigene0006338	2	p5	(GCCTT)4	20	1345	1364	GCTTCTGGCAGACGTTCTCT	59.751	20	TCAAACTAACCGCAGCTTCC	60.386	20	224	1235	1458	AGCTTCTGGCAGACGTTCTC	59.751	20	TCAAACTAACCGCAGCTTCC	60.386	20	225	1234	1458	AGCTTCTGGCAGACGTTCTC	59.751	20	AAACTAACCGCAGCTTCCAG	59.517	20	223	1234	1456
Unigene0006360	1	p4	(TTAT)4	16	178	193	TTCTGTCTGTTGGCATCTCG	59.984	20	TCCGAAGATCTACATTGCCC	60.036	20	228	129	356	TTCTGTCTGTTGGCATCTCG	59.984	20	TCCAGCCAATAAAAACCCTG	59.931	20	206	129	334	TTCTGTCTGTTGGCATCTCG	59.984	20	CCCACTCCAGCCAATAAAAA	59.931	20	211	129	339
Unigene0006362	1	p4	(TTAT)4	16	124	139	TTCTGTCTGTTGGCATCTCG	59.984	20	TCCGAAGATCTACATTGCCC	60.036	20	228	75	302	TTCTGTCTGTTGGCATCTCG	59.984	20	TCCAGCCAATAAAAACCCTG	59.931	20	206	75	280	TTCTGTCTGTTGGCATCTCG	59.984	20	CCCACTCCAGCCAATAAAAA	59.931	20	211	75	285
Unigene0006363	1	p4	(TTAT)4	16	164	179	TTCTGTCTGTTGGCATCTCG	59.984	20	TCCGAAGATCTACATTGCCC	60.036	20	228	115	342	TTCTGTCTGTTGGCATCTCG	59.984	20	TCCAGCCAATAAAAACCCTG	59.931	20	206	115	320	TTCTGTCTGTTGGCATCTCG	59.984	20	CCCACTCCAGCCAATAAAAA	59.931	20	211	115	325
Unigene0006382	1	p3	(CTG)5	15	120	134	CATGGCATTCCAGGGTCTAT	59.773	20	TGAATTGGGATTGAATGGGT	59.991	20	164	80	243	CATGGCATTCCAGGGTCTAT	59.773	20	TTGGGATTGAATGGGTTTGT	60.029	20	160	80	239	CATGGCATTCCAGGGTCTAT	59.773	20	GGGTGTTTGAATTGGGATTG	60.029	20	171	80	250
Unigene0006385	1	p3	(ACC)5	15	1383	1397	CAAGACCACCTCCACCAAAT	59.82	20	GAGGCTGCATTGACATCTGA	59.95	20	162	1282	1443	CATGGCCAAGTCAACATCAG	60.112	20	GCATACCTTGAGGCTGCATT	60.243	20	249	1204	1452	ACCTCCACCAAATATGCCAC	59.676	20	GAGGCTGCATTGACATCTGA	59.95	20	155	1289	1443
Unigene0006524	1	p2	(AT)6	12	160	171	TAGGTATGGGCTCTGGTTGG	59.948	20	TTGGTGGAAGTGGCATTGTA	59.964	20	239	134	372	TAGGTATGGGCTCTGGTTGG	59.948	20	CATTATTGTTGCACGGCTTG	60.133	20	273	134	406	TAGGTATGGGCTCTGGTTGG	59.948	20	ATTGGTGGAAGTGGCATTGT	60.24	20	240	134	373
Unigene0006721	1	p3	(AGA)7	21	32	52	GCAAGTTTTTCAGTTTGTATTTTG	57.26	24	CCTGCTTTCTCCTTCGTTTG	59.986	20	245	0	244	GCAAGTTTTTCAGTTTGTATTTTG	57.26	24	TTTCTCCTTCGTTTGTTGGG	60.081	20	240	0	239	GCAAGTTTTTCAGTTTGTATTTTGTT	59.175	26	CCTGCTTTCTCCTTCGTTTG	59.986	20	245	0	244
Unigene0006763	1	p4	(ATAA)4	16	2577	2592	TACTGCATCGGTCATCCGTA	60.096	20	AAAGCAACGCCACCTTCTTA	59.883	20	156	2521	2676	CCGTGTGCATTTGAAACTGT	59.615	20	TAATGGCCAACACGAGACAA	60.111	20	153	2464	2616	ACTGTTTCCGTGTGCATTTG	59.615	20	TAATGGCCAACACGAGACAA	60.111	20	160	2457	2616
Unigene0006801	1	p2	(TA)7	14	780	793
Unigene0006802	1	p2	(TA)7	14	338	351
Unigene0006817	1	p3	(GAA)5	15	480	494	TCGTCTTCAACCAACAGCAC	59.88	20	CATGCTTTACAGGAGTGCGA	60.011	20	259	428	686	TCGTCTTCAACCAACAGCAC	59.88	20	TCATGCTTTACAGGAGTGCG	60.011	20	260	428	687	CACGCCAAAGTTTCACAATG	60.149	20	CATGCTTTACAGGAGTGCGA	60.011	20	242	445	686
Unigene0006817	2	p3	(GAG)5	15	891	905	AAAAGTGCCGCAACAAATTC	60.117	20	TCTTCCCACCATAATCTCGC	60.036	20	191	866	1056	AAAAGTGCCGCAACAAATTC	60.117	20	ACCATAATCTCGCCTGCATC	60.066	20	184	866	1049	CGCACTCCTGTAAAGCATGA	60.011	20	TCGTCCTCTTCCATCCACTC	60.199	20	272	668	939
Unigene0006821	1	p2	(AG)7	14	905	918	GGGATGCTTGGAAGATTGAA	60.014	20	TGGCCTCTGCTTAATCCATC	60.177	20	237	819	1055	TTGGAAGATTGAAACTGGGC	60.051	20	GTTTTGGCACTTGGTGGATT	59.836	20	275	826	1100	TATTTGGGCCTGCTTGAATC	60.038	20	TGGCCTCTGCTTAATCCATC	60.177	20	266	790	1055
Unigene0006822	1	p2	(AG)7	14	686	699	GGGATGCTTGGAAGATTGAA	60.014	20	TGGCCTCTGCTTAATCCATC	60.177	20	237	600	836	TTGGAAGATTGAAACTGGGC	60.051	20	GTTTTGGCACTTGGTGGATT	59.836	20	275	607	881	TATTTGGGCCTGCTTGAATC	60.038	20	TGGCCTCTGCTTAATCCATC	60.177	20	266	571	836
Unigene0006882	1	p4	(AAAT)4	16	79	94	TCTGATGGGCAAAAACTGTG	59.691	20	CTCGCCATTGTTGGATACCT	59.955	20	154	35	188	TCTGATGGGCAAAAACTGTG	59.691	20	AGCTCGCCATTGTTGGATAC	60.103	20	156	35	190	TCTGATGGGCAAAAACTGTG	59.691	20	AACTCCAATGGCACCTGAAG	60.111	20	199	35	233
Unigene0006883	1	p4	(AAAT)4	16	79	94	TCTGATGGGCAAAAACTGTG	59.691	20	CTCGCCATTGTTGGATACCT	59.955	20	154	35	188	TCTGATGGGCAAAAACTGTG	59.691	20	AGCTCGCCATTGTTGGATAC	60.103	20	156	35	190	TCTGATGGGCAAAAACTGTG	59.691	20	AACTCCAATGGCACCTGAAG	60.111	20	199	35	233
Unigene0006901	1	p3	(TAA)5	15	12	26
Unigene0006957	1	p2	(AT)8	16	12	27
Unigene0006979	1	c	(TG)7tacatatgtatatgtgtatgtatatgtatatatgcataattgtatatatgtgtatatatgcat(TA)6cat(AG)9	110	448	557	TCAGGGTCGGATTCAAGTTC	60.05	20	TCATGAATACCCAAGGACCC	59.605	20	221	388	608	GGTCGGATTCAAGTTCGAGA	60.195	20	TCATGAATACCCAAGGACCC	59.605	20	217	392	608	TCAGGGTCGGATTCAAGTTC	60.05	20	CATGAATACCCAAGGACCCA	60.572	20	220	388	607
Unigene0007038	1	p2	(AT)6	12	31	42	GCCTAGCTAACCTGTTGGGA	59.336	20	ACGTTGCCTTGAGGACATTT	59.598	20	157	7	163	GCCTAGCTAACCTGTTGGGA	59.336	20	AACGTTGCCTTGAGGACATT	59.598	20	158	7	164	GCCTAGCTAACCTGTTGGGA	59.336	20	AAACGTTGCCTTGAGGACAT	59.598	20	159	7	165
Unigene0007047	1	p6	(TCTCCT)4	24	1826	1849	CTCTTCTTGGTGGTGGTGGT	60.002	20	GGTCGTTACCTCTCTCGTGC	59.874	20	277	1776	2052	CTCTTCTTGGTGGTGGTGGT	60.002	20	CTCTCTCTCCTCGTCAACGG	60.127	20	248	1776	2023	TGGTGGTGGTGGTAGTGTGT	59.757	20	GGTCGTTACCTCTCTCGTGC	59.874	20	270	1783	2052
Unigene0007093	1	p2	(TA)6	12	503	514	TGAACTGGAATCTGGTGCAG	59.831	20	TGATTTGTTTTTGTATATTTCTTGCAT	59.342	27	227	323	549	TGAACTGGAATCTGGTGCAG	59.831	20	TTTGTTTTTGTATATTTCTTGCATTTC	59.055	27	224	323	546	TTGCTAGGGCAGAGGAAGTG	60.529	20	TGATTTGTTTTTGTATATTTCTTGCAT	59.342	27	263	287	549
Unigene0007169	1	p4	(ACAT)8	32	1409	1440	TTCCAGGCTCATTCAATTCC	60.014	20	AGAGCACCACCCATTGTTTC	59.973	20	264	1205	1468	TTCCAGGCTCATTCAATTCC	60.014	20	GAGCACCACCCATTGTTTCT	59.973	20	263	1205	1467	TTCCACCACACCGACAGATA	59.96	20	AGAGCACCACCCATTGTTTC	59.973	20	248	1221	1468
Unigene0007185	1	c	(TA)6ttgtatatatgccatcatggagtagtagtactacttgtatataatgatgctgtcatgaatg(AT)6	85	644	728	TATCCTTATCGAGCCCCACA	60.427	20	CGTTCATGTGCCTGTACCAC	60.032	20	264	595	858	TACCATGTGGAGGCTCTGTG	59.701	20	CCAGGAGGAACCCCTGTAAT	60.183	20	269	571	839	CCATGTGGAGGCTCTGTGTA	59.701	20	CCAGGAGGAACCCCTGTAAT	60.183	20	267	573	839
Unigene0007186	1	p6	(GCTAGG)4	24	435	458	GAGAAAGAGAAGCAGGGGCT	60.096	20	CTGCAGAAACGGGACTCTTC	59.989	20	256	384	639	TTGGAGAAAGAGAAGCAGGG	59.545	20	CTGCAGAAACGGGACTCTTC	59.989	20	259	381	639	GAGAAAGAGAAGCAGGGGCT	60.096	20	GCAGAAACGGGACTCTTCAA	60.375	20	254	384	637
Unigene0007190	1	p5	(TCCCT)4	20	35	54	TTCAGCAACCTCAAACAGTAGG	59.42	22	ACAGCGTTCTGACATGGTTG	59.751	20	132	4	135	TTCAGCAACCTCAAACAGTAGG	59.42	22	ACATGGTTGGGGGAGGTAAT	60.306	20	121	4	124	TTCAGCAACCTCAAACAGTAGG	59.42	22	CATGGTTGGGGGAGGTAATA	59.5	20	120	4	123
Unigene0007254	1	p5	(ATAGA)4	20	278	297	TTCAATTTTCCAGGACGAGG	60.044	20	AGGTCATATTGGCCTTGTGG	59.813	20	271	61	331	GGACAGTGGAGGGATGAGAA	60.048	20	AGGTCATATTGGCCTTGTGG	59.813	20	222	110	331	TCCAGGACGAGGATATTTGG	59.887	20	AGGTCATATTGGCCTTGTGG	59.813	20	263	69	331
Unigene0007270	1	c	(TGG)7tgatggcgtctgtggtggtgaa(GAT)7	64	2747	2810	CCTGCTCTGCTTCCCTATTG	59.971	20	TTTAAGCACCACCGTCTTCC	60.11	20	234	2646	2879	CCTGCTCTGCTTCCCTATTG	59.971	20	AGCAGTAGCAACCCCATCAC	60.142	20	266	2646	2911	TGCTCTGCTTCCCTATTGCT	60.118	20	TTTAAGCACCACCGTCTTCC	60.11	20	232	2648	2879
Unigene0007346	1	p3	(GGC)6	18	796	813	TGCCTCAGATTTAGGGTTGG	60.066	20	TCCTTCCATTCATCGTCTCC	60.011	20	215	665	879	GTAGGGCATTTCGGTAGCAA	60.096	20	TCCTTCCATTCATCGTCTCC	60.011	20	169	711	879	TTCGGTAGCAATGACAACCA	60.111	20	TCCTTCCATTCATCGTCTCC	60.011	20	160	720	879
Unigene0007347	1	p3	(GGC)6	18	896	913	TGCCTCAGATTTAGGGTTGG	60.066	20	TCCTTCCATTCATCGTCTCC	60.011	20	215	765	979	GTAGGGCATTTCGGTAGCAA	60.096	20	TCCTTCCATTCATCGTCTCC	60.011	20	169	811	979	TTCGGTAGCAATGACAACCA	60.111	20	TCCTTCCATTCATCGTCTCC	60.011	20	160	820	979
Unigene0007364	1	p2	(CA)6	12	155	166	TTTTCATTTAAATACCTTTGGTATCC	58.086	26	TGTGCACACATTTGCATGAG	60.322	20	120	98	217	TTTTCATTTAAATACCTTTGGTATCC	58.086	26	GCTGCTTGGCATGAAAACTT	60.395	20	211	98	308	TTTTCATTTAAATACCTTTGGTATCC	58.086	26	CAATGGCATGTCCTGTGTGT	60.45	20	173	98	270
Unigene0007393	1	p2	(GT)15	30	1	30
Unigene0007394	1	p2	(TG)27	54	217	270
Unigene0007429	1	p3	(TTC)5	15	1	15
Unigene0007430	1	p3	(TTC)5	15	1	15
Unigene0007465	1	p2	(TG)6	12	70	81	TCTCGTGTGCATGTTTGTGA	59.868	20	CGGAAGGATATAAAGGCAACA	59.088	21	162	29	190	CGTGTGCATGTTTGTGAGTG	59.778	20	CGGAAGGATATAAAGGCAACA	59.088	21	159	32	190	CGTGTGCATGTTTGTGAGTG	59.778	20	ACACATACTTGGCAAGGGAA	58.076	20	185	32	216
Unigene0007465	2	p2	(GT)8	16	269	284	TGTTGCCTTTATATCCTTCCG	59.088	21	CGGCTCATTGAACTCTTGGT	60.255	20	279	170	448	TGTTGCCTTTATATCCTTCCG	59.088	21	TACTCTTGGGGAGGGGAATC	60.264	20	234	170	403	TTCCCTTGCCAAGTATGTGT	58.076	20	CGGCTCATTGAACTCTTGGT	60.255	20	252	197	448
Unigene0007506	1	p2	(TA)10	20	320	339	CAGCACAGACACAGCAAGGT	60.096	20	TGAGTAGTCCGAGTCGCAGA	59.726	20	172	239	410	TCGATTCGACTCATGACCTG	59.787	20	TGAGTAGTCCGAGTCGCAGA	59.726	20	153	258	410	ATTCGACTCATGACCTGGCT	59.685	20	TGAGTAGTCCGAGTCGCAGA	59.726	20	150	261	410
Unigene0007514	1	p3	(GGA)5	15	1	15
Unigene0007640	1	p2	(AT)8	16	1	16
Unigene0007654	1	p2	(TA)9	18	1	18
Unigene0007820	1	c	(TG)8taaacac(GT)9	41	173	213	TGAAGTGGGATGATAAGGGC	59.894	20	TGATTGAACGACAACCCTAGC	60.125	21	233	59	291	TGAAGTGGGATGATAAGGGC	59.894	20	TGGGCATTGACAAGACAATCT	60.511	21	256	59	314	TGAAGTGGGATGATAAGGGC	59.894	20	CTTTTGATTGAACGACAACCC	59.462	21	237	59	295
Unigene0007825	1	p3	(TCA)5	15	596	610	AGGGCTTTACTGGGGAGTGT	59.994	20	AATCATTGGCACATGAGCAG	59.679	20	269	515	783	GGCTTTACTGGGGAGTGTGA	60.111	20	AATCATTGGCACATGAGCAG	59.679	20	267	517	783	CACTGTGCACATCATGCAAC	59.739	20	AATCATTGGCACATGAGCAG	59.679	20	242	542	783
Unigene0007830	1	p3	(AAG)5	15	115	129	CGGACGAAGATTTGTACGCT	60.27	20	GGCCTCTGGTACGAAATCAA	60.074	20	143	39	181	CGGCAAGAGAGCAAGAGAAG	60.41	20	GGCCTCTGGTACGAAATCAA	60.074	20	106	76	181	CGGCAAGAGAGCAAGAGAAG	60.41	20	TTGGCCTCTGGTACGAAATC	60.074	20	108	76	183
Unigene0007994	1	p3	(TGA)5	15	717	731	GGCGACACAACACCAGTATG	60.032	20	ATCCACACCACAACCTAGCC	59.851	20	134	659	792	GGCGACACAACACCAGTATG	60.032	20	ACTAACAGGCCATCCACACC	59.851	20	145	659	803	TGGCGACACAACACCAGTAT	60.032	20	ATCCACACCACAACCTAGCC	59.851	20	135	658	792
Unigene0007994	2	p2	(TA)7	14	843	856	GGTGTGGATGGCCTGTTAGT	59.851	20	ACGTAAGCCCCTCAAATTCC	60.32	20	235	784	1018	GGCTAGGTTGTGGTGTGGAT	59.851	20	ACGTAAGCCCCTCAAATTCC	60.32	20	246	773	1018	GGTGTGGATGGCCTGTTAGT	59.851	20	CACGTAAGCCCCTCAAATTC	59.569	20	236	784	1019
Unigene0008033	1	p2	(AT)18	36	390	425
Unigene0008034	1	p2	(TA)14	28	1	28
Unigene0008035	1	p2	(TA)14	28	1	28
Unigene0008050	1	p2	(CA)6	12	214	225	CACACACAGTCCCACACACA	60.088	20	TGAGGATGTAAATGCCAATCA	58.98	21	136	126	261	CACACACAGTCCCACACACA	60.088	20	CTGAGGATGTAAATGCCAATCA	59.96	22	137	126	262	GCTACCATTGCACCAAAACC	60.374	20	TGAGGATGTAAATGCCAATCA	58.98	21	240	22	261
Unigene0008051	1	p2	(CA)6	12	214	225	CACACACAGTCCCACACACA	60.088	20	TGAGGATGTAAATGCCAATCA	58.98	21	136	126	261	CACACACAGTCCCACACACA	60.088	20	CTGAGGATGTAAATGCCAATCA	59.96	22	137	126	262	GCTACCATTGCACCAAAACC	60.374	20	TGAGGATGTAAATGCCAATCA	58.98	21	240	22	261
Unigene0008060	1	p2	(AT)6	12	99	110	CACTGTCCTCCATTACGGGT	59.844	20	TGACAAGTCATTGCAGGGAG	59.831	20	169	64	232	ACACTGTCCTCCATTACGGG	59.844	20	TGACAAGTCATTGCAGGGAG	59.831	20	170	63	232	CACTGTCCTCCATTACGGGT	59.844	20	CCCATACTCGGTCAAACCAT	59.67	20	108	64	171
Unigene0008082	1	c	(GT)7gg(GT)10	36	536	571
Unigene0008083	1	c	(GT)7gg(GT)10	36	537	572
Unigene0008088	1	p4	(TGTA)4	16	261	276	AATGGACTTGGCCTCATTTG	59.933	20	GTGGAAAGCATGCCCTAAAA	60.074	20	192	214	405	AATGGACTTGGCCTCATTTG	59.933	20	TTATTTTCTCCATCACGGGC	59.901	20	271	214	484	AATGGACTTGGCCTCATTTG	59.933	20	GAGTGGAAAGCATGCCCTAA	60.214	20	194	214	407
Unigene0008089	1	p2	(TA)7	14	88	101	TCAAAAGCTTGTTCGACACTG	59.108	21	TCGGTGGGGATTTGTATAGC	59.784	20	221	60	280	TCAAAAGCTTGTTCGACACTG	59.108	21	CAGCAGGAAAACTTTGCGTT	60.42	20	160	60	219	TCAAAAGCTTGTTCGACACTG	59.108	21	CAATCGGTGGGGATTTGTAT	59.505	20	224	60	283
Unigene0008090	1	p2	(TA)7	14	88	101	TCAAAAGCTTGTTCGACACTG	59.108	21	TCGGTGGGGATTTGTATAGC	59.784	20	221	60	280	TCAAAAGCTTGTTCGACACTG	59.108	21	CAGCAGGAAAACTTTGCGTT	60.42	20	160	60	219	TCAAAAGCTTGTTCGACACTG	59.108	21	CAATCGGTGGGGATTTGTAT	59.505	20	224	60	283
Unigene0008136	1	p5	(TTTTA)4	20	170	189	GCTGCTGTCACAACCTGTGT	59.948	20	CTGGAATGGCAGGGAAACTA	60.066	20	133	98	230	GCTGCTGTCACAACCTGTGT	59.948	20	CGCTAGCTGTCTGCAATCTG	59.911	20	197	98	294	GCTGCTGTCACAACCTGTGT	59.948	20	CTTTTGTTTTCAGGGAACGC	59.724	20	153	98	250
Unigene0008137	1	p5	(TTTTA)4	20	170	189	GCTGCTGTCACAACCTGTGT	59.948	20	CTGGAATGGCAGGGAAACTA	60.066	20	133	98	230	GCTGCTGTCACAACCTGTGT	59.948	20	CGCTAGCTGTCTGCAATCTG	59.911	20	196	98	293	GGGCTTGAATTTTGCACTTC	59.691	20	CGCTAGCTGTCTGCAATCTG	59.911	20	148	146	293
Unigene0008167	1	p3	(AAG)6	18	105	122	GCAAGCCCACCTAGTACGAA	60.27	20	ACAAGAACTGGTCGGTTTGG	60.005	20	174	16	189	TGCAAAGAAAGACAAGGCAA	59.585	20	ACAAGAACTGGTCGGTTTGG	60.005	20	190	0	189	TCCTCCATATTTGGCTGGAT	59.344	20	ACAAGAACTGGTCGGTTTGG	60.005	20	139	51	189
Unigene0008168	1	p3	(AAG)6	18	1815	1832	ATCAAATTGTTCCCCACTGC	59.797	20	ACAAGAACTGGTCGGTTTGG	60.005	20	216	1684	1899	TTGGCTGATTTGGCTAAGGT	59.708	20	ACAAGAACTGGTCGGTTTGG	60.005	20	264	1636	1899	GTTGGCTGATTTGGCTAAGG	59.708	20	ACAAGAACTGGTCGGTTTGG	60.005	20	265	1635	1899
Unigene0008185	1	p3	(CCT)5	15	170	184	CAGACGAATTCAAGCAACGA	59.988	20	GAGCATGCTGTCTGGATGAA	59.95	20	246	16	261	CAGACGAATTCAAGCAACGA	59.988	20	GAATGAGCATGCTGTCTGGA	59.95	20	250	16	265	AGGATGCACGACTTTTGCTT	59.882	20	GAGCATGCTGTCTGGATGAA	59.95	20	209	53	261
Unigene0008187	1	p3	(CCT)5	15	170	184	CAGACGAATTCAAGCAACGA	59.988	20	CATGTAAGAGCGAACGAGCA	60.157	20	261	16	276	AGGATGCACGACTTTTGCTT	59.882	20	CCCCAGGCATTATCTTTGAA	59.894	20	271	53	323	AGGATGCACGACTTTTGCTT	59.882	20	CATGTAAGAGCGAACGAGCA	60.157	20	224	53	276
Unigene0008195	1	p3	(TGG)5	15	12	26
Unigene0008196	1	p3	(TGG)5	15	12	26
Unigene0008295	1	p2	(TC)6	12	382	393	CTTCCCACCCAGATTCGTAA	59.926	20	CATTCATTATTCCAAGTTTTTCTTG	58.266	25	147	275	421	TTCCCACCCAGATTCGTAAG	59.926	20	CATTCATTATTCCAAGTTTTTCTTG	58.266	25	146	276	421	TATCTTCCCACCCAGATTCG	59.887	20	CATTCATTATTCCAAGTTTTTCTTG	58.266	25	150	272	421
Unigene0008489	1	p3	(AGC)5	15	881	895	GATCGAACCAGGAGTACCCA	59.927	20	CTCATCGTCCCCATCGTACT	59.95	20	208	789	996	GATCGAACCAGGAGTACCCA	59.927	20	TAGGGTTTTCTCATGGGCTG	60.066	20	184	789	972	CGAACCAGGAGTACCCAGAA	60.103	20	CTCATCGTCCCCATCGTACT	59.95	20	205	792	996
Unigene0008489	2	p6	(AGGGAG)4	24	1295	1318	GTTTTTCCCTGTTCCAGCAA	60.088	20	CAACCCGAACATCCACTCTT	59.966	20	179	1195	1373	AAGGGCAGGGCTATTTCTGT	60.096	20	CAACCCGAACATCCACTCTT	59.966	20	125	1249	1373	AGGGCAGGGCTATTTCTGTT	60.096	20	CAACCCGAACATCCACTCTT	59.966	20	124	1250	1373
Unigene0008577	1	p3	(GGT)6	18	232	249	TGCCAATTCAAACACACACA	59.563	20	GGGACCTCATCCCCAATTAT	59.843	20	250	120	369	TGCCAATTCAAACACACACA	59.563	20	GGTCACAAACATGGGACCTC	60.223	20	262	120	381	TGCCAATTCAAACACACACA	59.563	20	TCAAAAGCTGCGACTCAAAA	59.729	20	231	120	350
Unigene0008581	1	p2	(CA)9	18	44	61	TGATTTACACGTGTGCGAGAG	59.92	21	GAGATTATTGTGGAGCCTCCTG	60.096	22	140	11	150	TGATTTACACGTGTGCGAGA	58.863	20	GAGATTATTGTGGAGCCTCCTG	60.096	22	140	11	150	ATTTACACGTGTGCGAGAGG	58.802	20	GAGATTATTGTGGAGCCTCCTG	60.096	22	138	13	150
Unigene0008582	1	p2	(CA)9	18	44	61	TGATTTACACGTGTGCGAGAG	59.92	21	TTGGACAACCATGAGCTAACC	59.985	21	241	11	251	TGATTTACACGTGTGCGAGA	58.863	20	TTGGACAACCATGAGCTAACC	59.985	21	241	11	251	ATTTACACGTGTGCGAGAGG	58.802	20	TTGGACAACCATGAGCTAACC	59.985	21	239	13	251
Unigene0008586	1	p2	(AT)6	12	1190	1201
Unigene0008628	1	p2	(AC)10	20	219	238	GACCATAGGCATAGAGGCGA	60.199	20	GGCTTGGGTATGTGGATTTG	60.192	20	194	69	262	GACCATAGGCATAGAGGCGA	60.199	20	GCTTGGGTATGTGGATTTGG	60.192	20	193	69	261	GCGGATGGTTGTTCATCTTC	60.47	20	GCTTGGGTATGTGGATTTGG	60.192	20	101	161	261
Unigene0008666	1	p2	(CT)7	14	363	376	GCCAATTACTGCCTCTGGAA	60.214	20	TGCTGAGTCAGATTCTGGGA	59.499	20	251	274	524	GCAAAGGGGAGAAACTAGCA	59.452	20	TGCTGAGTCAGATTCTGGGA	59.499	20	213	312	524	TACTGCCTCTGGAAACCGAA	60.766	20	TGCTGAGTCAGATTCTGGGA	59.499	20	245	280	524
Unigene0008683	1	c	(TG)8(TA)8	32	43	74	TTGTTTTTGAACTGAAACATTGA	57.415	23	AAGTCGCCAGTTCTGATTCG	60.397	20	174	11	184	TTGTTTTTGAACTGAAACATTGA	57.415	23	AGTTCTGATTCGGGTACGGA	59.55	20	166	11	176	TTGTTTTTGAACTGAAACATTGA	57.415	23	GGTACGGATTCAAGGTCGAG	59.55	20	154	11	164
Unigene0008695	1	p2	(CT)7	14	452	465	ATGCTCTCTGCTCTGCCTTC	59.857	20	ACCTGCTCATCACCAGTTCC	60.12	20	280	255	534	ATGCTCTCTGCTCTGCCTTC	59.857	20	TCCCACTATGCACTCACAGC	59.862	20	258	255	512	CGTCTGCTCACTCTGTCCAA	60.178	20	TCCCACTATGCACTCACAGC	59.862	20	277	236	512
Unigene0008696	1	p4	(TTCA)6	24	200	223	GTGAAAACTTGTGCCCATCA	59.547	20	CTATGCATGACACCCACTGC	60.144	20	168	82	249	CCCTTCTCTGTTCATGGAGG	59.649	20	AAACCAAGGAACCCAAAAGC	60.332	20	150	174	323	GGCGCTCTTTTTCATCTTGT	59.457	20	CTATGCATGACACCCACTGC	60.144	20	201	49	249
Unigene0008733	1	p3	(AGG)5	15	34	48	GGAAGAAGAGGAAGAAGAAGAGG	59.154	23	GCAATGGAAATAAGGGGGAT	59.984	20	258	3	260	AGGAAGAAGAGGAAGAAGAAGAGG	60.019	24	GCAATGGAAATAAGGGGGAT	59.984	20	259	2	260	TGAGGAAGAAGAGGAAGAAGAAGA	60.122	24	GCAATGGAAATAAGGGGGAT	59.984	20	261	0	260
Unigene0008752	1	p3	(GAA)6	18	162	179	TCTCCGCACCATGACTATGA	60.225	20	GCTGGGATGGTCCAGAACTA	60.073	20	187	49	235	CGTCGCTCTCTGTGTTCAAG	59.77	20	GCTGGGATGGTCCAGAACTA	60.073	20	140	96	235	TCGCTCTCTGTGTTCAAGGA	59.701	20	GCTGGGATGGTCCAGAACTA	60.073	20	138	98	235
Unigene0008770	1	p2	(TC)8	16	29	44	ATGCCTGAGCAAATTTCCAA	60.585	20	TGGTGCAAGAACATAGCAGG	59.864	20	195	6	200	AAGAGGATGCCTGAGCAAAT	58.889	20	CATGTTGCGCTTGACAATCT	59.871	20	146	0	145	AAGAGGATGCCTGAGCAAAT	58.889	20	TGGTGCAAGAACATAGCAGG	59.864	20	201	0	200
Unigene0008880	1	p2	(CA)9	18	317	334	AGCATGAGGAAAGCGGATTA	59.807	20	TCCCTTGATTCCATTTCTCG	60.006	20	278	189	466	CAAGTCCATGGCAAACAACA	60.552	20	TCCCTTGATTCCATTTCTCG	60.006	20	227	240	466	TGAGGAAAGCGGATTAACCA	60.576	20	TCCCTTGATTCCATTTCTCG	60.006	20	274	193	466
Unigene0008896	1	c	(TC)16(AC)6	44	400	443	CTGATTTGGCATGTGAGTGG	60.112	20	TGTTATGGGGAGAGGAATGC	59.894	20	256	357	612	GATTTGGCATGTGAGTGGAA	59.502	20	TGTTATGGGGAGAGGAATGC	59.894	20	254	359	612	CTGATTTGGCATGTGAGTGG	60.112	20	ACCGAATTCAGAAATGGAGC	59.129	20	161	357	517
Unigene0008897	1	c	(TC)18(AC)6	48	400	447	CTGATTTGGCATGTGAGTGG	60.112	20	TGTTATGGGGAGAGGAATGC	59.894	20	260	357	616	GATTTGGCATGTGAGTGGAA	59.502	20	TGTTATGGGGAGAGGAATGC	59.894	20	258	359	616	CTGATTTGGCATGTGAGTGG	60.112	20	ACCGAATTCAGAAATGGAGC	59.129	20	165	357	521
Unigene0008898	1	c	(TC)17(AC)6	46	400	445	CTGATTTGGCATGTGAGTGG	60.112	20	TGTTATGGGGAGAGGAATGC	59.894	20	258	357	614	GATTTGGCATGTGAGTGGAA	59.502	20	TGTTATGGGGAGAGGAATGC	59.894	20	256	359	614	CTGATTTGGCATGTGAGTGG	60.112	20	ACCGAATTCAGAAATGGAGC	59.129	20	163	357	519
Unigene0009046	1	p2	(TG)10	20	159	178	TCAGCTGTTGGCAGAAATTG	59.988	20	AGGGTGCTTTGAAGACAAGG	59.328	20	233	46	278	TCAGCTGTTGGCAGAAATTG	59.988	20	GGTGCTTTGAAGACAAGGGT	59.187	20	231	46	276	TCAGCTGTTGGCAGAAATTG	59.988	20	ATAGGCTATGCTCCAGGGTG	59.174	20	247	46	292
Unigene0009282	1	p5	(ATGCT)4	20	293	312	TTACGCATCCCATTTCCAAT	60.153	20	CAGGTGATCGGTGATGAAGA	59.631	20	234	141	374	CGCATCCCATTTCCAATAGT	59.784	20	CAGGTGATCGGTGATGAAGA	59.631	20	231	144	374	ACGCATCCCATTTCCAATAG	59.784	20	CAGGTGATCGGTGATGAAGA	59.631	20	232	143	374
Unigene0009312	1	p3	(AGA)5	15	1699	1713	AATCCAAAGCGAAGTGATGG	60.074	20	GCACATGGCACCATGATAAA	60.352	20	224	1638	1861	AATCCAAAGCGAAGTGATGG	60.074	20	ACGATGGTGTTGAGTTGCAC	59.603	20	240	1638	1877	ATCGTTGTGTTTGGCAACAA	60.011	20	TGGCATCTTCATCAGCACTT	59.399	20	199	1571	1769
Unigene0009316	1	p3	(GAA)5	15	676	690	CATGGAGCCATGGATGTAGA	59.476	20	AACATCCATTTTTGGCCATC	59.628	20	106	644	749	TCATGGAGCCATGGATGTAG	59.476	20	AACATCCATTTTTGGCCATC	59.628	20	107	643	749	TCATGGAGCCATGGATGTAG	59.476	20	AGGGATATTGGGCATTTCGT	60.531	20	252	643	894
Unigene0009432	1	p2	(TG)7	14	161	174	ATGTTGGATCGCCTATTTGC	59.929	20	CGTGCCAAACATTTGTAGGA	59.585	20	248	100	347	TGTCTGTGTGTGGGTGTGTG	60.088	20	CGTGCCAAACATTTGTAGGA	59.585	20	214	134	347	TTGGATCGCCTATTTGCTCT	59.807	20	CGTGCCAAACATTTGTAGGA	59.585	20	245	103	347
Unigene0009460	1	p2	(GT)6	12	79	90	TTGTGTGTGCTGATCAAGAGC	60.048	21	CTGCTAACAGACAGGCAACG	59.658	20	107	28	134	TTGTGTGTGCTGATCAAGAGC	60.048	21	TGCTAACAGACAGGCAACGA	60.596	20	106	28	133	TGTGTGCTGATCAAGAGCTG	58.677	20	CTGCTAACAGACAGGCAACG	59.658	20	104	31	134
Unigene0009502	1	c	(GA)6tgtgttactttgggaaattatttgagctttataattcaaggg(GA)8tgttaccttgggaaactatttgagcttcataattcaa(AG)10atgttaccttgggaaactatttgagcttcataattcaa(AG)10	185	898	1082
Unigene0009536	1	p2	(AT)7	14	38	51
Unigene0009567	1	p2	(CT)8	16	18	33
Unigene0009582	1	p3	(ACA)5	15	930	944	CGATGTACGCAACACATTCC	59.995	20	TCCAGCACAGTTTGTTCCAG	59.873	20	234	846	1079	CGCAACACATTCCTGAGAGA	59.984	20	TCCAGCACAGTTTGTTCCAG	59.873	20	227	853	1079	CGATGTACGCAACACATTCC	59.995	20	GCTGCTTCGTTTCACCATTT	60.257	20	173	846	1018
Unigene0009685	1	p3	(GAA)5	15	52	66	TATCGACGATCTATTGCGGG	60.952	20	GACGCAGTAGTGATGGGGAT	59.957	20	143	23	165	TATCGACGATCTATTGCGGG	60.952	20	TGAGGGACGCAGTAGTGATG	59.855	20	148	23	170	TTTATCGACGATCTATTGCGG	60.068	21	GACGCAGTAGTGATGGGGAT	59.957	20	145	21	165
Unigene0009790	1	p4	(TTCA)4	16	278	293	GCTTTTTCTCCTTGTGGACG	59.853	20	TGTGTTCCCAAGTGGGGTAT	60.088	20	169	245	413	GCAGCTTTGGTTTTTGCTTT	59.519	20	TGTGTTCCCAAGTGGGGTAT	60.088	20	229	185	413	GGGTCCCATAGGCTTTTTCT	59.42	20	TGTGTTCCCAAGTGGGGTAT	60.088	20	180	234	413
Unigene0009812	1	p6	(GATGAG)4	24	139	162	ATGAGGAGACCCAATGCAAG	60.073	20	TCCCTGTGTCTGAGGTTGAA	59.23	20	142	74	215	AATGCAAGACCCTGAGGTTG	60.111	20	TCCCTGTGTCTGAGGTTGAA	59.23	20	130	86	215	GAAGCAGAGGCAGTAGCGAT	59.746	20	TCCCTGTGTCTGAGGTTGAA	59.23	20	183	33	215
Unigene0009921	1	p2	(AC)8	16	241	256	CTGTGTCCCAAGGAGCTAGG	59.861	20	CACATACATACACACGCGCA	60.209	20	280	21	300	GGTTTGAGATTCGAGTTCGG	59.67	20	CACATACATACACACGCGCA	60.209	20	195	106	300	AATTATTTTGGGGTGGGCTT	59.55	20	CACATACATACACACGCGCA	60.209	20	164	137	300
Unigene0009922	1	p2	(AC)8	16	241	256	CTGTGTCCCAAGGAGCTAGG	59.861	20	CACATACATACACACGCGCA	60.209	20	280	21	300	GGTTTGAGATTCGAGTTCGG	59.67	20	CACATACATACACACGCGCA	60.209	20	195	106	300	AATTATTTTGGGGTGGGCTT	59.55	20	CACATACATACACACGCGCA	60.209	20	164	137	300
Unigene0010011	1	c	(TA)8gtttgttttggttcttagtgtgttttttatagtatgtttaagtgtttgttatatatattgtatgcgtggatctatcacacatta(AC)7	114	81	194
Unigene0010167	1	c	(TG)6ttttagcatgaatgttttggatcacactaaagtagatttccacaatccataagtgaaactaaagctaactaaaaagagggagaa(AG)6	108	117	224	GGACTGATGTCCAGGCAATAA	59.947	21	TTCATTGGTTGACCTCGTGA	60.088	20	240	24	263	GGACTGATGTCCAGGCAATAA	59.947	21	CGTGACACTTGTCATGCCTC	60.319	20	225	24	248	GGACTGATGTCCAGGCAATAA	59.947	21	TCATTGGTTGACCTCGTGAC	59.525	20	239	24	262
Unigene0010291	1	p2	(CA)8	16	33	48	TGCAATAATTACGTCTGTCTTGTC	58.395	24	CCCATTCCTCTCTGCTTGAA	60.331	20	117	4	120	TGCAATAATTACGTCTGTCTTGTC	58.395	24	AAGCCCATTCCTCTCTGCTT	60.349	20	120	4	123	GCAATAATTACGTCTGTCTTGTCTG	59.3	25	CCCATTCCTCTCTGCTTGAA	60.331	20	116	5	120
Unigene0010327	1	p2	(TA)6	12	144	155	CCTCTCGCATGACAAACCTT	60.255	20	CATCTTGTGCATGTTCTGGG	60.112	20	246	1	246	CCTCTCGCATGACAAACCTT	60.255	20	CCATCTTGTGCATGTTCTGG	60.112	20	247	1	247	CCTCTCGCATGACAAACCTT	60.255	20	CCCATCTTGTGCATGTTCTG	60.112	20	248	1	248
Unigene0010348	1	p3	(TTC)5	15	294	308	GCGAGTGATTGAGATTGTGC	59.404	20	TGTGCCCACTTCTTCAACTG	59.873	20	110	226	335	GCGAGTGATTGAGATTGTGC	59.404	20	AACCCACATACAGGTGGAGC	59.851	20	137	226	362	GCGAGTGATTGAGATTGTGC	59.404	20	TCACTTCTCTTGCCCCACTT	59.844	20	206	226	431
Unigene0010351	1	p2	(TA)6	12	16	27
Unigene0010506	1	p3	(TTA)5	15	10	24
Unigene0010540	1	p4	(GGCT)4	16	1981	1996	GATGGGTGTTTTGGCAGAAG	60.495	20	CCCATTCATTCTGCCATTGT	60.723	20	145	1895	2039	TGTGTTTAAGGACAGATGGGC	59.985	21	AAATCCCATTCATTCTGCCA	60.274	20	117	1927	2043	TGCTGTTTCTGTGTGAGATGG	59.889	21	AAATCCCATTCATTCTGCCA	60.274	20	165	1879	2043
Unigene0010544	1	p2	(AG)7	14	45	58	TGCTTTGAACTAGCTGGGAAA	60.004	21	AGGATCATGCGTGCTGTAAA	59.301	20	102	18	119	TGCTTTGAACTAGCTGGGAAA	60.004	21	CAGGATCATGCGTGCTGTAA	60.834	20	103	18	120	TGCTTTGAACTAGCTGGGAAA	60.004	21	GATCATGCGTGCTGTAAACC	59.156	20	100	18	117
Unigene0010591	1	p2	(AT)6	12	157	168	CTGCCATGATTGCTTTGTGT	59.722	20	ATGGCTGTTTAGCCTCCCTT	60.096	20	242	36	277	ACTGCCATGATTGCTTTGTG	59.722	20	ATGGCTGTTTAGCCTCCCTT	60.096	20	243	35	277	CACTGCCATGATTGCTTTGT	59.722	20	ATGGCTGTTTAGCCTCCCTT	60.096	20	244	34	277
Unigene0010592	1	p2	(AT)6	12	157	168	CTGCCATGATTGCTTTGTGT	59.722	20	CATGACCTTGTGTGGCTGTT	59.597	20	253	36	288	ACTGCCATGATTGCTTTGTG	59.722	20	CATGACCTTGTGTGGCTGTT	59.597	20	254	35	288	CACTGCCATGATTGCTTTGT	59.722	20	CATGACCTTGTGTGGCTGTT	59.597	20	255	34	288
Unigene0010617	1	p3	(CTT)5	15	1258	1272	CTTGTCATCGGTACCTGGCT	60.134	20	GGACACTAGCCTCCATAGCG	59.859	20	250	1209	1458	TTGAAGCTTGCTTGTCATCG	60.134	20	GGACACTAGCCTCCATAGCG	59.859	20	260	1199	1458	CTTGTCATCGGTACCTGGCT	60.134	20	CATAGCGTTGGCAATGACAC	60.142	20	237	1209	1445
Unigene0010689	1	c	(GT)7(GA)14	42	622	663
Unigene0010789	1	p2	(TG)7	14	70	83	CATGTCAATATGCGGTGCAG	61.102	20	CCTTTGGGTTGCTTGACTGT	60.149	20	266	0	265	CAGGAGCACCAAGGTTCATAA	60.118	21	CCTTTGGGTTGCTTGACTGT	60.149	20	249	17	265	CATGTCAATATGCGGTGCAG	61.102	20	TTGCAAAACAAGGCACAAAC	59.752	20	209	0	208
Unigene0010802	1	c	(AC)6agacatgtaaacatatctatatatatacacatctacatatcttt(AC)29	114	287	400
Unigene0010841	1	p2	(AG)9	18	535	552
Unigene0010907	1	p2	(TC)6	12	357	368
Unigene0010914	1	p3	(TTC)5	15	507	521	GAATGCGAAAGTGCTTGTGA	59.995	20	CGTGGGCTTGATCTCAATTT	60.074	20	200	373	572	GGAAGAGAATGCGAAAGTGC	59.962	20	CGTGGGCTTGATCTCAATTT	60.074	20	206	367	572	GAATGCGAAAGTGCTTGTGA	59.995	20	AGTCCCTTTTCCTAGCTCCG	59.842	20	227	373	599
Unigene0010955	1	p6	(CAAATC)4	24	28	51	GAAGCGAAGGCAGAATCTTG	60.096	20	AACGTGCAGTGCATGGTAAA	60.18	20	143	5	147	GAAGCGAAGGCAGAATCTTG	60.096	20	ACGTGCAGTGCATGGTAAAC	59.646	20	142	5	146	GAAGCGAAGGCAGAATCTTG	60.096	20	TTGTTATTGGACTGCCTGCC	61.032	20	212	5	216
Unigene0010955	2	p3	(CAG)5	15	2101	2115	AAGGGCTTGACGAAAGAACA	59.853	20	AATTCTCCAAGCCTGGGTCT	60.074	20	152	2061	2212	AGGGCTTGACGAAAGAACAA	59.853	20	AATTCTCCAAGCCTGGGTCT	60.074	20	151	2062	2212	AGGGCTTGACGAAAGAACAA	59.853	20	CGCAACAGTCAATTCTCCAA	59.84	20	161	2062	2222
Unigene0010987	1	p2	(TA)8	16	408	423	AGCTGAGAGCTAAGTTGCCG	59.92	20	AGGAGGACTCGTGGGTTTCT	60.111	20	168	289	456	ATTTGGGTTCATGGGTGTGT	59.95	20	CATAAGGACTCGGAGCGAAC	59.836	20	122	378	499	TGACACCAAACAATAGCGGA	60.111	20	AGGAGGACTCGTGGGTTTCT	60.111	20	208	249	456
Unigene0011124	1	p2	(GA)6	12	132	143	AATTTGGTTTTTCCTTGGCA	59.429	20	TTCTTGCCATCCTTCATTCC	60.014	20	135	100	234	AATTTGGTTTTTCCTTGGCA	59.429	20	CTCTCATAGCCCCGACTGAG	59.966	20	200	100	299	AATTTGGTTTTTCCTTGGCA	59.429	20	CGTTCTTGCCATCCTTCATT	60.074	20	137	100	236
Unigene0011168	1	p3	(AGT)6	18	320	337	AAGGCATTCATTTTGTTCGC	60.081	20	GCCTGAGCATTCATGCTTTT	60.361	20	247	134	380	GGGTATTTGGGGATTTGGTT	59.756	20	GCCTGAGCATTCATGCTTTT	60.361	20	157	224	380	TTTGGGGATTTGGTTCTTCA	60.28	20	GCCTGAGCATTCATGCTTTT	60.361	20	152	229	380
Unigene0011204	1	p3	(ATC)6	18	356	373	AGCAGCAGCAACTCATCCTT	60.164	20	TGCTGCAACTGATGGAAAAA	60.379	20	198	307	504	AGCAGCAGCAACTCATCCTT	60.164	20	TTGCTGCAACTGATGGAAAA	60.379	20	199	307	505	GGCAAAGGTAGGGACAATCA	59.933	20	TGCTCATCAATGAAATTGGG	59.474	20	247	221	467
Unigene0011204	2	p3	(GAG)5	15	600	614	AGCAACCACCTGAGTCACCT	59.756	20	TCGACATGGGTGTTCTTCAA	60.088	20	214	501	714	CTGAGAGAGGCTCTGCCATT	59.703	20	TCGACATGGGTGTTCTTCAA	60.088	20	191	524	714	AGCAACCACCTGAGTCACCT	59.756	20	TTTAGGCGAAGTGTTGGGAG	60.241	20	194	501	694
Unigene0011344	1	p6	(CCCTGC)4	24	1783	1806	TCCCTCCGGAATTTTCTCTT	60.011	20	TGGCTGATCGACACAATATCA	60.088	21	212	1634	1845	CCCTCCGGAATTTTCTCTTC	60.011	20	TGGCTGATCGACACAATATCA	60.088	21	211	1635	1845	TGTTGGGATGCTTCATTTCA	60.049	20	TGGCTGATCGACACAATATCA	60.088	21	114	1732	1845
Unigene0011374	1	p4	(CAAT)4	16	1379	1394	GGCAGTGCAAACAGTGCTAA	60.058	20	GGGCTTGCATCATTCTGATT	60.043	20	214	1234	1447	CCCGCTAATTCCTTCTGACA	60.206	20	GGGCTTGCATCATTCTGATT	60.043	20	174	1274	1447	GGCAGTGCAAACAGTGCTAA	60.058	20	CATCATTCTGATTCGCCAGA	59.756	20	207	1234	1440
Unigene0011375	1	p4	(CAAT)4	16	460	475	GGCAGTGCAAACAGTGCTAA	60.058	20	GGGCTTGCATCATTCTGATT	60.043	20	214	315	528	CCCGCTAATTCCTTCTGACA	60.206	20	GGGCTTGCATCATTCTGATT	60.043	20	174	355	528	GGCAGTGCAAACAGTGCTAA	60.058	20	CATCATTCTGATTCGCCAGA	59.756	20	207	315	521
Unigene0011406	1	p2	(AT)6	12	350	361	TGAGGCATGTGCAGACTAGG	60.008	20	CCTCGGGTTCGTCTGTTAAA	60.103	20	114	313	426	TGAGGCATGTGCAGACTAGG	60.008	20	TCAATCCATATCTCCTCGGG	59.848	20	127	313	439	TGAGGCATGTGCAGACTAGG	60.008	20	TATCTCCTCGGGTTCGTCTG	60.21	20	119	313	431
Unigene0011449	1	p5	(CAAGG)4	20	4	23
Unigene0011479	1	p2	(AT)6	12	226	237
Unigene0011480	1	p2	(AT)7	14	226	239	CGGTGCCCGATAACATTAGT	59.845	20	GAGTGTTAAAGTTGTAGCTTCAGTCG	59.948	26	133	137	269	ACGGTGCCCGATAACATTAG	59.845	20	GAGTGTTAAAGTTGTAGCTTCAGTCG	59.948	26	134	136	269	ACATGGGGTGTTCTTTGGAC	59.679	20	GAGTGTTAAAGTTGTAGCTTCAGTCG	59.948	26	152	118	269
Unigene0011481	1	p2	(AT)6	12	226	237	ACGGTGCCCGATAACATTAG	59.845	20	GAGTGTTAAAGTTGTAGCTTCAGTCG	59.948	26	132	136	267	ACATGGGGTGTTCTTTGGAC	59.679	20	GAGTGTTAAAGTTGTAGCTTCAGTCG	59.948	26	150	118	267	GCCACGTAAAGTCATGTCCC	60.384	20	GAGTGTTAAAGTTGTAGCTTCAGTCG	59.948	26	233	35	267
Unigene0011507	1	p4	(AGTC)4	16	1719	1734	ACAAGGCAGAAGATCAACGG	60.255	20	CTCTCAAACACGCCAAAACA	59.881	20	218	1566	1783	CAAGGCAGAAGATCAACGGT	60.255	20	CTCTCAAACACGCCAAAACA	59.881	20	217	1567	1783	GGCTCGGGAGTGAGATTATG	59.653	20	AATCCAAAACCCTCCTGCTT	59.94	20	203	1675	1877
Unigene0011508	1	c	(GGT)5ggaggcta(TGG)5	38	13	50
Unigene0011516	1	p2	(TC)6	12	652	663
Unigene0011560	1	p5	(TTATC)5	25	28	52
Unigene0011567	1	c	(GT)7atgtgcatgc(GTGTGG)4gtgtgtgtgg(GT)6gcacttgtgcgtgtgtgcgca(TG)9	109	1	109
Unigene0011636	1	p3	(AAT)5	15	209	223
Unigene0011637	1	p3	(AAT)5	15	207	221
Unigene0011641	1	p2	(AC)8	16	201	216	GGCTGGGATACCTCCTGAAT	60.293	20	TGTCTTTGGTATTGGTCTGCTG	60.168	22	238	5	242	CAAAGGTGAGCACCAAATCC	60.495	20	TGTCTTTGGTATTGGTCTGCTG	60.168	22	184	59	242	GCACCAACTCAAAAATGCAG	59.322	20	TGTCTTTGGTATTGGTCTGCTG	60.168	22	158	85	242
Unigene0011704	1	p4	(AATA)4	16	230	245	GCAACACTGCGAACCTTTTT	60.292	20	GCTCCTGTAAATCTTACACAAGTGG	60.442	25	207	138	344	GCAAACTTCGTTCTTCCCTG	59.853	20	TTTTTATCAGTAATGGGTGGAAG	57.295	23	239	36	274	TGCAAACTTCGTTCTTCCCT	59.853	20	TTTTTATCAGTAATGGGTGGAAG	57.295	23	240	35	274
Unigene0011705	1	p4	(AATA)4	16	219	234	ATTGCGAACCTTTTTCATCG	60.074	20	GCTCCTGTAAATCTTACACAAGTGG	60.442	25	191	143	333	GCAACATTGCGAACCTTTTT	60.117	20	GCTCCTGTAAATCTTACACAAGTGG	60.442	25	196	138	333	ATTGCGAACCTTTTTCATCG	60.074	20	TTTTTATCAGTAATGGGTGGAAG	57.295	23	121	143	263
Unigene0011706	1	p4	(AAAG)4	16	380	395
Unigene0011708	1	p3	(ATG)5	15	962	976	TCTCAAGCACAGAAACGCAG	60.324	20	AATGCTGCTGGAAACCCTAA	59.708	20	213	853	1065	AGCATCGTCATCGGAAGGTA	60.624	20	ATGGTCGTCTTCAAAATGGG	59.79	20	271	874	1144	CTTGTGATGAAACGAAGCCC	60.636	20	ATGGTCGTCTTCAAAATGGG	59.79	20	235	910	1144
Unigene0011735	1	p3	(CTT)6	18	2944	2961	GCAACTGGAAAATTGTGGCT	60.118	20	ATCGGATTTTACAACCAGCG	59.96	20	220	2881	3100	GCAACTGGAAAATTGTGGCT	60.118	20	CCCATCTGGATCGGATTTTA	59.717	20	229	2881	3109	TTGGCAACTGGAAAATTGTG	59.561	20	ATCGGATTTTACAACCAGCG	59.96	20	223	2878	3100
Unigene0011876	1	p5	(AGATA)4	20	313	332
Unigene0011893	1	p2	(AT)8	16	90	105	TGAAAAGAAAAACTTCCTGCC	58.479	21	AACATAAGTTGCCGGTTTGG	59.861	20	179	37	215	TGAAAAGAAAAACTTCCTGCC	58.479	21	ATAAGTTGCCGGTTTGGATG	59.823	20	176	37	212	TGAAAAGAAAAACTTCCTGCC	58.479	21	CATAAGTTGCCGGTTTGGAT	59.823	20	177	37	213
Unigene0011894	1	p2	(AT)8	16	90	105	TGAAAAGAAAAACTTCCTGCC	58.479	21	AACATAAGTTGCCGGTTTGG	59.861	20	179	37	215	TGAAAAGAAAAACTTCCTGCC	58.479	21	ATAAGTTGCCGGTTTGGATG	59.823	20	176	37	212	TGAAAAGAAAAACTTCCTGCC	58.479	21	CATAAGTTGCCGGTTTGGAT	59.823	20	177	37	213
Unigene0011895	1	p2	(AT)8	16	90	105	TGAAAAGAAAAACTTCCTGCC	58.479	21	AACATAAGTTGCCGGTTTGG	59.861	20	179	37	215	TGAAAAGAAAAACTTCCTGCC	58.479	21	ATAAGTTGCCGGTTTGGATG	59.823	20	176	37	212	TGAAAAGAAAAACTTCCTGCC	58.479	21	CATAAGTTGCCGGTTTGGAT	59.823	20	177	37	213
Unigene0011962	1	p3	(CAC)7	21	328	348
Unigene0011987	1	p2	(TA)7	14	510	523	AACAGCTCTTGGCACGACTT	60.058	20	GAAAACGATTTCCGTTGGAG	59.546	20	206	350	555	AACAGCTCTTGGCACGACTT	60.058	20	AGAAAACGATTTCCGTTGGA	59.546	20	207	350	556	GGTGGGCTCATCATCAACTT	59.934	20	GAAAACGATTTCCGTTGGAG	59.546	20	158	398	555
Unigene0011993	1	p3	(AGA)5	15	56	70	CCTCATATGCTCTGCAATGG	59.251	20	ATTGATGGCGGTCTTGTAGG	59.955	20	202	31	232	CCTCATATGCTCTGCAATGG	59.251	20	GGGTTTTTGTGATCTGGGTG	60.21	20	149	31	179	CCTCATATGCTCTGCAATGG	59.251	20	GATCTGGGTGAGGATGGATG	60.288	20	139	31	169
Unigene0012013	1	p3	(GAA)6	18	210	227	ATAACAAGGCAGGGCTGAGA	59.836	20	CGACGCCTCAGAGTACATCA	60.008	20	190	160	349	AAATAACAAGGCAGGGCTGA	59.708	20	CGACGCCTCAGAGTACATCA	60.008	20	192	158	349	ATAACAAGGCAGGGCTGAGA	59.836	20	GCAGACTCTTCTTCCGTTGC	60.142	20	137	160	296
Unigene0012040	1	p2	(CA)11	22	529	550	TGCCAAAGATTCTCTCACCA	59.369	20	GGAAGTTGTTATAGGAGGCACA	58.264	22	248	365	612	TGCCAAAGATTCTCTCACCA	59.369	20	AGGAAGTTGTTATAGGAGGCACA	59.209	23	249	365	613	GCAATTCCTCTGCCAAAGAT	59.273	20	GGAAGTTGTTATAGGAGGCACA	58.264	22	258	355	612
Unigene0012041	1	p2	(CA)11	22	532	553	TGCCAAAGATTCTCTCACCA	59.369	20	GGAAGTTGTTATAGGAGGCACA	58.264	22	248	368	615	TGCCAAAGATTCTCTCACCA	59.369	20	AGGAAGTTGTTATAGGAGGCACA	59.209	23	249	368	616	GCAATTCCTCTGCCAAAGAT	59.273	20	GGAAGTTGTTATAGGAGGCACA	58.264	22	258	358	615
Unigene0012070	1	p2	(AC)9	18	206	223
Unigene0012092	1	p2	(AT)6	12	1035	1046
Unigene0012120	1	p3	(GGA)5	15	844	858	TGTTCCTCCAGTTGCACAAG	59.873	20	AACCTCCCGAAAGTTGGTCT	59.972	20	250	720	969	TGTTCCTCCAGTTGCACAAG	59.873	20	ACCTCCCGAAAGTTGGTCTT	59.972	20	249	720	968	CAAAAAGGAACCTGCAAAGC	59.861	20	AACCTCCCGAAAGTTGGTCT	59.972	20	175	795	969
Unigene0012121	1	p3	(GGA)5	15	853	867	TGTTCCTCCAGTTGCACAAG	59.873	20	AACCTCCCGAAAGTTGGTCT	59.972	20	250	729	978	TGTTCCTCCAGTTGCACAAG	59.873	20	ACCTCCCGAAAGTTGGTCTT	59.972	20	249	729	977	CAAAAAGGAACCTGCAAAGC	59.861	20	AACCTCCCGAAAGTTGGTCT	59.972	20	175	804	978
Unigene0012141	1	p2	(AT)10	20	38	57	CAAAAGGACATCTTGGTATAAATAATC	57.797	27	TGCCCTAGGCCATAACAGTC	60.096	20	207	0	206	AAAAGGACATCTTGGTATAAATAATCA	57.797	27	TGCCCTAGGCCATAACAGTC	60.096	20	206	1	206	CAAAAGGACATCTTGGTATAAATAATC	57.797	27	CTTCTTACCAGCTGCTTGCC	60.154	20	174	0	173
Unigene0012162	1	p3	(CTG)6	18	518	535	CTTTCTTCTGCTGGTGGAGG	59.982	20	AATCCAGAGGCAAGAGCAGA	60.096	20	179	483	661	CTTTCTTCTGCTGGTGGAGG	59.982	20	GAATCCAGAGGCAAGAGCAG	60.096	20	180	483	662	CTTTCTTCTGCTGGTGGAGG	59.982	20	AGAATCCAGAGGCAAGAGCA	60.096	20	181	483	663
Unigene0012172	1	p2	(AG)6	12	777	788	CTGAATTTGGCTCTTCCTGC	59.955	20	AGTTGTATGCAAACCCAGCC	60	20	248	601	848	CTGAATTTGGCTCTTCCTGC	59.955	20	GTTGTATGCAAACCCAGCCT	60	20	247	601	847	AATTTGGCTCTTCCTGCCTT	60.208	20	AGTTGTATGCAAACCCAGCC	60	20	245	604	848
Unigene0012221	1	p2	(AT)6	12	626	637
Unigene0012240	1	p2	(AC)7	14	196	209
Unigene0012241	1	p2	(AC)7	14	270	283	AGTGATAGGTGGTGCCCTTG	59.989	20	CGAACAGGCATCAAACATTG	60.111	20	238	198	435	CAGTGATAGGTGGTGCCCTT	59.989	20	CGAACAGGCATCAAACATTG	60.111	20	239	197	435	AGTGATAGGTGGTGCCCTTG	59.989	20	AGGACGAACAGGCATCAAAC	60.119	20	242	198	439
Unigene0012305	1	p2	(GT)7	14	214	227	GGATGGATGGACAGTTGTGA	59.318	20	TGGTTAGGAATCATTGGTGTAGG	60.116	23	255	0	254	GGATGGATGGACAGTTGTGA	59.318	20	GAATTGGTTAGGAATCATTGGTG	59.601	23	259	0	258	GGATGGACAGTTGTGAAAGGA	59.958	21	TGGTTAGGAATCATTGGTGTAGG	60.116	23	251	4	254
Unigene0012306	1	p2	(GT)6	12	214	225
Unigene0012322	1	p3	(CAC)6	18	689	706	CCAGCAGGGATTTGAACCTA	60.066	20	TGGCTTAGGTTTTGCAGTCC	60.249	20	253	657	909	CCAGCAGGGATTTGAACCTA	60.066	20	GGCTTAGGTTTTGCAGTCCA	60.249	20	252	657	908	GCATAAGCCTGCAATCACAA	59.839	20	TGGCTTAGGTTTTGCAGTCC	60.249	20	277	633	909
Unigene0012323	1	p3	(CAC)6	18	913	930	CCAGCAGGGATTTGAACCTA	60.066	20	TGGCTTAGGTTTTGCAGTCC	60.249	20	253	881	1133	CCAGCAGGGATTTGAACCTA	60.066	20	GGCTTAGGTTTTGCAGTCCA	60.249	20	252	881	1132	GCATAAGCCTGCAATCACAA	59.839	20	TGGCTTAGGTTTTGCAGTCC	60.249	20	277	857	1133
Unigene0012334	1	p2	(CT)6	12	80	91	GGTTTGTAAATGTGGGGTGG	59.948	20	TATGAACAGGAACAAGGCCC	59.933	20	238	2	239	GTTTGTAAATGTGGGGTGGG	59.948	20	TATGAACAGGAACAAGGCCC	59.933	20	237	3	239	GGTTTGTAAATGTGGGGTGG	59.948	20	CCCATGGCAGGACCTAGATA	59.91	20	261	2	262
Unigene0012334	2	p4	(ATTA)5	20	1219	1238	GCATGCCCATCAAGGTTAGT	59.962	20	ACTGTGGACTGTGCGATGAG	59.897	20	223	1107	1329	GCATGCCCATCAAGGTTAGT	59.962	20	ATGCTCCTCAGCACCGTTAT	59.723	20	170	1107	1276	GCATGCCCATCAAGGTTAGT	59.962	20	GAAGCAGGACTTCCCACAAC	59.703	20	255	1107	1361
Unigene0012337	1	p2	(TA)6	12	73	84	TGCTCCAACTGATACGTTGACT	59.803	22	TTGGTACGTGCTGGTGTCAT	60.032	20	118	46	163	TGCTCCAACTGATACGTTGAC	58.79	21	TTGGTACGTGCTGGTGTCAT	60.032	20	118	46	163	TGCTCCAACTGATACGTTGACT	59.803	22	CTTCTGAATGGGGTTGTGCT	60.111	20	192	46	237
Unigene0012368	1	c	(TG)6tatatatatgtatataacgaggtatatttatatata(TG)8	64	465	528
Unigene0012378	1	p5	(AACAA)4	20	370	389	CAGGTTTTGAAGGGACCTGA	60.081	20	CTGTTTGGACTCCTGTTGGG	60.536	20	186	237	422	CAGGCGAAACACAGAACAAA	59.881	20	TATGATGCATGGGTCCTGTC	59.327	20	260	327	586	CAGGCGAAACACAGAACAAA	59.881	20	ATGCATGGGTCCTGTCACTC	60.968	20	256	327	582
Unigene0012416	1	p3	(AGA)6	18	239	256	AACACATTGAAACATGGCGA	59.972	20	CCGATGGTGTTGTACACTGC	60.032	20	192	112	303	GAACACATTGAAACATGGCG	59.972	20	CCGATGGTGTTGTACACTGC	60.032	20	193	111	303	CGAACACATTGAAACATGGC	59.972	20	CCGATGGTGTTGTACACTGC	60.032	20	194	110	303
Unigene0012513	1	p2	(AT)6	12	348	359	AAGGCAGCGTCAAATGAAGT	59.882	20	TAAATGACCTTGGTACGGCG	60.876	20	188	268	455	CAGCGTCAAATGAAGTGGAA	59.84	20	TAAATGACCTTGGTACGGCG	60.876	20	184	272	455	ACACAGCCATTGTGACGAAG	59.751	20	TAAATGACCTTGGTACGGCG	60.876	20	274	182	455
Unigene0012540	1	p3	(TGT)5	15	343	357	TTCATCACACCTCCCTCTCC	60.048	20	TCCTCCTTTTTCAACATGCC	60.051	20	227	296	522	CATCACACCTCCCTCTCCAT	59.92	20	TCCTCCTTTTTCAACATGCC	60.051	20	225	298	522	GCCACACTTTTCAAAGCCAT	60.118	20	TCCTCCTTTTTCAACATGCC	60.051	20	248	275	522
Unigene0012548	1	p4	(TAGG)4	16	5	20
Unigene0012548	2	p4	(TAGG)4	16	167	182	GCTGAACTTGAAAAGGGGTG	59.711	20	CCCTAGCAAGCTGATATCTCCA	60.721	22	110	121	230	GCTGAACTTGAAAAGGGGTG	59.711	20	GCTGATATCTCCATCACTCCAA	59.154	22	101	121	221	CTGAACTTGAAAAGGGGTGG	59.563	20	CCCTAGCAAGCTGATATCTCCA	60.721	22	109	122	230
Unigene0012549	1	p4	(TAGG)4	16	5	20
Unigene0012549	2	p4	(TAGG)4	16	187	202	GCTGAACTTGAAAAGTGGTGG	59.766	21	CCCTAGCAAGCTGATATCTCCA	60.721	22	130	121	250	GCTGAACTTGAAAAGTGGTGG	59.766	21	GCTGATATCTCCATCACTCCAAC	59.982	23	121	121	241	GCTGAACTTGAAAAGTGGTGG	59.766	21	AAGCTGATATCTCCATCACTCCA	60.11	23	123	121	243
Unigene0012566	1	p2	(TC)7	14	976	989	CCAACATCTGATCCCAGAGC	60.622	20	AATGGGTATGATTGACATGGA	57.594	21	151	871	1021	CCAACATCTGATCCCAGAGC	60.622	20	TGGGTATGATTGACATGGATT	57.594	21	149	871	1019	CCAACATCTGATCCCAGAGC	60.622	20	AATGGGTATGATTGACATGGATT	59.328	23	151	871	1021
Unigene0012567	1	p2	(TC)7	14	843	856	CCAACATCTGATCCCAGAGC	60.622	20	AATGGGTATGATTGACATGGA	57.594	21	151	738	888	CCAACATCTGATCCCAGAGC	60.622	20	TGGGTATGATTGACATGGATT	57.594	21	149	738	886	CCAACATCTGATCCCAGAGC	60.622	20	AATGGGTATGATTGACATGGATT	59.328	23	151	738	888
Unigene0012591	1	p2	(AT)6	12	89	100	AAATCTTAGGCATGCCCGTAT	59.842	21	TCCAATGCTAGGTACAGGGG	59.948	20	163	53	215	ATCTTAGGCATGCCCGTATT	58.559	20	TCCAATGCTAGGTACAGGGG	59.948	20	161	55	215	AATCTTAGGCATGCCCGTAT	58.559	20	TCCAATGCTAGGTACAGGGG	59.948	20	162	54	215
Unigene0012592	1	p3	(GGT)5	15	74	88	ACCGTGGTGATCGTGGTTAT	60.119	20	CTACCTGACCCACCACGACT	60.026	20	274	17	290	ACCGTGGTGATCGTGGTTAT	60.119	20	CACGACTTCCTCCATCCCTA	60.065	20	261	17	277	ACCGTGGTGATCGTGGTTAT	60.119	20	TAACGATCACTCCTCCCACC	59.927	20	178	17	194
Unigene0012592	2	p2	(AT)7	14	562	575	TTTTACTCTTGAATGCCGGG	60.067	20	GCGATGCCCAATACCTTCTA	60.06	20	198	523	720	TGTTGCGGATTGGTTATGAA	59.93	20	GCGATGCCCAATACCTTCTA	60.06	20	276	445	720	TTTTACTCTTGAATGCCGGG	60.067	20	CAGGGGCTTCACACAAAGTT	60.149	20	274	523	796
Unigene0012599	1	p6	(GGCAGG)4	24	672	695	CGCAGAGTTTACAGCATCCA	60.011	20	TACCAAACAGAAACCCCTGC	59.971	20	168	554	721	TTCAGCAGCATCGAGGTATG	59.972	20	TACCAAACAGAAACCCCTGC	59.971	20	198	524	721	CCCAACCCTTCAGAAAACAA	59.942	20	TACCAAACAGAAACCCCTGC	59.971	20	269	453	721
Unigene0012777	1	c	(GC)6ggaaagaagctccacaagtcgccctgcgcggttccggtcgccttgtgcgacggcttcacaggcttccatcaaaagctcggaaatcgacgccaat(GGC)5	121	1205	1325	CCCCGAAAATGGAAGGTATT	60.013	20	TCAAGAACAGCCTTCTGCAA	59.716	20	266	1119	1384	AGATTCCCCGAAAATGGAAG	60.258	20	TCAAGAACAGCCTTCTGCAA	59.716	20	271	1114	1384	TCCCCGAAAATGGAAGGTAT	60.502	20	TCAAGAACAGCCTTCTGCAA	59.716	20	267	1118	1384
Unigene0012826	1	c	(TA)8tg(TA)8	34	448	481	CCAGGGACAGGTTGTGTTCT	60.002	20	CTGACTTTTCCCAGGCAGTC	59.844	20	231	305	535	CCAGGGACAGGTTGTGTTCT	60.002	20	TGACTTTTCCCAGGCAGTCT	59.844	20	230	305	534	CCAGGGACAGGTTGTGTTCT	60.002	20	TCCCAGGCAGTCTCTAATGG	60.21	20	223	305	527
Unigene0012830	1	p4	(TATG)5	20	488	507
Unigene0012831	1	p4	(TATG)5	20	234	253
Unigene0012840	1	p3	(TCC)5	15	1080	1094	GCCCTTCTTTAGGCACATCA	60.214	20	CGAAGGGCAGCAGTAGTTTC	60.015	20	136	1029	1164	TGCCCTTCTTTAGGCACATC	60.214	20	CGAAGGGCAGCAGTAGTTTC	60.015	20	137	1028	1164	GAACCCCACTAGCGTACTCG	59.757	20	CGAAGGGCAGCAGTAGTTTC	60.015	20	228	937	1164
Unigene0012862	1	p2	(TC)7	14	168	181	CTTCTCCTTCACGCCATCTC	59.95	20	CTCTTTCCTCTCAGGCGTTG	60.126	20	243	138	380	CTTCTCCTTCACGCCATCTC	59.95	20	TCTCTCTTTCCTCTCAGGCG	59.82	20	246	138	383	GCCGATGATATTTTCCCCTT	60.116	20	CTCTTTCCTCTCAGGCGTTG	60.126	20	280	101	380
Unigene0013039	1	p2	(CA)7	14	25	38	TGACTGACACACTCACACACA	57.02	21	ATTATCATGGATGTTCCGGC	59.61	20	236	1	236	ATGACTGACACACTCACACACA	57.531	22	ATTATCATGGATGTTCCGGC	59.61	20	237	0	236	TGACTGACACACTCACACACA	57.02	21	ACTGCACTTGTGGTGGTCAT	59.023	20	163	1	163
Unigene0013144	1	p3	(CTC)5	15	999	1013	TTCCTCATCATCCCCTTCTG	60.003	20	AGGAAAGAAAGGAGAAGCCG	59.955	20	178	897	1074	TCGTCATCTCCATCTGCATC	59.75	20	AAGAAAGGAGAAGCCGAAGC	60.096	20	152	919	1070	TGCTTCTTCCTCATCATCCC	60.158	20	GAAGCCGAAGCATAAGGAGA	59.551	20	171	891	1061
Unigene0013162	1	p5	(TCCCT)5	25	546	570	TCTCTTCAGCATTCCTGCCT	60.096	20	GAAAAAGGGTAAGGGGCAAG	59.939	20	191	451	641	TCTCTTCAGCATTCCTGCCT	60.096	20	GTAAGGGGCAAGCAACAGAG	59.875	20	183	451	633	TTCCTGCCTTCCTTTTTCCT	60.18	20	GTAAGGGGCAAGCAACAGAG	59.875	20	172	462	633
Unigene0013208	1	p2	(GT)7	14	210	223
Unigene0013308	1	p4	(ATTC)4	16	1535	1550	GGAGAGCAGGCATTGAGAAG	60.096	20	TCGCTCGTAGAGAATGAGAAAA	59.248	22	156	1446	1601	GGAGAGCAGGCATTGAGAAG	60.096	20	GTCGCTCGTAGAGAATGAGAAAA	60.035	23	157	1446	1602	GGAGAGCAGGCATTGAGAAG	60.096	20	TCGCTCGTAGAGAATGAGAAAAC	60.035	23	156	1446	1601
Unigene0013309	1	p4	(ATTC)4	16	1534	1549	GGAGAGCAGGCATTGAGAAG	60.096	20	TCGCTCGTAGAGAATGAGAAAA	59.248	22	156	1445	1600	GGAGAGCAGGCATTGAGAAG	60.096	20	GTCGCTCGTAGAGAATGAGAAAA	60.035	23	157	1445	1601	GGAGAGCAGGCATTGAGAAG	60.096	20	TCGCTCGTAGAGAATGAGAAAAC	60.035	23	156	1445	1600
Unigene0013322	1	p3	(TGG)6	18	493	510	CTGTCAACAAAGCCCAACCT	60.149	20	ATAACGGTCATCATAGCGGC	59.951	20	266	299	564	GCTATGGTTCTGCAAGAGGG	59.836	20	ATAACGGTCATCATAGCGGC	59.951	20	212	353	564	GGCTATGGTTCTGCAAGAGG	59.836	20	ATAACGGTCATCATAGCGGC	59.951	20	213	352	564
Unigene0013386	1	p3	(TCT)5	15	1130	1144	TGAACGAAGCTTGGTGAGTG	60.025	20	TACCATGGTGAACGTCGAAA	59.964	20	139	1031	1169	TGAACGAAGCTTGGTGAGTG	60.025	20	TTACCATGGTGAACGTCGAA	59.964	20	140	1031	1170	TACTGCCCTTGTCTGCATTG	59.864	20	TACCATGGTGAACGTCGAAA	59.964	20	233	937	1169
Unigene0013404	1	p4	(CATA)5	20	21	40
Unigene0013415	1	p2	(TA)8	16	666	681	ATTGATTTACCGTCCCGTCA	60.192	20	AGAGCCAGAGGCTGTGTCAT	60.017	20	146	592	737	TTACCGTCCCGTCAAATACC	59.685	20	AGAGCCAGAGGCTGTGTCAT	60.017	20	140	598	737	ATTGATTTACCGTCCCGTCA	60.192	20	AAAATGTTTCGCACAGAGCC	60.257	20	160	592	751
Unigene0013417	1	c	(TTCATG)5ttgtaattgagatgagacgcatttc(TGG)6	73	444	516	CACCGCTGAAGCTCATGATA	59.972	20	CATGCAGGGATGTGGATATG	59.756	20	247	319	565	CACCGCTGAAGCTCATGATA	59.972	20	CGGAGTCAAGTGCAATGATG	60.263	20	278	319	596	CACCGCTGAAGCTCATGATA	59.972	20	GCAGGGATGTGGATATGGAT	59.592	20	244	319	562
Unigene0013428	1	p3	(TCT)5	15	2419	2433	GCGAACACAACCATCATCAC	59.975	20	GGAACCATTTCTGAATGGGA	59.727	20	261	2303	2563	AAATGCGAACACAACCATCA	59.972	20	GGAACCATTTCTGAATGGGA	59.727	20	265	2299	2563	GCGAACACAACCATCATCAC	59.975	20	CTTTGGAGGATCAATCTGGC	59.629	20	205	2303	2507
Unigene0013482	1	p3	(CTG)5	15	119	133	TTTAGCCATTTCTCCTCCCA	59.64	20	CACAAAAGAAAGAGTCGGGG	59.705	20	215	57	271	CCAGGCCTGAAGAAGAGAAA	59.545	20	CACAAAAGAAAGAGTCGGGG	59.705	20	198	74	271	TTTAGCCATTTCTCCTCCCA	59.64	20	ACAAAAGAAAGAGTCGGGGG	60.467	20	214	57	270
Unigene0013496	1	p2	(TA)17	34	917	950
Unigene0013513	1	p2	(CA)11	22	445	466	GTGGGTTCCTGCAAGAAAAA	60.088	20	TGCATGCATAAATAAGCATTTG	58.77	22	134	359	492	TGACATTCCCAAGTTCCCTC	59.903	20	TGCATGCATAAATAAGCATTTG	58.77	22	185	308	492	GACATTCCCAAGTTCCCTCA	59.903	20	TGCATGCATAAATAAGCATTTG	58.77	22	184	309	492
Unigene0013549	1	p3	(TTC)5	15	3513	3527	ACCCACCTTTTCTGTTGCAG	60.149	20	AAAGAAAATGGGTGCAATGG	59.801	20	217	3468	3684	GAACCCACCTTTTCTGTTGC	59.574	20	AAAGAAAATGGGTGCAATGG	59.801	20	219	3466	3684	ACCCACCTTTTCTGTTGCAG	60.149	20	TCACAAGAAAGCTCAGCAGC	59.47	20	145	3468	3612
Unigene0013568	1	p3	(AGA)5	15	199	213	GTTGATGGCAATGTTTTCCC	60.177	20	TTGCAATACCAGCCATTCTG	59.688	20	245	113	357	GTTGATGGCAATGTTTTCCC	60.177	20	TCACTCGGCATTCTGTCAAA	60.39	20	137	113	249	GTTGATGGCAATGTTTTCCC	60.177	20	AGCGTCTTTGCAATACCAGC	60.416	20	252	113	364
Unigene0013593	1	p3	(TCA)5	15	675	689	GGCATTTTCCACATCAGCTT	60.081	20	GTGATGCAACAAGAGGAGCA	59.992	20	243	514	756	GGCAATATCAGGTTCCTCCA	59.894	20	GTGATGCAACAAGAGGAGCA	59.992	20	186	571	756	CCATGGCAATATCAGGTTCC	60.155	20	GTGATGCAACAAGAGGAGCA	59.992	20	190	567	756
Unigene0013638	1	p2	(GA)11	22	187	208	TTGAGGAATTGCAATCTAACCAT	59.857	23	GCTGCAATGGTCCTTCTAGG	59.836	20	227	16	242	TGGATAGCAGTTGAGGAATTG	57.836	21	GCTGCAATGGTCCTTCTAGG	59.836	20	237	6	242	TTGAGGAATTGCAATCTAACCAT	59.857	23	ATCAAGCTGCAATGGTCCTT	59.7	20	232	16	247
Unigene0013638	2	c	(AC)6atataaatatgt(AC)7	38	491	528	CCTGTGGCTCTCTCCTCAAC	59.986	20	TCTACCCATTCTGGCCTTGT	59.55	20	270	463	732	CCTGTGGCTCTCTCCTCAAC	59.986	20	GTCTACCCATTCTGGCCTTG	59.55	20	271	463	733	ACCTGTGGCTCTCTCCTCAA	59.986	20	TCTACCCATTCTGGCCTTGT	59.55	20	271	462	732
Unigene0013657	1	p5	(AAAAT)4	20	1	20
Unigene0013679	1	p3	(AGG)5	15	317	331	GCGACGATGAAAAGAATGGT	60.081	20	TGGGGATATAATGCCAAGGA	60.11	20	242	268	509	GCGACGATGAAAAGAATGGT	60.081	20	AAACTGGGAAGCAAATGACG	60.11	20	267	268	534	AGCGACGATGAAAAGAATGG	60.214	20	TGGGGATATAATGCCAAGGA	60.11	20	243	267	509
Unigene0013680	1	p3	(AGG)5	15	317	331	GCGACGATGAAAAGAATGGT	60.081	20	TGGGGATATAATGCCAAGGA	60.11	20	242	268	509	GCGACGATGAAAAGAATGGT	60.081	20	AAACTGGGAAGCAAATGACG	60.11	20	267	268	534	AGCGACGATGAAAAGAATGG	60.214	20	TGGGGATATAATGCCAAGGA	60.11	20	243	267	509
Unigene0013752	1	p4	(TAAA)4	16	3871	3886	GGTGTGTCATAAACCACCCA	59.112	20	GGCTCTGCATCCTTGTGTCT	60.418	20	252	3786	4037	GGTGTGTCATAAACCACCCA	59.112	20	CTCTGCATCCTTGTGTCTCG	59.571	20	250	3786	4035	TTGTGGGTGTGTCATAAACCA	59.725	21	TGTGTCTCGGAAACTTGGTG	59.72	20	244	3781	4024
Unigene0013752	2	p2	(GT)6	12	4099	4110	CACCAAGTTTCCGAGACACA	59.72	20	GCATCCAATGTTGGTAGCCT	59.962	20	183	4005	4187	ATTTCGGGGACAGGATTTTT	59.644	20	GCATCCAATGTTGGTAGCCT	59.962	20	140	4048	4187	CCATTTTTGGGGATGGTAGA	59.617	20	GCATCCAATGTTGGTAGCCT	59.962	20	115	4073	4187
Unigene0013753	1	p4	(TAAA)4	16	1724	1739	GGTGTGTCATAAACCACCCA	59.112	20	GGCTCTGCATCCTTGTGTCT	60.418	20	252	1639	1890	GGTGTGTCATAAACCACCCA	59.112	20	CTCTGCATCCTTGTGTCTCG	59.571	20	250	1639	1888	TTGTGGGTGTGTCATAAACCA	59.725	21	TGTGTCTCGGAAACTTGGTG	59.72	20	244	1634	1877
Unigene0013753	2	p2	(GT)6	12	1952	1963	CACCAAGTTTCCGAGACACA	59.72	20	GCATCCAATGTTGGTAGCCT	59.962	20	183	1858	2040	ATTTCGGGGACAGGATTTTT	59.644	20	GCATCCAATGTTGGTAGCCT	59.962	20	140	1901	2040	CCATTTTTGGGGATGGTAGA	59.617	20	GCATCCAATGTTGGTAGCCT	59.962	20	115	1926	2040
Unigene0013795	1	p3	(ATC)6	18	1801	1818	AGGATGCATAGCCCAACAAG	60.096	20	TTACAGGCGGAGAAGTTCGT	59.875	20	275	1634	1908	AGGATGCATAGCCCAACAAG	60.096	20	TTTACAGGCGGAGAAGTTCG	60.378	20	276	1634	1909	TGCAACTATTCTCTGCGCTC	59.326	20	GGTGATCTTTTACAGGCGGA	60.074	20	211	1707	1917
Unigene0013799	1	p2	(AT)6	12	275	286	CCTAATCTGAACCGGCAACT	59.195	20	GACCAAGTTCAATACCTGATTCC	58.883	23	100	222	321	GAACCCTAATCTGAACCGGC	60.826	20	GACCAAGTTCAATACCTGATTCC	58.883	23	104	218	321	CCTAATCTGAACCGGCAACT	59.195	20	GACCAAGTTCAATACCTGATTCCT	59.782	24	100	222	321
Unigene0013800	1	p2	(AT)6	12	276	287	CCTAATCTGAACCGGCAACT	59.195	20	GACCAAGTTCAATACCTGATTCC	58.883	23	100	223	322	GAACCCTAATCTGAACCGGC	60.826	20	GACCAAGTTCAATACCTGATTCC	58.883	23	104	219	322	CCTAATCTGAACCGGCAACT	59.195	20	GACCAAGTTCAATACCTGATTCCT	59.782	24	100	223	322
Unigene0013803	1	p2	(TG)9	18	133	150	ATTGGCACCAAGCCTTCATA	60.469	20	CTCCTTGCCACCTCTGTGAT	60.261	20	213	94	306	ATTGGCACCAAGCCTTCATA	60.469	20	AACTCCTTGCCACCTCTGTG	60.298	20	215	94	308	ATTGGCACCAAGCCTTCATA	60.469	20	TGCCAACTCATGGCTAGAGA	59.547	20	152	94	245
Unigene0013820	1	p3	(TTG)5	15	649	663	GCTGATGCTGATGATGATGG	60.194	20	CAGATTAGCATTGATCGGCA	59.792	20	235	623	857	TTGGGTCATTGGTGATGAGA	59.893	20	TGTGGCTGATAGTGTGGGAG	59.701	20	226	531	756	GCTGATGCTGATGATGATGG	60.194	20	GCAGCAGCAGATTAGCATTG	59.741	20	242	623	864
Unigene0013827	1	p2	(GA)9	18	332	349	TTGGAGTTTTCACCTCCACC	59.943	20	TCTCTCGAAATCTTTTGGGTTC	59.704	22	273	113	385	TCACCTCCACCACAGCTAGA	59.415	20	TGGGTTTTCAAAATTCTCTCG	59.188	21	278	122	399	GAAAGGCTTGAGGAAGTCAAAA	59.871	22	GCCCTTTCTTTCCCTCATCT	59.651	20	209	245	453
Unigene0013828	1	p2	(GA)9	18	390	407	TTGGAGTTTTCACCTCCACC	59.943	20	TCTCTCGAAATCTTTTGGGTTC	59.704	22	273	171	443	TCACCTCCACCACAGCTAGA	59.415	20	TGGGTTTTCAAAATTCTCTCG	59.188	21	278	180	457	GAAAGGCTTGAGGAAGTCAAAA	59.871	22	GCCCTTTCTTTCCCTCATCT	59.651	20	209	303	511
Unigene0013931	1	p3	(ATA)6	18	201	218	TTAAGAAGGGGCACCAACAC	59.971	20	TGGTGGCTGTATCACATGCT	60.144	20	190	60	249	GTTAAGAAGGGGCACCAACA	59.971	20	TGGTGGCTGTATCACATGCT	60.144	20	191	59	249	TGTTAAGAAGGGGCACCAAC	59.971	20	TGGTGGCTGTATCACATGCT	60.144	20	192	58	249
Unigene0013993	1	p3	(TCC)5	15	1441	1455	TGAGCTTAGGGGGAGGATTT	60.032	20	TGAAAGGCCGGATCATTATT	59.369	20	152	1336	1487	TGAGCTTAGGGGGAGGATTT	60.032	20	ATTTTGATTGCCAGCACAGA	59.276	20	256	1336	1591	TGAGCTTAGGGGGAGGATTT	60.032	20	TTTTGATTGCCAGCACAGAT	59.276	20	255	1336	1590
Unigene0013997	1	p2	(CA)12	24	1	24
Unigene0013998	1	p2	(TG)12	24	1	24
Unigene0014059	1	p3	(GCA)5	15	487	501	AGAAGCCAAAGTCAAAGCCA	59.993	20	ACACACGGAAACCCTGACAT	60.284	20	269	290	558	CAGAAGCCAAAGTCAAAGCC	59.993	20	ACACACGGAAACCCTGACAT	60.284	20	270	289	558	AGAAGCCAAAGTCAAAGCCA	59.993	20	CTTTTCCACACACGGAAACC	60.388	20	276	290	565
Unigene0014107	1	p6	(CTCTCC)4	24	809	832	CTTCCTCCTCCTCTCCTGCT	60.088	20	GTGACTTGAGGACATGGGGT	59.817	20	273	628	900	CAGGGCAATGCTCAGTGTAA	59.864	20	GTGACTTGAGGACATGGGGT	59.817	20	151	750	900	CTTCCTCCTCCTCTCCTGCT	60.088	20	TGACTTGAGGACATGGGGTT	60.363	20	272	628	899
Unigene0014121	1	p4	(TCTT)4	16	824	839	GGCTGAACACGTATCAGGGT	59.997	20	GGTTCATCTTGACGGAATGG	60.317	20	247	619	865	CAGAGCGCTCCTTTCAAAAC	60.132	20	GGTTCATCTTGACGGAATGG	60.317	20	184	682	865	AGGCTGAACACGTATCAGGG	60.134	20	GGTTCATCTTGACGGAATGG	60.317	20	248	618	865
Unigene0014275	1	p6	(ATATCC)4	24	311	334	CTTTCCTCATCCTGCCAAAA	60.184	20	TAAGACGGACGGCACATACA	60.134	20	250	278	527	GACGTCTTTCCTCATCCTGC	59.81	20	TAAGACGGACGGCACATACA	60.134	20	255	273	527	GTCTTTCCTCATCCTGCCAA	60.195	20	TAAGACGGACGGCACATACA	60.134	20	252	276	527
Unigene0014285	1	p4	(AATG)4	16	403	418	GGTTTCGTCCAACCTTCTGA	60.088	20	AATTTCCATTGGCCATCTTG	59.762	20	236	317	552	GGTTTCGTCCAACCTTCTGA	60.088	20	CAATTTCCATTGGCCATCTT	59.762	20	237	317	553	ACTCCAAAGGATGGGGTTTC	60.169	20	CAATTTCCATTGGCCATCTT	59.762	20	251	303	553
Unigene0014309	1	p2	(AT)11	22	3	24
Unigene0014316	1	p2	(CA)9	18	505	522	AGGCATTGACTCCTCTCCAA	59.803	20	GCCATAGCTACCGCCTATGA	60.217	20	237	330	566	TCCAAAGTCAGAGTGGCTCA	59.545	20	GCTACCGCCTATGAGATGGA	60.199	20	192	369	560	TCCAAAGTCAGAGTGGCTCA	59.545	20	GCCATAGCTACCGCCTATGA	60.217	20	198	369	566
Unigene0014334	1	p2	(TG)8	16	72	87	CGTCGAGGGTGGTTTGACTA	61.084	20	AGTGAAGGAAGTCGCAAGGA	59.989	20	263	12	274	GGTGGTTTGACTAGTCGGCA	61.096	20	AGTGAAGGAAGTCGCAAGGA	59.989	20	256	19	274	CGGCAAGTCTTGTTTCTATGG	59.755	21	AGTGAAGGAAGTCGCAAGGA	59.989	20	241	34	274
Unigene0014441	1	p2	(TC)9	18	9	26
Unigene0014441	2	p2	(TG)7	14	273	286	CCTCCATGAACTTCTCCCAA	60.042	20	GTACGTGGTTGCCATGCTCT	61.128	20	183	128	310	CCTCCATGAACTTCTCCCAA	60.042	20	GTACGTGGTTGCCATGCTC	60.136	19	183	128	310	CCTCCATGAACTTCTCCCAA	60.042	20	TACGTGGTTGCCATGCTCT	60.279	19	182	128	309
Unigene0014473	1	p2	(TG)9	18	8	25
Unigene0014512	1	p3	(TGC)5	15	462	476	TCTCGGATTCCTCATATGGC	59.998	20	AAACACTGGGAAGCAATTCG	60.11	20	270	301	570	TTCCTCATATGGCCTCTGCT	59.797	20	AAACACTGGGAAGCAATTCG	60.11	20	263	308	570	GTTTGTATTGTTCCGGGCAT	59.691	20	AAACACTGGGAAGCAATTCG	60.11	20	190	381	570
Unigene0014526	1	p2	(TC)8	16	176	191	ATGCCTCAAACCATGAGTCC	59.934	20	TGACGCCAGTGTGTCTGATT	60.319	20	107	133	239	ATGCCTCAAACCATGAGTCC	59.934	20	TTCATGACGCCAGTGTGTCT	60.319	20	111	133	243	ATGCCTCAAACCATGAGTCC	59.934	20	CTTCATGACGCCAGTGTGTC	60.319	20	112	133	244
Unigene0014540	1	p2	(TG)6	12	255	266	GACAGCCATTGTGGATGTGT	59.399	20	AGATCCCGGACATGTCTCAT	59.338	20	174	142	315	CCACATGAATGTGATGTTTGC	59.838	21	CACAATGGCTATCTCTGCCA	59.823	20	263	220	482	GCCACATGAATGTGATGTTTG	59.838	21	CACAATGGCTATCTCTGCCA	59.823	20	264	219	482
Unigene0014635	1	p3	(TCT)6	18	127	144	GGATATAATTGCGGAAGGCA	59.892	20	CACCCAAGCACACACAAGAC	60.203	20	234	0	233	GGATATAATTGCGGAAGGCA	59.892	20	TTCTTCTTGTCCACCCAAGC	60.232	20	245	0	244	GCTTCAATGGCGAAGATGAT	60.185	20	CACCCAAGCACACACAAGAC	60.203	20	192	42	233
Unigene0014689	1	p3	(GAA)5	15	177	191	GAGGAAATGCTTGCTCGTCT	59.579	20	TCATGGTGCTGCTCTGAAAG	60.136	20	271	149	419	AGAGGAAATGCTTGCTCGTC	59.579	20	TCATGGTGCTGCTCTGAAAG	60.136	20	272	148	419	AGATCTTTCTGCTGCAACCC	59.434	20	TGCCAAAATTGGATAGAGCC	60.038	20	173	61	233
Unigene0014689	2	p3	(CCT)5	15	663	677	GGGCAATCAATGAGAGGAGA	60.158	20	GGAGGCTTGCAACTTCTTTG	59.993	20	206	609	814	GGGCAATCAATGAGAGGAGA	60.158	20	TGATGACCAGCTGCAGAAAC	59.992	20	163	609	771	GGACTGATTGTTTGGATGGG	60.173	20	GGAGGCTTGCAACTTCTTTG	59.993	20	272	543	814
Unigene0014689	3	p3	(AGA)5	15	880	894	GTTTCTGCAGCTGGTCATCA	59.992	20	CTGTCAACACATCAACGAACTCT	59.315	23	188	752	939	TTCTGCAGCTGGTCATCATC	59.95	20	CTGTCAACACATCAACGAACTCT	59.315	23	186	754	939	GTTTCTGCAGCTGGTCATCA	59.992	20	TGTCAACACATCAACGAACTCT	58.271	22	187	752	938
Unigene0014692	1	p2	(TC)8	16	43	58	TCCCTGCAAGATATGACGTG	59.673	20	AGTCCCAGCTACAGGGGTTT	59.994	20	238	16	253	TCCCTGCAAGATATGACGTG	59.673	20	CAGGGGTTTGCCCATAGTAA	59.817	20	227	16	242	TCCCTGCAAGATATGACGTG	59.673	20	ATAGGCCCTTTTGATTTGGC	60.28	20	172	16	187
Unigene0014693	1	p2	(AG)9	18	242	259
Unigene0014694	1	p2	(AG)9	18	242	259
Unigene0014695	1	p2	(TC)15	30	379	408
Unigene0014696	1	p2	(TC)15	30	376	405
Unigene0014755	1	p3	(TGC)5	15	804	818	AATCCGCTTCTGGGATTCTT	60.039	20	TTACTCTGCAACCCCAAACC	59.971	20	143	726	868	ATCCGCTTCTGGGATTCTTC	60.546	20	TTACTCTGCAACCCCAAACC	59.971	20	142	727	868	GAATCCGCTTCTGGGATTCT	60.546	20	TTACTCTGCAACCCCAAACC	59.971	20	144	725	868
Unigene0014756	1	p3	(TGC)5	15	804	818	AATCCGCTTCTGGGATTCTT	60.039	20	TGCAACCCCAAATACTGTGA	59.964	20	132	726	857	CGATTCCTGCATCTTCGTTT	60.214	20	TGCAACCCCAAATACTGTGA	59.964	20	278	580	857	CTGCATCTTCGTTTGAGCTG	59.74	20	TGCAACCCCAAATACTGTGA	59.964	20	272	586	857
Unigene0014762	1	p6	(GATGAA)4	24	928	951	CGATGATGATGACACACTTGG	59.976	21	CAAGCACGAGGTCCAAAAAT	60.11	20	275	869	1143	TTGATGATAGCGCAGAGACAA	59.581	21	CAAGCACGAGGTCCAAAAAT	60.11	20	243	901	1143	TTGTTGATGATAGCGCAGAGA	59.581	21	CAAGCACGAGGTCCAAAAAT	60.11	20	246	898	1143
Unigene0014763	1	p6	(GATGAA)4	24	511	534	CGATGATGATGACACACTTGG	59.976	21	CAAGCACGAGGTCCAAAAAT	60.11	20	275	452	726	TTGATGATAGCGCAGAGACAA	59.581	21	CAAGCACGAGGTCCAAAAAT	60.11	20	243	484	726	TTGTTGATGATAGCGCAGAGA	59.581	21	CAAGCACGAGGTCCAAAAAT	60.11	20	246	481	726
Unigene0014815	1	p3	(TTC)5	15	232	246	CTTGGTGTCGTGGAAATCCT	59.966	20	TGCACAGATTTCTGTCTGCC	59.992	20	229	86	314	CTTGGTGTCGTGGAAATCCT	59.966	20	GCACAGATTTCTGTCTGCCA	59.992	20	228	86	313	CTTGGTGTCGTGGAAATCCT	59.966	20	ATGGACGGCTTCTCATCATC	60.042	20	184	86	269
Unigene0014824	1	p3	(TTA)5	15	415	429	TGGAGTCAGCCCATCATTTT	60.461	20	GCAGCAATTCAATCAAGCAA	59.96	20	222	286	507	TTTAGAAAGGGGATGCCAAA	59.52	20	GCAGCAATTCAATCAAGCAA	59.96	20	182	326	507	TTTTAGAAAGGGGATGCCAA	59.52	20	GCAGCAATTCAATCAAGCAA	59.96	20	183	325	507
Unigene0014825	1	p3	(TTA)5	15	331	345	TGGAGTCAGCCCATCATTTT	60.461	20	GCAGCAATTCAATCAAGCAA	59.96	20	222	202	423	TTTAGAAAGGGGATGCCAAA	59.52	20	GCAGCAATTCAATCAAGCAA	59.96	20	182	242	423	TTTTAGAAAGGGGATGCCAA	59.52	20	GCAGCAATTCAATCAAGCAA	59.96	20	183	241	423
Unigene0014855	1	p4	(TTGG)4	16	141	156	CGGCACTCTGGTGACTATGA	59.855	20	TAACTCAGCGATTCCTGCCT	59.978	20	186	79	264	CGTTTCAACATGGGAAAGGT	59.83	20	TAACTCAGCGATTCCTGCCT	59.978	20	153	112	264	GTACCGGCACTCTGGTGACT	60.182	20	TAACTCAGCGATTCCTGCCT	59.978	20	190	75	264
Unigene0014873	1	p3	(GAC)5	15	376	390	ACAGGGACGCTGTTACTGCT	59.937	20	CCTTGGGGGTTCTTCATTTT	60.159	20	161	340	500	ACAGGGACGCTGTTACTGCT	59.937	20	GACCTTGGGGGTTCTTCATT	60.169	20	163	340	502	AATCTCAACACTGGCGCTTT	59.882	20	CCTTGGGGGTTCTTCATTTT	60.159	20	267	234	500
Unigene0014882	1	p2	(CA)6	12	236	247	AGTGGCTAAAGTCAAGGCGA	60.015	20	TGCATTTAAGCCAATGGTGA	60.073	20	195	149	343	GCCACCACAAATGAGAGGAT	59.934	20	GAATGTGGGAGTTTGGTGCT	59.973	20	241	195	435	GCCACCACAAATGAGAGGAT	59.934	20	TGCATTTAAGCCAATGGTGA	60.073	20	149	195	343
Unigene0014903	1	p3	(ATC)5	15	138	152	AATGGAAAGGAGCGTTTGTG	60.11	20	TACTTCCTTGCTCCTCACCA	58.442	20	113	63	175	GGTGAAGTTCTCGAAGCAGC	60.142	20	TACTTCCTTGCTCCTCACCA	58.442	20	154	22	175	AAGTTCTCGAAGCAGCTGGA	60.277	20	TACTTCCTTGCTCCTCACCA	58.442	20	150	26	175
Unigene0014904	1	p3	(ATC)5	15	139	153	AATGGAAAGGAGCGTTTGTG	60.11	20	CACGAACCTGAATGACATGG	59.96	20	222	63	284	GGTGAAGTTCTCGAAGCAGC	60.142	20	CACGAACCTGAATGACATGG	59.96	20	263	22	284	GGTGAAGTTCTCGAAGCAGC	60.142	20	ATCCTCTTCTCGCTCACGAA	60.096	20	277	22	298
Unigene0014905	1	p3	(ATC)5	15	139	153	AATGGAAAGGAGCGTTTGTG	60.11	20	CACGAACCTGAATGACATGG	59.96	20	222	63	284	GGTGAAGTTCTCGAAGCAGC	60.142	20	CACGAACCTGAATGACATGG	59.96	20	263	22	284	GGTGAAGTTCTCGAAGCAGC	60.142	20	ATCCTCTTCTCGCTCACGAA	60.096	20	277	22	298
Unigene0014940	1	p3	(AAT)5	15	597	611	GCCTTCAATACAATGATAAATTGG	58.86	24	GTCTCCGTACTCAAGCTGGG	59.867	20	180	521	700	CCAATTAACACATAAAACAGCCTTC	60.167	25	GTCTCCGTACTCAAGCTGGG	59.867	20	199	502	700	CCAATTAACACATAAAACAGCCTTC	60.167	25	TGGGGCTTTCCAATTAATGA	60.26	20	183	502	684
Unigene0014990	1	p2	(TG)17	34	1	34
Unigene0014991	1	p2	(TG)15	30	472	501
Unigene0015036	1	p2	(TA)6	12	399	410	GAGCAAAACCCTGGTACAGC	59.74	20	AAACTCGGCTGCTTGTTTTG	60.42	20	203	324	526	GAGCAAAACCCTGGTACAGC	59.74	20	TGCATGGGTTTTAGCGATTT	60.456	20	254	324	577	GAGCAAAACCCTGGTACAGC	59.74	20	AAATGCATGGGTTTTAGCGA	60.456	20	257	324	580
Unigene0015106	1	p4	(TATC)5	20	183	202	TGTAATTGGGCCATTTTGGT	60.053	20	ATCTTGCAGGTTTGGACCAC	59.973	20	208	69	276	CTGTAATTGGGCCATTTTGG	60.181	20	ATCTTGCAGGTTTGGACCAC	59.973	20	209	68	276	TGTAATTGGGCCATTTTGGT	60.053	20	TATGCATTGGACTGTGTGGG	60.39	20	275	69	343
Unigene0015204	1	p2	(TA)8	16	426	441
Unigene0015284	1	p2	(TG)7	14	849	862
Unigene0015319	1	p4	(CAAA)4	16	45	60	CAGAATAATGTGGAAAAATGGGA	60.062	23	ATTCGGCACTGGGAAGAGTA	59.694	20	211	17	227	TCCAGAATAATGTGGAAAAATGG	60.062	23	ATTCGGCACTGGGAAGAGTA	59.694	20	213	15	227	CAGAATAATGTGGAAAAATGGGA	60.062	23	ATAACAATTCGGCACTGGGA	60.331	20	217	17	233
Unigene0015330	1	p3	(AAT)5	15	249	263	CCCCTCATGAGACCTCTGTC	59.638	20	TGATCTGTTTGGGATGTGGA	59.893	20	209	178	386	GAGGTTACACCCCTCCAACA	59.82	20	CGATGTTACTGATTTGGCCC	60.331	20	227	202	428	TACACCCCTCCAACATGACA	59.806	20	CGATGTTACTGATTTGGCCC	60.331	20	222	207	428
Unigene0015362	1	p3	(ACC)5	15	253	267	AATTTATTTAGCGCCCTCCA	58.717	20	GTCAAGGAGGTGGTCAAGGA	60.088	20	135	230	364	AATTTATTTAGCGCCCTCCA	58.717	20	GTCAAGGAGGTGGTCAAGGA	60.088	20	177	230	406	AATTTATTTAGCGCCCTCCA	58.717	20	TCAAGGAGGTGGTCAAGGAG	60.229	20	134	230	363
Unigene0015465	1	p2	(TA)9	18	349	366	TATGATGCGGCAGAGGTGTA	60.243	20	TGGAACCATCAGCTCCATAA	59.075	20	237	187	423	TGGGCACTTTTCTTTGGATT	59.546	20	TGGAACCATCAGCTCCATAA	59.075	20	147	277	423	ATGATGCGGCAGAGGTGTAT	60.514	20	TGGAACCATCAGCTCCATAA	59.075	20	236	188	423
Unigene0015576	1	p2	(AT)6	12	153	164	TTGCCGAGTACTCTCCGAAT	59.836	20	TTGGGTGGGTTCAAACTTGT	60.246	20	128	79	206	TTCTCCAGGTTTTTGCCAAG	60.22	20	TTGGGTGGGTTCAAACTTGT	60.246	20	163	44	206	GTTGAAGATTTTGGGCTTGC	59.691	20	TTGGGTGGGTTCAAACTTGT	60.246	20	144	63	206
Unigene0015774	1	p3	(AAT)5	15	526	540	TGAAGGTCTCAGGGTTCGAG	60.377	20	ATGGGTAATAGGCCAAAGCC	60.171	20	102	465	566	AGGGGTTTGTTTGGGAAAAA	60.545	20	ATGGGTAATAGGCCAAAGCC	60.171	20	139	428	566	CATGAAGGTCTCAGGGTTCG	60.646	20	ATGGGTAATAGGCCAAAGCC	60.171	20	104	463	566
Unigene0016003	1	c	(AT)6taaataaggtatatatattatgtgtattaaactatgtatattttgtgtatgtagatgtgtgtgtattaggtctatatacactaaaa(TC)7	112	366	477	CAAAGCAGTCAATCCCAAGA	58.847	20	GCTTCATGTCTTTTTGCCTG	58.502	20	280	244	523	CAAAGCAGTCAATCCCAAGAA	60.234	21	GCTTCATGTCTTTTTGCCTG	58.502	20	280	244	523	CAAAGCAGTCAATCCCAAGA	58.847	20	GCTTCATGTCTTTTTGCCTGT	59.373	21	280	244	523
Unigene0016081	1	p3	(AAG)5	15	261	275	CAAAAAGGAGGAGCACAAGG	59.846	20	AAGGATGAAGTCAGCCGGTA	59.694	20	279	121	399	GGGTCACGAGAAGAAGGACA	60.238	20	AAGGATGAAGTCAGCCGGTA	59.694	20	168	232	399	GACAAGGAGGGTCACGAGAA	60.238	20	AAGGATGAAGTCAGCCGGTA	59.694	20	176	224	399
Unigene0016170	1	p3	(CTC)5	15	215	229	GGTGCAATGTTTTAGCCGAT	59.967	20	TGTTGTTCAAATGGAAGGAGG	59.956	21	243	24	266	GGTGCAATGTTTTAGCCGAT	59.967	20	TGTTCAAATGGAAGGAGGAGA	59.656	21	240	24	263	AGGTGCAATGTTTTAGCCGA	60.637	20	TGTTGTTCAAATGGAAGGAGG	59.956	21	244	23	266
Unigene0016176	1	p4	(CTAT)6	24	580	603	GCCTTATCTGGGTGTGAAGG	59.55	20	ATGGCTTGGAGGATGTGTGT	60.395	20	188	439	626	GCCTTATCTGGGTGTGAAGG	59.55	20	AAGACCATGGCTTGGAGGAT	60.853	20	194	439	632	GCCTTATCTGGGTGTGAAGG	59.55	20	AAAGACCATGGCTTGGAGG	60.058	19	195	439	633
Unigene0016231	1	p2	(CA)6	12	148	159	TTCCCAGATACCCAACTGCT	59.55	20	CGGGACATGGGGTAAAAAT	59.49	19	140	69	208	TCCCAGATACCCAACTGCTT	59.55	20	CGGGACATGGGGTAAAAAT	59.49	19	139	70	208	CCCAACTGCTTAATGGACTGA	60.118	21	CGGGACATGGGGTAAAAAT	59.49	19	130	79	208
Unigene0016233	1	p2	(TG)10	20	1	20
Unigene0016337	1	p5	(TTCAT)4	20	995	1014	TCCATAGGCTGCTTTGACCT	59.836	20	CCTGTACCTGCATCAGCATC	59.271	20	278	955	1232	TTCCATAGGCTGCTTTGACC	60.214	20	CCTGTACCTGCATCAGCATC	59.271	20	279	954	1232	CGCTATTTAGGGGGTTCCAT	60.164	20	ATCAAAATGCGCAAAGGATG	60.971	20	155	940	1094
Unigene0016337	2	p2	(GT)6	12	1305	1316	GAGATTTTGGATGCGTTTGG	60.448	20	TTTCTTGCATTTCTTTGCATACAT	60.032	24	106	1258	1363	TGGAGATTTTGGATGCGTTT	60.448	20	TTTCTTGCATTTCTTTGCATACAT	60.032	24	108	1256	1363	GGAGATTTTGGATGCGTTTG	60.448	20	TTTCTTGCATTTCTTTGCATACAT	60.032	24	107	1257	1363
Unigene0016418	1	p2	(CA)6	12	70	81	GGAGACCTAGTTCATGAGCCTGT	61.035	23	TTCCACCACAAATTCACGAC	59.394	20	110	14	123	GAGACCTAGTTCATGAGCCTGT	57.546	22	TTCCACCACAAATTCACGAC	59.394	20	109	15	123	GGAGACCTAGTTCATGAGCCTGT	61.035	23	AACTTCCACCACAAATTCACG	59.883	21	113	14	126
Unigene0016418	2	p4	(ATTT)4	16	366	381	AGGCTCGCTTCAAGCATAAT	59.094	20	AGGGCTTTCGGGATAGTTGT	59.962	20	177	309	485	AGGCTCGCTTCAAGCATAAT	59.094	20	GGGCTTAAGAAACCAGAGGG	60.068	20	201	309	509	AGGCTCGCTTCAAGCATAAT	59.094	20	TAAGAAACCAGAGGGCCAGA	59.807	20	196	309	504
Unigene0016511	1	c*	(GA)11(GACA)5*	40	267	306	AACCTGATGTGAAAGTGGGG	59.82	20	CAAACTGCTCGGAAGGTCTC	59.989	20	134	204	337	TTGAAGGGTTGAAATCCCAC	59.767	20	CAAACTGCTCGGAAGGTCTC	59.989	20	206	132	337	ATTGAAGGGTTGAAATCCCA	59.22	20	CAAACTGCTCGGAAGGTCTC	59.989	20	207	131	337
Unigene0016512	1	p2	(AG)8	16	181	196	GGAGGGACAGAGGAGTTTCC	60.05	20	GCCTTTTTGCGTAGGATTCA	60.209	20	214	10	223	GGAGGGACAGAGGAGTTTCC	60.05	20	GAATGCCTTTTTGCGTAGGA	60.209	20	218	10	227	GGAGGGACAGAGGAGTTTCC	60.05	20	TGCCTTTTTGCGTAGGATTC	60.209	20	215	10	224
Unigene0016676	1	p3	(CCG)6	18	103	120	TCCTCCATTACCACCACCAT	60.05	20	GGGTGAATCGGTTGAATTTG	60.17	20	217	8	224	TCCTCCATTACCACCACCAT	60.05	20	CGGTGAGGATCTCTTCGTTC	59.803	20	280	8	287	TCCTCCATTACCACCACCAT	60.05	20	TGAGGGTGAATCGGTTGAAT	60.317	20	220	8	227
Unigene0016741	1	p3	(CCT)9	27	184	210	TGGGTGGTTTTGTTGGAACT	60.246	20	AGTTGGCCTTGAAACACCAC	60.012	20	219	138	356	TGGGTGGTTTTGTTGGAACT	60.246	20	GGGCAAGTCAGCTTCTTCTG	60.134	20	269	138	406	TGGGTGGTTTTGTTGGAACT	60.246	20	CACACAAAAGTTGGCCTTGA	59.734	20	227	138	364
Unigene0016770	1	p3	(ATT)5	15	6342	6356	GGCAGTATGCCCAAAACATT	59.829	20	TGAGGCTTGATCCTGTTGTG	59.831	20	114	6319	6432	CAAACACAGCAGCATCAAGC	60.606	20	CACATGTTTGGGGTATGTGG	59.541	20	196	6277	6472	TCTCCAAGGCAATATGTCCA	59.075	20	TGAGGCTTGATCCTGTTGTG	59.831	20	252	6181	6432
Unigene0016881	1	p2	(AT)7	14	168	181	CTGCAGTAATCCACAGCCCT	60.277	20	CCACATCTTCCAGATTTGTTTG	59.471	22	266	36	301	CTGCAGTAATCCACAGCCCT	60.277	20	ACCACATCTTCCAGATTTGTTTG	60.268	23	267	36	302	TCTGCAGTAATCCACAGCCC	61.208	20	CCACATCTTCCAGATTTGTTTG	59.471	22	267	35	301
Unigene0016922	1	p2	(AG)8	16	162	177	AATTCCATGCTTGTGTCTTGC	60.133	21	CTTGGGGATTGCTGGTCTCT	61.553	20	104	97	200	AATTCCATGCTTGTGTCTTGC	60.133	21	TTGGGGATTGCTGGTCTCT	60.606	19	103	97	199	AATTCCATGCTTGTGTCTTGC	60.133	21	CTTGGGGATTGCTGGTCTC	60.606	19	104	97	200
Unigene0016927	1	c	(GT)11(GA)10	42	7	48
Unigene0016928	1	c	(GT)8ga(GT)10	38	341	378
Unigene0016978	1	p4	(GATT)4	16	377	392	AGCACTGCAGGAAAGACGTT	60.058	20	AACCCTGCTGCTGTTGCTAT	59.904	20	207	263	469	TTGATTGCGTAGCCAGACAG	60.011	20	TCTGCCAAATTCATTGCTTG	59.809	20	261	334	594	AGCCAAACTTTTGATTGCGT	59.752	20	AACCCTGCTGCTGTTGCTAT	59.904	20	146	324	469
Unigene0017094	1	p3	(CAC)5	15	360	374	AGCGCGATGATCAATCTCTT	59.946	20	AAACAATGGTGGATAGCCCA	60.192	20	253	271	523	GCGCGATGATCAATCTCTTT	60.326	20	AAACAATGGTGGATAGCCCA	60.192	20	252	272	523	AGCGCGATGATCAATCTCTT	59.946	20	AGCCCACTGCCAATTGTAAA	60.502	20	239	271	509
Unigene0017095	1	p3	(CAC)5	15	229	243	CAGGAAGCCTGGCTCAATAG	59.971	20	AAACAATGGTGGATAGCCCA	60.192	20	262	131	392	ACAGGAAGCCTGGCTCAATA	59.836	20	AAACAATGGTGGATAGCCCA	60.192	20	263	130	392	CAGGAAGCCTGGCTCAATAG	59.971	20	AGCCCACTGCCAATTGTAAA	60.502	20	248	131	378
Unigene0017096	1	p3	(CAC)5	15	182	196	AAATGCCACAGAAAACGGAA	60.481	20	AGCCCACTGCCAATTGTAAA	60.502	20	273	59	331	AATGCCACAGAAAACGGAAT	59.434	20	AGCCCACTGCCAATTGTAAA	60.502	20	272	60	331	ACGGAATATGCAGTAAGCCC	59.07	20	AAACAATGGTGGATAGCCCA	60.192	20	273	73	345
Unigene0017189	1	p2	(GT)10	20	60	79	GCAGGCATGTGAAACCAGTA	59.722	20	GTACCCACACACACAGCCAC	59.922	20	203	1	203	GCAGGCATGTGAAACCAGTA	59.722	20	ACACCCACCCACCTATGAAA	60.088	20	274	1	274	GCAGGCATGTGAAACCAGTA	59.722	20	GCTCACCAGTACGCACACAT	59.783	20	164	1	164
Unigene0017235	1	p2	(GT)10	20	1	20
Unigene0017252	1	p2	(GA)8	16	56	71	TGTCCAAACTGATTGTTGAATGA	60.393	23	GTGTTGGATTGGGAAAATGG	60.029	20	280	14	293	TGTCCAAACTGATTGTTGAATG	58.528	22	GTGTTGGATTGGGAAAATGG	60.029	20	280	14	293	TCCAAACTGATTGTTGAATGAAA	59.483	23	GTGTTGGATTGGGAAAATGG	60.029	20	278	16	293
Unigene0017287	1	p6	(AAAAAT)4	24	30	53
Unigene0017372	1	p2	(AC)6	12	309	320	TGGCAAATCTCTCTTCTTCCC	60.698	21	GTATACCGCAGGGTATGCGT	59.873	20	144	255	398	TGGCAAATCTCTCTTCTTCCC	60.698	21	TATACCGCAGGGTATGCGTT	60.364	20	143	255	397	GGCAAATCTCTCTTCTTCCCT	58.933	21	GTATACCGCAGGGTATGCGT	59.873	20	143	256	398
Unigene0017375	1	p3	(TGA)5	15	1153	1167	CATTTGCAGCAGAATCAGGA	59.948	20	TAGGATTGGGGCAAAGACAG	60.066	20	264	992	1255	CATTTGCAGCAGAATCAGGA	59.948	20	GTAGGATTGGGGCAAAGACA	59.933	20	265	992	1256	GAGCATTTGCAGCAGAATCA	60.104	20	TAGGATTGGGGCAAAGACAG	60.066	20	267	989	1255
Unigene0017413	1	p6	(TCAGAC)4	24	269	292	TTCGGTTTCAGACTCTGGCT	59.989	20	TGTTTCTCAGATTCAGATTCATCA	58.836	24	165	195	359	TCAAATTCGGGCTCAAAATC	60.016	20	TGTTTCTCAGATTCAGATTCATCA	58.836	24	128	232	359	GGGTCAGATTCGGTTTCAGA	60.05	20	TGTTTCTCAGATTCAGATTCATCA	58.836	24	173	187	359
Unigene0017478	1	p2	(TC)8	16	62	77	CAGTAACCTAGAAGTCTTTAAGGGACA	59.707	27	TTTCAATTCCCTGTTGAGCA	59.247	20	108	26	133	CAGTAACCTAGAAGTCTTTAAGGGACA	59.707	27	TTTCAAATGCATTCGTGCAG	60.786	20	182	26	207	CAGTAACCTAGAAGTCTTTAAGGGACA	59.707	27	AATGCATTCGTGCAGGTAAA	59.186	20	177	26	202
Unigene0017481	1	p2	(TA)8	16	4993	5008	AGAAATGACCGGGTTTAGCC	60.32	20	TGAACATCTGCCTCAAATCG	59.799	20	265	4825	5089	AGAAATGACCGGGTTTAGCC	60.32	20	GCCTCAAATCGACTTCCGTA	60.214	20	256	4825	5080	AGAAATGACCGGGTTTAGCC	60.32	20	TCTGCCTCAAATCGACTTCC	60.34	20	259	4825	5083
Unigene0017495	1	p3	(CCT)6	18	587	604
Unigene0017496	1	p3	(CCT)6	18	587	604
Unigene0017497	1	p3	(CCT)6	18	1065	1082
Unigene0017511	1	p2	(GA)8	16	755	770
Unigene0017529	1	p5	(AAATA)4	20	29	48
Unigene0017532	1	p2	(AG)7	14	441	454	CTTGTTATGCCGTTTGGCTT	60.131	20	CCATCTGCTCCAACAGATCTAC	58.817	22	253	236	488	CAGCTCGGTATGGCTCGTAT	60.257	20	CCATCTGCTCCAACAGATCTAC	58.817	22	279	210	488	CTTGTTATGCCGTTTGGCTT	60.131	20	TCCATCTGCTCCAACAGATCTAC	60.645	23	254	236	489
Unigene0017540	1	p3	(CCT)9	27	241	267	AAAGCCACAAGGCTCAGAAA	59.993	20	AGTGTCATGGTGACAACGGA	60.005	20	272	123	394	AAAGCCACAAGGCTCAGAAA	59.993	20	GAGTGTCATGGTGACAACGG	60.005	20	273	123	395	AAAGCCACAAGGCTCAGAAA	59.993	20	CGGTTGTCGTTACAAGCAGA	59.904	20	199	123	321
Unigene0017540	2	p2	(CT)6	12	2720	2731	CAAGTGGGTTATGGGTGTCC	60.088	20	GCACTGAAATATGAAATCCGGT	60.211	22	228	2542	2769	GGTTATGGGTGTCCCAACTG	60.088	20	GCACTGAAATATGAAATCCGGT	60.211	22	222	2548	2769	AAGCAAGTGGGTTATGGGTG	59.853	20	GCACTGAAATATGAAATCCGGT	60.211	22	231	2539	2769
Unigene0017541	1	p3	(CCT)9	27	241	267	AAAGCCACAAGGCTCAGAAA	59.993	20	AGTGTCATGGTGACAACGGA	60.005	20	272	123	394	AAAGCCACAAGGCTCAGAAA	59.993	20	GAGTGTCATGGTGACAACGG	60.005	20	273	123	395	AAAGCCACAAGGCTCAGAAA	59.993	20	CGGTTGTCGTTACAAGCAGA	59.904	20	199	123	321
Unigene0017541	2	p2	(CT)6	12	2208	2219	CAAGTGGGTTATGGGTGTCC	60.088	20	GCACTGAAATATGAAATCCGGT	60.211	22	228	2030	2257	GGTTATGGGTGTCCCAACTG	60.088	20	GCACTGAAATATGAAATCCGGT	60.211	22	222	2036	2257	AAGCAAGTGGGTTATGGGTG	59.853	20	GCACTGAAATATGAAATCCGGT	60.211	22	231	2027	2257
Unigene0017609	1	p3	(ATG)5	15	2622	2636	TTCAGGAAATTCCGATGACC	59.871	20	ATTGTTCTTTGCATCCAGCC	60.081	20	238	2487	2724	AAATTCCGATGACCCAGATG	59.75	20	ATTGTTCTTTGCATCCAGCC	60.081	20	232	2493	2724	TTCAGGAAATTCCGATGACC	59.871	20	ATGAGAGGCAACCTTTTGGA	59.67	20	193	2487	2679
Unigene0017674	1	c	(AC)7atatac(AT)8	36	409	444	TGGATTCATTTTGGGTTCGT	60.17	20	TTGAACCAAAGACCTCCCAC	59.943	20	193	342	534	ATTTTGGGTTCGTCCGTACA	60.227	20	TTGAACCAAAGACCTCCCAC	59.943	20	186	349	534	TGGATTCATTTTGGGTTCGT	60.17	20	GGCTCTTGCCTGCTAAGTTG	60.154	20	142	342	483
Unigene0017814	1	p4	(AAAT)4	16	823	838	CTCATGCCCCCTCCTCTATT	60.422	20	ATCCTTGCCTTACATGCAGC	60.243	20	143	769	911	ATCTCATGCCCCCTCCTCTA	60.95	20	TCAAGATACGCCATTGACCA	60.073	20	101	767	867	TCTCATGCCCCCTCCTCTAT	60.95	20	TCAAGATACGCCATTGACCA	60.073	20	100	768	867
Unigene0017823	1	p2	(AT)9	18	75	92	AGATTTTGGATGCATTTGGG	59.762	20	ACAACAAACCTCGACAGGCT	59.769	20	272	47	318	GATTTTGGATGCATTTGGGT	59.628	20	ACAACAAACCTCGACAGGCT	59.769	20	271	48	318	AGATTTTGGATGCATTTGGG	59.762	20	CAACCGCCAATGGATAAGAG	60.46	20	205	47	251
Unigene0017835	1	p3	(CCG)5	15	619	633	ACTGCCTGGAGGTCAGAAGA	59.986	20	ATCCCTTCTTCTCCTTGGGA	60.008	20	125	578	702	CTGAAGGAGAAACTGCCTGG	59.982	20	ATCCCTTCTTCTCCTTGGGA	60.008	20	136	567	702	ACTGCCTGGAGGTCAGAAGA	59.986	20	GGCACTCCTTTTCCTTTTCC	60.053	20	197	578	774
Unigene0017843	1	p2	(AT)7	14	280	293
Unigene0017864	1	p2	(AT)6	12	1511	1522
Unigene0017910	1	p2	(TG)8	16	3	18
Unigene0017926	1	p3	(AAG)6	18	19	36
Unigene0017983	1	p4	(TTTC)4	16	395	410	GTCCTGCCCTTTGTGTTGTT	60.012	20	TGAAGTGCATTCAAGGGTGA	60.24	20	131	338	468	TTTGCTTTAATGTCCTGCCC	60.074	20	TGAAGTGCATTCAAGGGTGA	60.24	20	142	327	468	GTCCTGCCCTTTGTGTTGTT	60.012	20	CGATGCTATCATGGCAGGTA	59.67	20	166	338	503
Unigene0018099	1	p6	(TGGAGA)7	42	1	42
Unigene0018144	1	p3	(TCT)6	18	1119	1136	TCGAACCCCTAACGTCTCAC	60.111	20	ACCTTTAGGCCATGTTCACG	59.993	20	186	1069	1254	GTCGAACCCCTAACGTCTCA	60.111	20	ACCTTTAGGCCATGTTCACG	59.993	20	187	1068	1254	GTCGAACCCCTAACGTCTCA	60.111	20	CTTTAGGCCATGTTCACGGT	59.993	20	185	1068	1252
Unigene0018169	1	p3	(TTC)5	15	432	446	GACCCCATTGTTGAGCATTT	59.797	20	GGAGTGATGGAGATCCGAAA	60.011	20	225	389	613	GACCCCATTGTTGAGCATTT	59.797	20	GTGATGGAGATCCGAAAGGA	60.011	20	222	389	610	ACCCCATTGTTGAGCATTTC	59.797	20	GTGATGGAGATCCGAAAGGA	60.011	20	221	390	610
Unigene0018170	1	p3	(TTC)5	15	432	446	GACCCCATTGTTGAGCATTT	59.797	20	GGAGTGATGGAGATCCGAAA	60.011	20	226	389	614	GACCCCATTGTTGAGCATTT	59.797	20	GTGATGGAGATCCGAAAGGA	60.011	20	223	389	611	ACCCCATTGTTGAGCATTTC	59.797	20	GTGATGGAGATCCGAAAGGA	60.011	20	222	390	611
Unigene0018233	1	p4	(TTTA)4	16	352	367
Unigene0018253	1	p3	(TGA)6	18	920	937	CGGAGGACAGAGAGGATCAG	59.937	20	AATGGGATTGTTTGGGATCA	59.991	20	237	786	1022	CGGAGGACAGAGAGGATCAG	59.937	20	TAACAAAGGCCGAAGGTGTC	60.11	20	206	786	991	TCCAATGAATGTTTCCCCTC	59.727	20	AATGGGATTGTTTGGGATCA	59.991	20	260	763	1022
Unigene0018253	2	c	(AT)6(AG)7	26	1639	1664	ATGAAGGCTCCTGAGCAAAA	59.955	20	TCACTAGTTCAATAGCCCGAAA	58.899	22	225	1496	1720	AGGCTCCTGAGCAAAATGAA	59.955	20	TCACTAGTTCAATAGCCCGAAA	58.899	22	221	1500	1720	GAAGGCTCCTGAGCAAAATG	59.955	20	TCACTAGTTCAATAGCCCGAAA	58.899	22	223	1498	1720
Unigene0018287	1	p2	(TG)14	28	354	381
Unigene0018288	1	p2	(GT)15	30	1	30
Unigene0018325	1	p2	(AC)8	16	356	371	AGTTTTCAATTCAGGTGCGG	60.11	20	TCAATGGTTAAGTATGAAACAATCAAA	60.054	27	127	283	409	AGTTTTCAATTCAGGTGCGG	60.11	20	TCAATGGTTAAGTATGAAACAATCAA	58.939	26	127	283	409	AGTTTTCAATTCAGGTGCGG	60.11	20	TGATCAATGGTTAAGTATGAAACAA	57.718	25	130	283	412
Unigene0018348	1	p2	(AT)10	20	1196	1215
Unigene0018578	1	p3	(AGC)5	15	219	233	GATCGTGACAGCACTGAGGA	59.988	20	CTCTGCAAGGAGGAGGTGTC	59.986	20	269	166	434	GAGGATCGTGACAGCACTGA	59.988	20	CTCTGCAAGGAGGAGGTGTC	59.986	20	272	163	434	GATCGTGACAGCACTGAGGA	59.988	20	CACTGAGGACAGCAGATGGA	59.98	20	151	166	316
Unigene0018579	1	p3	(AGC)5	15	986	1000	GATCGTGACAGCACTGAGGA	59.988	20	CTCTGCAAGGAGGAGGTGTC	59.986	20	269	933	1201	GAGGATCGTGACAGCACTGA	59.988	20	CTCTGCAAGGAGGAGGTGTC	59.986	20	272	930	1201	GATCGTGACAGCACTGAGGA	59.988	20	CACTGAGGACAGCAGATGGA	59.98	20	151	933	1083
Unigene0018757	1	p2	(AT)6	12	92	103	TGATTCCATAAATCGCATGG	59.333	20	ATGTATGTGCCCGACAACAA	59.847	20	194	63	256	GCGTCAGAAGAAGCAAAACA	59.199	20	ATGTATGTGCCCGACAACAA	59.847	20	244	13	256	TGATTCCATAAATCGCATGG	59.333	20	TCCCGATAGTAAAGGAGCCC	60.411	20	144	63	206
Unigene0018758	1	p2	(AT)6	12	92	103	TGATTCCATAAATCGCATGG	59.333	20	CTTTGGAGGCATGTTCGTTT	60.11	20	238	63	300	TGATTCCATAAATCGCATGG	59.333	20	TGGAGGCATGTTCGTTTACA	60.111	20	235	63	297	TGATTCCATAAATCGCATGG	59.333	20	CTCTTTGGAGGCATGTTCGT	60.255	20	240	63	302
Unigene0018778	1	p2	(AT)7	14	236	249	CAGTTCACATGCCTTGCCTA	59.864	20	TTGCTGGATATGCACAAATAGA	58.33	22	149	166	314	TGGAGAACAGTTCACATGCC	59.682	20	TTGCTGGATATGCACAAATAGA	58.33	22	156	159	314	CATGCCTTGCCTATGATTCC	60.435	20	TTGCTGGATATGCACAAATAGA	58.33	22	142	173	314
Unigene0018779	1	p2	(AT)7	14	236	249	CAGTTCACATGCCTTGCCTA	59.864	20	TTGCTGGATATGCACAAATAGA	58.33	22	149	166	314	CAAATGGGCCGTTGACTAAT	59.823	20	TTGCTGGATATGCACAAATAGA	58.33	22	228	87	314	TGGAGAACAGTTCACATGCC	59.682	20	TTGCTGGATATGCACAAATAGA	58.33	22	156	159	314
Unigene0018780	1	p2	(AT)7	14	119	132	CAGTTCACATGCCTTGCCTA	59.864	20	TTGCTGGATATGCACAAATAGA	58.33	22	149	49	197	TGGAGAACAGTTCACATGCC	59.682	20	TTGCTGGATATGCACAAATAGA	58.33	22	156	42	197	CATGCCTTGCCTATGATTCC	60.435	20	TTGCTGGATATGCACAAATAGA	58.33	22	142	56	197
Unigene0018787	1	p2	(TA)8	16	421	436	GTAGAAGGCATCCTGCCAAA	60.214	20	CCATTTAAGGCGAGTCTGGA	60.206	20	269	387	655	TAGAAGGCATCCTGCCAAAG	60.344	20	CCATTTAAGGCGAGTCTGGA	60.206	20	268	388	655	GGAAACACTAGGCGACAAGC	59.882	20	GTTATTTCGAAAGCCGATGG	59.547	20	161	331	491
Unigene0018805	1	p6	(TCGACC)5	30	462	491	TTTCTCTGTTCGTGTGCGTC	60.032	20	GGTCGTAACTGGAGGTCGAA	60.111	20	160	366	525	GACTGCGATTGGTGTTTCCT	60.119	20	GGTCGTAACTGGAGGTCGAA	60.111	20	218	308	525	TCTGCGATTTGGGTTTCTCT	59.813	20	GGTCGTAACTGGAGGTCGAA	60.111	20	173	353	525
Unigene0018817	1	p2	(TG)7	14	2172	2185	GGGGAAATTGAAATGGCTTT	60.13	20	CGTTGTGCAGATTGTTGGAT	59.572	20	147	2089	2235	GGGTTTGCTTGCAGTCTTTC	59.859	20	CGTTGTGCAGATTGTTGGAT	59.572	20	208	2028	2235	AAGGGGAAATTGAAATGGCT	59.777	20	CGTTGTGCAGATTGTTGGAT	59.572	20	149	2087	2235
Unigene0018950	1	p2	(AT)9	18	74	91	AACTCTTGAAACGGTGTGGC	60.156	20	GTCCACACAAAAGCACCCTT	60.012	20	127	49	175	AACTCTTGAAACGGTGTGGC	60.156	20	AAAAGCACCCTTGTCATTGC	60.118	20	119	49	167	AACTCTTGAAACGGTGTGGC	60.156	20	AGCTCTGGCTCTTCTCTCCC	60.238	20	229	49	277
Unigene0018960	1	p5	(CCTTT)4	20	406	425	TTGGCCTAGTGGTGGAGAAC	60.111	20	AGAAGCTCAGGTGGGAGTCA	59.986	20	277	252	528	GTTGGCCTAGTGGTGGAGAA	60.111	20	AGAAGCTCAGGTGGGAGTCA	59.986	20	278	251	528	TTGGCCTAGTGGTGGAGAAC	60.111	20	CAGAAGCTCAGGTGGGAGTC	59.986	20	278	252	529
Unigene0019155	1	p2	(CA)9	18	330	347	TCGTTCATCTAATCTCTCTTTTGC	59.082	24	TGTCTCCGATCCATTCAAGA	59.166	20	274	184	457	TCGTTCATCTAATCTCTCTTTTGC	59.082	24	TCCGATCCATTCAAGAAACA	59.049	20	270	184	453	TCGTTCATCTAATCTCTCTTTTGCT	59.938	25	TGTCTCCGATCCATTCAAGA	59.166	20	274	184	457
Unigene0019258	1	p2	(TC)6	12	264	275	GCTGCAGCTCACCAATACAA	60.019	20	GCATTGTCGATACATGCCAG	60.104	20	106	237	342	TTGCTGCAGCTCACCAATAC	60.019	20	GCATTGTCGATACATGCCAG	60.104	20	108	235	342	ACTTGTAAACGTGGGCTGCT	59.803	20	GCATTGTCGATACATGCCAG	60.104	20	191	152	342
Unigene0019259	1	p2	(TC)6	12	306	317	GCTGCAGCTCACCAATACAA	60.019	20	GCATTGTCGATACATGCCAG	60.104	20	106	279	384	TTGCTGCAGCTCACCAATAC	60.019	20	GCATTGTCGATACATGCCAG	60.104	20	108	277	384	ACTTGTAAACGTGGGCTGCT	59.803	20	GCATTGTCGATACATGCCAG	60.104	20	191	194	384
Unigene0019384	1	p2	(GA)9	18	291	308
Unigene0019431	1	c	(CCA)5acgatgctgtagtga(AGG)5	45	392	436	ATCGGGAGTGTTGGTGCTAC	59.997	20	CCTCCCAAAAGTCTGGTTCA	60.081	20	262	231	492	ATCGGGAGTGTTGGTGCTAC	59.997	20	AGCTTTGGCGGCACATATAC	60.124	20	233	231	463	ATCGGGAGTGTTGGTGCTAC	59.997	20	ACCCTCCCAAAAGTCTGGTT	59.834	20	264	231	494
Unigene0019435	1	p4	(ATGA)4	16	40	55	TGTACATCACATCCATTGAAAACA	60.152	24	GGACTGCAGAGGAAGACCAG	59.986	20	142	11	152	TGTACATCACATCCATTGAAAACA	60.152	24	CCTGGACTGCAGAGGAAGAC	59.986	20	145	11	155	TGTACATCACATCCATTGAAAACA	60.152	24	CTGGACTGCAGAGGAAGACC	59.986	20	144	11	154
Unigene0019500	1	p2	(AT)6	12	83	94	AGTCACTCCGTCATTTGCAT	58.158	20	GAAGAAAACAGGCCTTTAAAAGAA	59.381	24	209	9	217	AGTCACTCCGTCATTTGCAT	58.158	20	AAGAAAACAGGCCTTTAAAAGAAA	58.983	24	208	9	216	AGTCACTCCGTCATTTGCAT	58.158	20	AGAAGAAAACAGGCCTTTAAAAGAA	60.158	25	210	9	218
Unigene0019531	1	p2	(TG)6	12	32	43	AAGCATGTGTGGAAACAGTTTTA	58.734	23	ATGCCATGGATTCACCAAAT	60.021	20	254	0	253	AAGCATGTGTGGAAACAGTTTTA	58.734	23	TTCCATCGGATTGTCTGTGA	60.048	20	221	0	220	AAGCATGTGTGGAAACAGTTTTA	58.734	23	TCCATCGGATTGTCTGTGAA	60.048	20	220	0	219
Unigene0019590	1	p4	(ATTT)4	16	158	173	GCCTTTTCAAGGTTTTGTGG	59.587	20	CCAGCCACCATCCTCATACT	59.95	20	259	36	294	GCCTTTTCAAGGTTTTGTGG	59.587	20	ACCAGCCACCATCCTCATAC	59.81	20	260	36	295	GCCTTTTCAAGGTTTTGTGG	59.587	20	TACCCAAACCTAGGCCCTTC	60.312	20	238	36	273
Unigene0019603	1	p5	(TGGTT)4	20	230	249	GAGCTGTGGAAGAGGAAGGA	59.53	20	TGCGAAATCGACACATTCAC	60.675	20	100	203	302	GAGCTGTGGAAGAGGAAGGA	59.53	20	GTGCGAAATCGACACATTCA	60.675	20	101	203	303	GAGCTGTGGAAGAGGAAGGA	59.53	20	TGTGCGAAATCGACACATTC	60.675	20	102	203	304
Unigene0019618	1	p2	(AT)7	14	605	618	ATGTTGTTTTTCTGCGGACC	59.978	20	TTTCTTCTATTTCCTGGGCG	59.292	20	251	428	678	CATTTGCAGTCCTGCTCTGA	60.136	20	TTTCTTCTATTTCCTGGGCG	59.292	20	275	404	678	ATGTTGTTTTTCTGCGGACC	59.978	20	TCCTGGGCGTTAATGATAGTG	59.967	21	240	428	667
Unigene0019704	1	p2	(CT)6	12	7	18
Unigene0019781	1	p2	(TG)8	16	1	16
Unigene0019787	1	p3	(GAA)5	15	176	190	CTCTTGCTTTTGTCTTCCCG	59.986	20	TGACAAAGCCCACCATGTAA	59.964	20	207	35	241	CGAGTGCCTCTTACCAAAGC	60.015	20	TGACAAAGCCCACCATGTAA	59.964	20	170	72	241	TGGCGGAGGATTAATGAAAG	60.031	20	TGACAAAGCCCACCATGTAA	59.964	20	240	2	241
Unigene0019836	1	p2	(CT)7	14	209	222	ACCAAGAATAGCCTGCCGTA	59.73	20	TGGCAGTGAAGGAGTGTTTG	59.873	20	146	184	329	ACCAAGAATAGCCTGCCGTA	59.73	20	GGAAGACCGTACACAGCACA	59.751	20	232	184	415	ACCAAGAATAGCCTGCCGTA	59.73	20	ACAACAGGGGTCCATACAGG	59.697	20	125	184	308
Unigene0019876	1	p3	(TGA)5	15	1048	1062	AAGAAAGCCATTCAGGAGCA	59.955	20	AGGGCATTAATCCCGGATAC	60.006	20	169	949	1117	CAAGAAAGCCATTCAGGAGC	59.955	20	AGGGCATTAATCCCGGATAC	60.006	20	170	948	1117	AGGAGCAGCACAAGGTCAGT	60.057	20	AGGGCATTAATCCCGGATAC	60.006	20	156	962	1117
Unigene0019894	1	p4	(AGAT)4	16	66	81	CACGAAACAGATGAAGAGGGA	60.239	21	GATCGGTGGAAGAGTTGGAA	60.05	20	210	22	231	CACGAAACAGATGAAGAGGGA	60.239	21	TCGGTGGAAGAGTTGGAAAC	60.088	20	208	22	229	CACGAAACAGATGAAGAGGGA	60.239	21	TTGGTCACTCATTTTCCCGT	60.353	20	277	22	298
Unigene0019945	1	p2	(TA)6	12	2213	2224
Unigene0020075	1	p2	(TG)8	16	322	337	TGCCTTACTGGGATGTTTCC	59.933	20	ACAAATCCAAGCGGTCTTTG	60.11	20	246	273	518	TGCCTTACTGGGATGTTTCC	59.933	20	TCGATGCGTTGGAGTTGTAG	59.864	20	170	273	442	TGCCTTACTGGGATGTTTCC	59.933	20	ATGCGTTGGAGTTGTAGGCT	59.763	20	167	273	439
Unigene0020091	1	p2	(TA)9	18	1	18
Unigene0020093	1	p3	(GCA)5	15	519	533	ATTGGGCATGTGGATTCCTA	60.155	20	TCGTTGTCCTCCTCGTTTTC	60.232	20	125	455	579	TATTGGGCATGTGGATTCCT	60.155	20	TCGTTGTCCTCCTCGTTTTC	60.232	20	126	454	579	CGATGGAAACCCAACAACTT	59.83	20	TCGTTGTCCTCCTCGTTTTC	60.232	20	224	356	579
Unigene0020147	1	p2	(TA)7	14	1	14
Unigene0020159	1	p4	(TTTC)4	16	2319	2334	GGACAAATGAAAAGTTCAGCG	59.738	21	GATTCAGAGTTCAGCTCCACG	60.005	21	118	2251	2368	GGACAAATGAAAAGTTCAGCG	59.738	21	TTCAGAGTTCAGCTCCACGTT	60.043	21	116	2251	2366	AAAAGTTCAGCGTGTGAGGC	60.44	20	TTCAGAGTTCAGCTCCACGTTA	60.052	22	107	2260	2366
Unigene0020223	1	p3	(CAG)5	15	631	645	GCATCAGCATCAGCAACAGT	60.024	20	ACTACCACGCCCAAAGTCAG	60.171	20	199	596	794	GCATCAGCATCAGCAACAGT	60.024	20	CTCCAGAGTTCATTCCCAGC	59.803	20	104	596	699	AACAGCAACAAGTGGCACAG	59.946	20	ACTACCACGCCCAAAGTCAG	60.171	20	272	523	794
Unigene0020240	1	p6	(TGCTGT)4	24	695	718	TGAGGCAGTTTCCTGCTCTT	60.134	20	CTAGCACCAGCCTTTCCAAG	60.008	20	275	486	760	CGAAGTACCACCGCAGTTTT	60.168	20	CTAGCACCAGCCTTTCCAAG	60.008	20	134	627	760	ATTCTCCCCAGCAATACCCT	59.789	20	CTAGCACCAGCCTTTCCAAG	60.008	20	107	654	760
Unigene0020269	1	p2	(AC)6	12	27	38
Unigene0020269	2	p2	(TA)6	12	188	199	CACACACACAAAGTTCCCAAA	59.495	21	ATGGGGCAAGGGTTTATTGT	60.431	20	248	29	276	CACACACACACAAAGTTCCCA	60.507	21	ATGGGGCAAGGGTTTATTGT	60.431	20	250	27	276	CACACACACAAAGTTCCCAAA	59.495	21	GGGCAAGGGTTTATTGTGAC	59.292	20	245	29	273
Unigene0020280	1	p2	(AT)8	16	343	358	AAGTCTCCCCATCTCCAGGT	59.929	20	CCCATATCAGAGTTGTGGGG	60.187	20	177	311	487	AAGTCTCCCCATCTCCAGGT	59.929	20	CAGAGTTGTGGGGCTTGACT	60.298	20	170	311	480	ACCTCCAAGTCTCCCCATCT	59.929	20	CAGAGTTGTGGGGCTTGACT	60.298	20	176	305	480
Unigene0020281	1	p2	(AT)8	16	138	153	AAGTCTCCCCATCTCCAGGT	59.929	20	CCCATATCAGAGTTGTGGGG	60.187	20	177	106	282	AAGTCTCCCCATCTCCAGGT	59.929	20	CAGAGTTGTGGGGCTTGACT	60.298	20	170	106	275	ACCTCCAAGTCTCCCCATCT	59.929	20	CAGAGTTGTGGGGCTTGACT	60.298	20	176	100	275
Unigene0020339	1	p2	(TA)6	12	340	351	GGTCCTTCAAATCAACCCCT	60.169	20	CTCACTGTGGGATGAACCCT	59.962	20	252	145	396	AGGGTCCTTCAAATCAACCC	60.169	20	CTCACTGTGGGATGAACCCT	59.962	20	254	143	396	CCCTCAGCTGTACCCAGAAA	60.246	20	CTCACTGTGGGATGAACCCT	59.962	20	170	227	396
Unigene0020417	1	p3	(TTC)6	18	161	178	TTCTTTCTGGTTTTGGGCTG	60.22	20	TCGGAATGTAATGACAGGCA	60.073	20	143	78	220	TTCTTTCTGGTTTTGGGCTG	60.22	20	CGGAATGTAATGACAGGCAA	59.542	20	142	78	219	TCCGCAACATCGCTATACCT	60.626	20	TCGGAATGTAATGACAGGCA	60.073	20	221	0	220
Unigene0020418	1	p3	(CTT)5	15	220	234	TCTTTATGGTTTTGGGCTGG	59.931	20	TCGGAATGTAATGACAGGCA	60.073	20	145	133	277	ATTTCCTGTAGGTTTCCGCA	59.569	20	TCGGAATGTAATGACAGGCA	60.073	20	238	40	277	TCTTTATGGTTTTGGGCTGG	59.931	20	CGGAATGTAATGACAGGCAA	59.542	20	144	133	276
Unigene0020478	1	p3	(TGG)5	15	420	434
Unigene0020511	1	p4	(ACTA)4	16	289	304	TAAGGGAACACCATTCGGAG	59.926	20	CATTCGCACGATCAGGTCTA	59.823	20	250	263	512	TAAGGGAACACCATTCGGAG	59.926	20	GGACGTAACCTCCCCCTTAG	59.821	20	201	263	463	TAAGGGAACACCATTCGGAG	59.926	20	AGGACACAGAAGGATTTGCG	60.255	20	270	263	532
Unigene0020614	1	p3	(ATA)5	15	24	38
Unigene0020615	1	p3	(ATA)5	15	24	38
Unigene0020616	1	p3	(ATA)5	15	24	38
Unigene0020639	1	p3	(ATT)5	15	105	119	GGTAAGAGGCTGAAGCCAAG	59.077	20	TGGCTATTCATGTGAGGCAA	60.22	20	158	57	214	GGTAAGAGGCTGAAGCCAAG	59.077	20	TTGGCTATTCATGTGAGGCA	60.22	20	159	57	215	TTTGATCGGTAAGAGGCTGAA	59.831	21	TGGCTATTCATGTGAGGCAA	60.22	20	165	50	214
Unigene0020667	1	p3	(GCC)7	21	729	749	CAACATCCTCCTCTGCTTCC	59.803	20	GTTCAGCAACAATCGCTTCA	59.995	20	220	592	811	CAACATCCTCCTCTGCTTCC	59.803	20	TGTTCAGCAACAATCGCTTC	59.995	20	221	592	812	CAACATCCTCCTCTGCTTCC	59.803	20	TTCATGTTCTTCCAGTCCCC	59.903	20	204	592	795
Unigene0020703	1	p2	(TA)10	20	326	345	GGCATAGAGGCTCCTCATCA	60.326	20	AAGCTCGGGCTGGAAATAAT	60.061	20	280	190	469	TTTCTCCATTGCTTGGTTGA	59.247	20	AAGCTCGGGCTGGAAATAAT	60.061	20	178	292	469	TTCTCCATTGCTTGGTTGAA	59.247	20	AAGCTCGGGCTGGAAATAAT	60.061	20	177	293	469
Unigene0020729	1	p2	(AG)6	12	440	451	CGCCATAGCTTTGCAGTGTA	60.037	20	ATACCAATCGGCGCTATCAC	59.951	20	260	401	660	CGCCATAGCTTTGCAGTGTA	60.037	20	AATAACCCCGACACAAATCG	59.685	20	129	401	529	CAACAATGGCGATCAGAATG	60.073	20	AATAACCCCGACACAAATCG	59.685	20	247	283	529
Unigene0020730	1	p2	(AG)7	14	440	453	CGCCATAGCTTTGCAGTGTA	60.037	20	ATACCAATCGGCGCTATCAC	59.951	20	262	401	662	CGCCATAGCTTTGCAGTGTA	60.037	20	AATAACCCCGACACAAATCG	59.685	20	131	401	531	CAACAATGGCGATCAGAATG	60.073	20	AATAACCCCGACACAAATCG	59.685	20	249	283	531
Unigene0020743	1	p3	(TCT)5	15	274	288	ACAAATGCCCAGAAGCAATC	60.081	20	TAATCTTGGGCATGGACACA	59.924	20	170	169	338	GCTTACAAATGCCCAGAAGC	59.851	20	TAATCTTGGGCATGGACACA	59.924	20	174	165	338	ACAAATGCCCAGAAGCAATC	60.081	20	GCATTCGTCTCTTGGGCTAC	59.843	20	206	169	374
Unigene0020778	1	p2	(GA)7	14	570	583
Unigene0020851	1	p2	(TC)6	12	875	886	TTTCTCTCCTGCTTTCGAGC	59.836	20	AATAAGCCAGCCAAAGCTGA	59.982	20	198	783	980	TTTCTCTCCTGCTTTCGAGC	59.836	20	CCTCGTCCTGGTGACAGATT	60.112	20	156	783	938	TTTCTCTCCTGCTTTCGAGC	59.836	20	AAACCTCGTCCTGGTGACAG	60.151	20	159	783	941
Unigene0020858	1	p2	(GA)7	14	598	611
Unigene0020875	1	p2	(GA)9	18	301	318	AGAGACGGGAAAGGTTGGAT	59.935	20	ATTGCCGATAGATGACTGCC	60.066	20	226	187	412	TTCAGAGACGGGAAAGGTTG	60.224	20	ATTGCCGATAGATGACTGCC	60.066	20	229	184	412	AAGGTTGGATGGGAGGAGAT	59.755	20	ATTGCCGATAGATGACTGCC	60.066	20	216	197	412
Unigene0020979	1	p2	(AG)6	12	138	149	CAGACCCAGAACCGTCAACT	60.151	20	GGAGAATCGGAAGCAAGGTA	59.269	20	246	111	356	ATCCTTGAACACAACCCCAA	60.21	20	GGAGAATCGGAAGCAAGGTA	59.269	20	268	89	356	AATCCTTGAACACAACCCCA	60.21	20	GGAGAATCGGAAGCAAGGTA	59.269	20	269	88	356
Unigene0021017	1	p2	(GT)7	14	182	195	GGTGCGTCTGTGGGTACTTT	60.035	20	ATTGATGGCCAATTCGATTC	59.728	20	265	118	382	GGTGCGTCTGTGGGTACTTT	60.035	20	CAATTCGATTCAGCCTTGCT	60.352	20	227	118	344	CGTCTGTGGGTACTTTGGGT	59.884	20	ATTGATGGCCAATTCGATTC	59.728	20	261	122	382
Unigene0021061	1	c	(GTA)5gaatggaatcaagtggagaccatggaagaccaccaccaccacaacccaagtca(AGC)5	83	145	227	TTTGGTCTAACGAACGGACC	59.971	20	ATGTTGGAGGTGGTGGTGTT	60.135	20	195	59	253	TTTGGTCTAACGAACGGACC	59.971	20	TAGAATCCCTCCTCTGCCCT	60.169	20	249	59	307	TTTGGTCTAACGAACGGACC	59.971	20	CTAGAATCCCTCCTCTGCCC	60.169	20	250	59	308
Unigene0021072	1	p2	(TA)7	14	40	53	CAAGCGATAGGCAAAGCC	59.523	18	TCCCTTTGCACCGTTTACTC	60.11	20	279	3	281	CAAGCGATAGGCAAAGCC	59.523	18	TTCCCTTTGCACCGTTTACT	59.609	20	280	3	282	CAAAGCCTTGCTTTCGTGG	61.853	19	TTTCCCTTTGCACCGTTTAC	59.975	20	270	14	283
Unigene0021087	1	p2	(TA)8	16	958	973	ATGGGCAAGAAACCAAACAG	59.971	20	AGGCTGGGGAGGAGAAGTAA	60.204	20	196	891	1086	ATGGGCAAGAAACCAAACAG	59.971	20	AAGGCTGGGGAGGAGAAGTA	60.204	20	197	891	1087	ATGGGCAAGAAACCAAACAG	59.971	20	ATCATTGGTGGCATGAACAA	59.781	20	215	891	1105
Unigene0021216	1	p6	(GAGCCA)4	24	754	777	CTCAGGGCAGAAGATTGAGG	59.943	20	AAGGTGACCCACTGGACTTG	60.002	20	149	731	879	CCTCAGGGCAGAAGATTGAG	59.943	20	AAGGTGACCCACTGGACTTG	60.002	20	150	730	879	AACTGCATGGTGATCCTTCC	59.934	20	AAGGTGACCCACTGGACTTG	60.002	20	213	667	879
Unigene0021217	1	p6	(GAGCCA)4	24	754	777	CTCAGGGCAGAAGATTGAGG	59.943	20	AAGGTGACCCACTGGACTTG	60.002	20	149	731	879	CCTCAGGGCAGAAGATTGAG	59.943	20	AAGGTGACCCACTGGACTTG	60.002	20	150	730	879	AACTGCATGGTGATCCTTCC	59.934	20	AAGGTGACCCACTGGACTTG	60.002	20	213	667	879
Unigene0021230	1	p6	(TCCACC)4	24	317	340	TCTAACAGGGATTGGGGATG	59.744	20	GATCTCAAGGCATTTGGAGG	59.629	20	115	273	387	TCTAACAGGGATTGGGGATG	59.744	20	GGATCTCAAGGCATTTGGAG	59.629	20	116	273	388	TTCATGCCAAGGAATTCAGA	59.2	20	GGTGAAGGTGGAGATGGAGA	60.048	20	210	154	363
Unigene0021259	1	p2	(AT)7	14	518	531
Unigene0021274	1	p4	(AATC)5	20	1052	1071	ATGGCCCTTTTGAATTTCCT	59.777	20	TTTAAAAACCCCTGGCATTG	59.805	20	280	1021	1300	ATGGCCCTTTTGAATTTCCT	59.777	20	TTAAAAACCCCTGGCATTGA	60.294	20	279	1021	1299	ATGGCCCTTTTGAATTTCCT	59.777	20	TAAAAACCCCTGGCATTGAA	60.294	20	278	1021	1298
Unigene0021301	1	p4	(ATTT)4	16	197	212	TGCTCTTGGAATGTGCTAGG	59.024	20	CCAAATCAGGGACCAGAGAA	60.042	20	128	108	235	TGCTCTTGGAATGTGCTAGG	59.024	20	GTATGGGTCAACCGTCAAGG	60.232	20	197	108	304	TGCTCTTGGAATGTGCTAGG	59.024	20	TGGGTCAACCGTCAAGGTAT	60.232	20	194	108	301
Unigene0021436	1	p2	(TG)9	18	1743	1760	GCAAGGGCCCAAAATAGAAT	60.28	20	TTTGTGGTTTTGGTTCACGA	59.981	20	158	1681	1838	AAAGCAAGGGCCCAAAATAG	60.432	20	TTTGTGGTTTTGGTTCACGA	59.981	20	161	1678	1838	CTAAAGCAAGGGCCCAAAAT	60.432	20	TTTGTGGTTTTGGTTCACGA	59.981	20	163	1676	1838
Unigene0021439	1	p2	(AG)7	14	757	770	TCACTCTGATCCGAAATCCC	60.011	20	AAAAGTCCATTTGGACAGCG	60.11	20	235	712	946	CTGATCCGAAATCCCTTGTG	60.452	20	AAAAGTCCATTTGGACAGCG	60.11	20	230	717	946	TCACTCTGATCCGAAATCCC	60.011	20	TAAAAGTCCATTTGGACAGCG	60.117	21	236	712	947
Unigene0021544	1	p3	(GGA)5	15	1217	1231	TCTTCTGCAGGGTCCTGATT	59.803	20	ATGGAAGCTTTACGTGGTGG	59.993	20	239	1180	1418	TTCTTCTGCAGGGTCCTGAT	59.803	20	ATGGAAGCTTTACGTGGTGG	59.993	20	240	1179	1418	TTTGTTCTTCTGCAGGGTCC	60.232	20	ATGGAAGCTTTACGTGGTGG	59.993	20	244	1175	1418
Unigene0021584	1	p2	(CA)7	14	92	105	ATTCGTAATCCGACCCACAA	60.192	20	CGATGTTAACTTTGTTATTTGATATGG	59.247	27	121	18	138	TTCGTAATCCGACCCACAAT	60.192	20	CGATGTTAACTTTGTTATTTGATATGG	59.247	27	120	19	138	TACCATTCGTAATCCGACCC	59.645	20	CGATGTTAACTTTGTTATTTGATATGG	59.247	27	125	14	138
Unigene0021585	1	p2	(GT)11	22	53	74
Unigene0021591	1	p2	(TA)8	16	1655	1670	ACAGACATACCTGGGAACGC	59.997	20	TTTTAAGCACAACCTGCCCT	59.747	20	120	1627	1746	ACAGACATACCTGGGAACGC	59.997	20	TTTAAGCACAACCTGCCCTT	59.747	20	119	1627	1745	CAGACATACCTGGGAACGCT	60.134	20	TTTTAAGCACAACCTGCCCT	59.747	20	119	1628	1746
Unigene0021624	1	p2	(TA)11	22	1247	1268
Unigene0021625	1	p2	(AT)9	18	1	18
Unigene0021641	1	p2	(AT)6	12	352	363
Unigene0021643	1	p2	(AG)10	20	237	256	TAGCGTAGCACGGGTACACA	60.338	20	GCTCCCCCTTATTCGTTCTC	60.039	20	251	128	378	TAGCGTAGCACGGGTACACA	60.338	20	GAGCTCCCCCTTATTCGTTC	60.039	20	253	128	380	GCGTAGCACGGGTACACATA	59.638	20	GCTCCCCCTTATTCGTTCTC	60.039	20	249	130	378
Unigene0021663	1	p3	(AAT)5	15	1690	1704
Unigene0021704	1	p2	(AT)7	14	424	437	TGAAACCATCTTTGCCATCA	60.049	20	CTCCGACAAGATGTCAGCAA	59.984	20	276	287	562	TGTTGAAACCATCTTTGCCA	60.088	20	CTCCGACAAGATGTCAGCAA	59.984	20	279	284	562	ATACCCATTTGCGTTGGAAA	60.188	20	CTCCGACAAGATGTCAGCAA	59.984	20	187	376	562
Unigene0021730	1	p2	(TG)6	12	295	306	GGAATTAGGATCCACCCACC	60.388	20	TTTCGAACCTGAATCCGAAC	60.051	20	247	183	429	TCACCCTCCTTGTGAGGAAT	59.505	20	TTTCGAACCTGAATCCGAAC	60.051	20	262	168	429	GGATTCACCCTCCTTGTGAG	59.505	20	TTTCGAACCTGAATCCGAAC	60.051	20	266	164	429
Unigene0021741	1	p3	(TTC)5	15	162	176	TTTCGTTGCCATCATTTTCA	60.051	20	TCTCCAATTCGTTCCACACA	60.088	20	265	48	312	TTCATCTCCGCCCTATTCTG	60.17	20	CGGTGGGTTGAATATTAGCG	60.335	20	276	7	282	TTTCGTTGCCATCATTTTCA	60.051	20	CCTTCTCCAATTCGTTCCAC	59.526	20	268	48	315
Unigene0021744	1	p3	(TTC)5	15	162	176	TTTCGTTGCCATCATTTTCA	60.051	20	TCTCCAATTCGTTCCACACA	60.088	20	265	48	312	TTTCGTTGCCATCATTTTCA	60.051	20	CCTTCTCCAATTCGTTCCAC	59.526	20	268	48	315	TTTCGTTGCCATCATTTTCA	60.051	20	TGGCATGCTTAGAAAGAGCC	60.49	20	220	48	267
Unigene0021745	1	p3	(TTC)5	15	162	176	TTTCGTTGCCATCATTTTCA	60.051	20	GGTTGAATATTGGCGTGCTT	59.967	20	230	48	277	TTTCGTTGCCATCATTTTCA	60.051	20	TCTCCAATTCGTTCCACACA	60.088	20	265	48	312	TTCATCTCCGCCCTATTCTG	60.17	20	GGTTGAATATTGGCGTGCTT	59.967	20	271	7	277
Unigene0021748	1	p3	(AAT)5	15	25	39
Unigene0021774	1	p2	(AT)7	14	336	349	GCATCAACTAGGAATTGCCG	60.606	20	GGTCTGATGGTACAGACCGT	57.412	20	114	267	380	GGGACATAACCCTTGGCACT	61.134	20	GGTCTGATGGTACAGACCGT	57.412	20	217	164	380	AGGGACATAACCCTTGGCAC	61.134	20	GGTCTGATGGTACAGACCGT	57.412	20	218	163	380
Unigene0021784	1	c	(TA)9gat(GTACCC)4	45	96	140	TGGTATTGGTATGTTTTTAATTTCCA	59.812	26	GAACGGATACGGGTATGTGG	60.074	20	142	58	199	TGGTATTGGTATGTTTTTAATTTCCA	59.812	26	GGGTATGTGGGTACGAAACG	60.11	20	132	58	189	TGGTATTGGTATGTTTTTAATTTCCA	59.812	26	ACGGGTATGTGGGTACGAAA	60.11	20	134	58	191
Unigene0021791	1	p4	(CATA)4	16	322	337	AAATGGTTTTGCCAGTCAGC	60.118	20	ATCGTGTGCGCGATATTTTT	60.485	20	257	125	381	AAATGGTTTTGCCAGTCAGC	60.118	20	AATCGTGTGCGCGATATTTT	60.485	20	258	125	382	GCATGGGACAGCAGTCATAA	59.679	20	ATCGTGTGCGCGATATTTTT	60.485	20	239	143	381
Unigene0021799	1	p3	(GAA)6	18	392	409	GTGATGCCGTCTGGAAGAAT	60.081	20	GAACGTTTAGTTGGGAGGCA	60.11	20	198	247	444	GTGATGCCGTCTGGAAGAAT	60.081	20	CGTTTAGTTGGGAGGCAGAG	59.869	20	195	247	441	TACGCATGTTGGCCACTAAA	60.133	20	CGTTTAGTTGGGAGGCAGAG	59.869	20	173	269	441
Unigene0021807	1	p3	(TCA)6	18	229	246	CCGAACCCTAGAAAATGCAA	60.067	20	AAGAGTGGAAGGCGAGTGAA	59.989	20	246	117	362	CTACTCCGTTCTACCGCGTC	59.898	20	AAGAGTGGAAGGCGAGTGAA	59.989	20	265	98	362	CCGAACCCTAGAAAATGCAA	60.067	20	CCCAAATGAATGCCCATAAG	60.146	20	159	117	275
Unigene0021855	1	p3	(TGG)5	15	473	487	ATTTCACGACGGATCTCCAC	59.934	20	CAAGTGTGCTCAACTGCTCC	59.622	20	267	251	517	CTGGGGTCTCAACTGTTGCT	60.298	20	TTGGAGATGCAGATCCAGTG	59.787	20	273	294	566	ATTTCACGACGGATCTCCAC	59.934	20	AAGTGTGCTCAACTGCTCCC	60.453	20	266	251	516
Unigene0021856	1	p3	(TGG)5	15	371	385	GGCGTAAATGATGGGGTATG	60.038	20	GTGCTCAACTGCTCCCAAC	59.409	19	214	197	410	CCACAATATTCTCCAGGCGT	59.955	20	GTGCTCAACTGCTCCCAAC	59.409	19	229	182	410	ATTTCACGACGGATCTCCAC	59.934	20	GTGCTCAACTGCTCCCAAC	59.409	19	160	251	410
Unigene0021896	1	p2	(TG)9	18	52	69	CCAGGATATATCGATTTTCCAGTAA	59.649	25	ATTGATTTGGGCTGTCTTGC	60.081	20	273	1	273	CCAGGATATATCGATTTTCCAGTAA	59.649	25	TTGGAGACGGGGAGACTCTA	59.797	20	221	1	221	CCAGGATATATCGATTTTCCAGTAA	59.649	25	GAATTTTCCGATTGGAGACG	59.505	20	232	1	232
Unigene0021897	1	p2	(TG)9	18	52	69	CCAGGATATATCGATTTTCCAGTAA	59.649	25	TTGGAGACGGGGAGACTCTA	59.797	20	221	1	221	CCAGGATATATCGATTTTCCAGTAA	59.649	25	GTTCCATTGCAGGAGACACA	59.682	20	263	1	263	CCAGGATATATCGATTTTCCAGTAA	59.649	25	GGAGTTCCATTGCAGGAGAC	59.661	20	266	1	266
Unigene0021963	1	p2	(CA)7	14	1248	1261	GTAATTGCACTGCCTTCGGT	60.14	20	AATGTTTGGTAATTTCAGTTGGA	57.617	23	214	1122	1335	CACTGCCTTCGGTATGTGTG	60.175	20	AATGTTTGGTAATTTCAGTTGGA	57.617	23	207	1129	1335	ATGCAGCCCTGCTCTGATAC	60.393	20	AATGTTTGGTAATTTCAGTTGGA	57.617	23	263	1073	1335
Unigene0021964	1	p2	(CT)11	22	1	22
Unigene0021983	1	p4	(CAAG)4	16	138	153	TGCTGTTTCTTTTGTAAACTTGC	58.669	23	TGGCTTTTTGCAACTGTGTC	59.888	20	258	23	280	TGCTGTTTCTTTTGTAAACTTGC	58.669	23	GGCTTTTTGCAACTGTGTCA	59.888	20	257	23	279	TGCTGTTTCTTTTGTAAACTTGCT	59.551	24	TGGCTTTTTGCAACTGTGTC	59.888	20	258	23	280
Unigene0021998	1	c	(AC)9agacacagacacaaag(AC)6	46	51	96	AGACACACACACAAAGACGC	57.258	20	TGTGTGTGCACGTGTGGG	62.52	18	153	28	180	TAGACACACACACAAAGACGC	57.384	21	TGTGTGTGCACGTGTGGG	62.52	18	154	27	180	ATAGACACACACACAAAGACGC	57.815	22	TGTGTGTGCACGTGTGGG	62.52	18	155	26	180
Unigene0021998	2	c	(ACACAG)4acacccatacacacat(AC)6	52	241	292	GCACACACCCAAACACACAC	60.973	20	TACAGCGGCTAGCTGTGATG	60.18	20	265	198	462	CACACACCCAAACACACACA	59.923	20	GGCTAGCTGTGATGGTGAAA	58.877	20	258	199	456	CACCCAAACACACACAAACA	58.865	20	TACAGCGGCTAGCTGTGATG	60.18	20	260	203	462
Unigene0022000	1	c	(CTC)7cttcaattcctgatatccacaagcttgtaaaaaatctggccacttgcggatccagaacaaagcgcccgca(AT)6	103	1812	1914	AACTCAGGCACCAAAAGTGG	60.149	20	GGAAACCATGCAGCAGTCTT	60.263	20	278	1761	2038	AACTCAGGCACCAAAAGTGG	60.149	20	CCATGCAGCAGTCTTTTGTT	58.926	20	273	1761	2033	AACTCAGGCACCAAAAGTGG	60.149	20	AACCATGCAGCAGTCTTTTG	58.926	20	275	1761	2035
Unigene0022001	1	p2	(AT)6	12	84	95	TGCCACAACTAAATGTTGCTT	58.359	21	CCATGCACACAAGATTGCTC	60.272	20	206	19	224	CCACAACTAAATGTTGCTTGC	58.359	21	CCATGCACACAAGATTGCTC	60.272	20	204	21	224	CCACAACTAAATGTTGCTTGCT	59.335	22	CCATGCACACAAGATTGCTC	60.272	20	204	21	224
Unigene0022017	1	p4	(ATTG)4	16	284	299	AGCAGGCCAGAGATAACCAA	59.836	20	GCACCAATATGACCACAACG	59.847	20	276	110	385	AAGCAGGCCAGAGATAACCA	59.836	20	GCACCAATATGACCACAACG	59.847	20	277	109	385	CAAGCAGGCCAGAGATAACC	59.836	20	GCACCAATATGACCACAACG	59.847	20	278	108	385
Unigene0022024	1	p2	(CA)7	14	192	205	GGAGGGCTCTCTCCTCTCAT	59.913	20	TGAATTCCTGCAGCATAACG	59.833	20	112	117	228	TTTTTGCTCCACCGTTGATT	60.481	20	TGAATTCCTGCAGCATAACG	59.833	20	177	52	228	AGGAGGGCTCTCTCCTCTCA	60.626	20	TGAATTCCTGCAGCATAACG	59.833	20	113	116	228
Unigene0022029	1	p2	(TG)6	12	890	901	TTCTGCCAGATAAACCCCAG	60.066	20	GGGTTCCAGTTTGGGTTCTT	60.204	20	248	700	947	ATATGTGCCAGACTGGAGCC	60.104	20	AAGACGTACACTCAACCGGC	60.179	20	264	752	1015	ATATGTGCCAGACTGGAGCC	60.104	20	GGTACGTGGGTTCGACAAAT	59.717	20	229	752	980
Unigene0022032	1	p4	(AAGG)4	16	4939	4954	CCACTTCTCAGATCCGCTTC	59.95	20	TATTATGTCCCGCCGCTAAA	60.424	20	246	4749	4994	CTCCTCTCAACCGTATCCCA	60.065	20	TATTATGTCCCGCCGCTAAA	60.424	20	202	4793	4994	AATCCCCAAAAACCAACACA	60.066	20	TATTATGTCCCGCCGCTAAA	60.424	20	269	4726	4994
Unigene0022092	1	p3	(ATA)5	15	612	626	AGATGCCTTGAGCCAGTTTG	60.397	20	CGAATTGGGGTCTTAACCAA	59.795	20	217	454	670	AGATGCCTTGAGCCAGTTTG	60.397	20	GCCACTGCAAGGCAACTTAT	60.278	20	271	454	724	AGATGCCTTGAGCCAGTTTG	60.397	20	CCCATAACTTCATGCTTCCG	60.46	20	235	454	688
Unigene0022106	1	p2	(CA)6	12	589	600
Unigene0022156	1	p2	(GA)11	22	1	22
Unigene0022157	1	p2	(GA)11	22	1	22
Unigene0022202	1	p3	(ATA)7	21	97	117	ACAACTATGGGTCCCTTCCC	60.052	20	CAACTCGAAGAAGTGCCTCC	59.989	20	212	34	245	ACAACTATGGGTCCCTTCCC	60.052	20	AAACGGCCTCTTGGAGAAAT	60.074	20	165	34	198	ACAACTATGGGTCCCTTCCC	60.052	20	CGAAGAAGTGCCTCCTGAAG	60.126	20	207	34	240
Unigene0022203	1	p3	(ATA)7	21	97	117	ACAACTATGGGTCCCTTCCC	60.052	20	CAACTCGAAGAAGTGCCTCC	59.989	20	212	34	245	ACAACTATGGGTCCCTTCCC	60.052	20	AAACGGCCTCTTGGAGAAAT	60.074	20	165	34	198	ACAACTATGGGTCCCTTCCC	60.052	20	CGAAGAAGTGCCTCCTGAAG	60.126	20	207	34	240
Unigene0022206	1	p3	(AAG)5	15	324	338	GGACAAAGAAGAAGAGGCAAAA	59.871	22	TTCTTCTTCCCATGCCTCTC	59.361	20	142	288	429	GGGAGAGGACGAAGAGAAGT	57.49	20	CTTCCCATGCCTCTCCTTTT	60.569	20	272	153	424	AGGGAGAGGACGAAGAGAAGT	58.559	21	CCATGCCTCTCCTTTTCATT	59.126	20	269	152	420
Unigene0022247	1	p3	(AAG)5	15	350	364	GAGCTGAATTGGGGTTTGAG	59.67	20	GAGGCCCCTTTGTCACTGTA	60.111	20	271	172	442	TTTGAGCTGAATTGGGGTTT	59.546	20	GAGGCCCCTTTGTCACTGTA	60.111	20	274	169	442	CACAGATGGCAACAGGAAAA	59.691	20	AGGCCCCTTTGTCACTGTAA	59.592	20	194	248	441
Unigene0022462	1	p2	(CT)6	12	973	984	TACAAAAACAGGGGGTCGAG	59.964	20	TCTTGAGCATGTTGTGGAGG	59.831	20	274	743	1016	GACCCATTGTCATGCTTCCT	59.934	20	TCTTGAGCATGTTGTGGAGG	59.831	20	223	794	1016	CACCCTCTTCTTCTCCGTTG	59.837	20	TGCGGGCGCTTTTAATATAC	60.082	20	270	880	1149
Unigene0022465	1	p3	(CTC)5	15	239	253	ACCAATTTCCCCATCTACCC	59.881	20	AGATACGGGCTGCAAAGAAA	59.845	20	140	202	341	ACCAATTTCCCCATCTACCC	59.881	20	AAGATACGGGCTGCAAAGAA	59.845	20	141	202	342	ACCAATTTCCCCATCTACCC	59.881	20	GATACGGGCTGCAAAGAAAA	60.209	20	139	202	340
Unigene0022501	1	p2	(AG)6	12	1223	1234	TGACTTCGGATGTGAAGCAG	59.984	20	TTCCCTTGTCCATACAAGCC	59.933	20	245	1026	1270	TGACTTCGGATGTGAAGCAG	59.984	20	TGTCCATACAAGCCGAACAA	60.111	20	239	1026	1264	TGACTTCGGATGTGAAGCAG	59.984	20	TTGTCCATACAAGCCGAACA	60.111	20	240	1026	1265
Unigene0022549	1	p3	(GAA)5	15	502	516	CAAGCTTCGAAAATTAGCCG	59.979	20	CTCGTCCTCTTCCTCCTCCT	59.945	20	259	338	596	CAAGCTTCGAAAATTAGCCG	59.979	20	TCCTCCTCCTCTTCCTCCTC	59.883	20	246	338	583	CAAGCTTCGAAAATTAGCCG	59.979	20	TCCTCCTCCTCCTCTTCCTC	59.883	20	249	338	586
Unigene0022589	1	p2	(GT)19	38	364	401
Unigene0022599	1	p2	(AT)7	14	21	34
Unigene0022625	1	p4	(TCTA)6	24	22	45
Unigene0022681	1	p3	(CAT)6	18	1225	1242	AAATGACCACAACGAAAGGC	59.978	20	CAGCTATCAGAATCCATTGACG	59.73	22	222	1052	1273	ATGCTTCCACTTCCCAACAC	59.973	20	CAGCTATCAGAATCCATTGACG	59.73	22	165	1109	1273	ACATGGATGCTTCCACTTCC	59.934	20	CAGCTATCAGAATCCATTGACG	59.73	22	171	1103	1273
Unigene0022691	1	p5	(TAAAA)4	20	344	363	ATGTCAATGCTGACATGGGA	59.925	20	GCTTAAAGCATGCAATGAGAAA	59.52	22	196	212	407	GTCAATGCTGACATGGGAGA	59.637	20	GCTTAAAGCATGCAATGAGAAA	59.52	22	194	214	407	ATGTCAATGCTGACATGGGA	59.925	20	GCTTAAAGCATGCAATGAGAA	58.2	21	196	212	407
Unigene0022692	1	p5	(TAAAA)4	20	2037	2056	ATGTCAATGCTGACATGGGA	59.925	20	GCTTAAAGCATGCAATGAGAAA	59.52	22	196	1905	2100	GTCAATGCTGACATGGGAGA	59.637	20	GCTTAAAGCATGCAATGAGAAA	59.52	22	194	1907	2100	ATGTCAATGCTGACATGGGA	59.925	20	GCTTAAAGCATGCAATGAGAA	58.2	21	196	1905	2100
Unigene0022698	1	p2	(CT)7	14	2299	2312	TATCAACCTCGTCCATTCCC	59.75	20	ACATCCATCCATCGCTTCTC	60.042	20	247	2100	2346	TATCAACCTCGTCCATTCCC	59.75	20	GACATCCATCCATCGCTTCT	60.042	20	248	2100	2347	TATCAACCTCGTCCATTCCC	59.75	20	AGACATCCATCCATCGCTTC	60.042	20	249	2100	2348
Unigene0022728	1	p3	(TCC)5	15	311	325	TCACTTCTCAGCCCTCCAGT	59.986	20	TCCTCCATCCAAGTGTCTCC	60.048	20	233	197	429	TCACTTCTCAGCCCTCCAGT	59.986	20	GTCTCCTGCTGCCAAAGAAG	60.134	20	219	197	415	GTGAGGCGCTTCTTCACTTC	60.142	20	TCCTCCATCCAAGTGTCTCC	60.048	20	246	184	429
Unigene0022803	1	p3	(GGT)9	27	409	435	TGGAATCTTGCAGACAGCAG	60.136	20	TCACAGGGAATGGTGCAGTA	60.112	20	272	321	592	TGGAATCTTGCAGACAGCAG	60.136	20	AAGAAGAAGAGGGTGAGGGC	59.817	20	246	321	566	CTTGCAGACAGCAGGATGAG	59.726	20	TCACAGGGAATGGTGCAGTA	60.112	20	266	327	592
Unigene0022803	2	c	(GTT)5agtgttgataatattcatcaagtctatatccagatgatcctccattaa(TCC)6	81	826	906	CTGAAGTTGCCTCTGCACTG	59.77	20	ACAGCTGGCTTGACTTCTGC	60.743	20	228	707	934	TGGAAGAGCTTGGCCTAGAG	59.711	20	ACAGCTGGCTTGACTTCTGC	60.743	20	153	782	934	TGAAGTTGCCTCTGCACTGT	59.622	20	ACAGCTGGCTTGACTTCTGC	60.743	20	227	708	934
Unigene0022812	1	p2	(CA)6	12	178	189	TGGCATGAACTTTGCGATTA	60.215	20	AAACCATGACACCAGCAGTG	59.597	20	233	55	287	TGGCATGAACTTTGCGATTA	60.215	20	GGGTGTGCGTGTGTGAATAA	60.436	20	251	55	305	TGGCATGAACTTTGCGATTA	60.215	20	TAAAGTGTCTGGGTGTGCGT	59.213	20	261	55	315
Unigene0022837	1	p2	(TA)6	12	244	255	CCTGAACTGCATGAGCGTAA	60.011	20	TTTGATTATTCGTGTTTCGAGATT	59.092	24	207	118	324	CCTGAACTGCATGAGCGTAA	60.011	20	TTTTGATTATTCGTGTTTCGAGAT	59.092	24	208	118	325	CCTGAACTGCATGAGCGTAA	60.011	20	TTTTGATTATTCGTGTTTCGAG	57.037	22	208	118	325
Unigene0022867	1	p2	(GA)8	16	744	759	CTCTTGTAGCCGATCACGGT	60.277	20	GCGAGCCTCTCTCTCTTTCTC	59.994	21	273	533	805	ATGATGGCCCTGTAGAAGGA	59.508	20	AGCAAGCTAAGCGAGCCTCT	60.933	20	217	599	815	GGCCCTGTAGAAGGACCACT	60.511	20	AGCAAGCTAAGCGAGCCTCT	60.933	20	212	604	815
Unigene0022872	1	p6	(GAGAAG)4	24	476	499	GAGAGAAGGAGCAGAAGCCA	59.827	20	TGCAAACAAACGGATTGGTA	59.969	20	242	452	693	GTGGACATGCATTGTGAAGG	59.967	20	TCCTTCTTCTCCTCGGGTTT	60.183	20	278	247	524	GTGGACATGCATTGTGAAGG	59.967	20	TTCCTTCTTCTCCTCGGGTT	60.183	20	279	247	525
Unigene0022880	1	p3	(TCG)7	21	705	725	TTCTCCGCACCAAAGAAGAT	59.813	20	CAACGCCACGCTTATGACTA	59.895	20	233	558	790	GTTCTCCGCACCAAAGAAGA	60.375	20	CAACGCCACGCTTATGACTA	59.895	20	234	557	790	TTCTCCGCACCAAAGAAGAT	59.813	20	GCCACGCTTATGACTATCCC	59.556	20	229	558	786
Unigene0022914	1	p4	(TTCA)4	16	387	402	GCCTTCCTTCTCAAAGACCC	60.19	20	TTTGAAGCTCCATAGCCACA	59.42	20	217	281	497	GTAGGCCAGCCTTCCTTCTC	60.349	20	TGACACAAAAGGGTGGTGAG	59.565	20	196	273	468	TCATTCTCTCGTGGTCGCTA	59.547	20	TGACACAAAAGGGTGGTGAG	59.565	20	259	210	468
Unigene0022940	1	p2	(AT)10	20	1	20
Unigene0022945	1	p3	(CAG)5	15	2512	2526	GAGGGTCAACAACTTCAGCC	59.703	20	AGGCTGCACTGGAGTCAGAT	60.017	20	231	2484	2714	GGAGGGTCAACAACTTCAGC	59.703	20	AGGCTGCACTGGAGTCAGAT	60.017	20	232	2483	2714	GAGGGTCAACAACTTCAGCC	59.703	20	ACACCATGACCAGGAGAAGG	59.962	20	248	2484	2731
Unigene0022980	1	p3	(AAG)5	15	362	376	GAGAAGCCAAAAAGCCTGTG	59.993	20	GCAGCTTTTCCTTTCACTGC	60.14	20	215	327	541	GAGAAGCCAAAAAGCCTGTG	59.993	20	GTTGTCGAAGCTTCTCTGCC	60.142	20	268	327	594	GAGAAGCCAAAAAGCCTGTG	59.993	20	GGTTTCATTGCTGAAGGAGC	59.82	20	128	327	454
Unigene0022995	1	p4	(AAGG)4	16	1953	1968	GCCCAGATGGGCATAAATAA	59.757	20	CGCCTGTTTTCCTGGTAGAG	59.869	20	116	1887	2002	GGCCCTCTCTTCTGGATCTC	60.3	20	CGCCTGTTTTCCTGGTAGAG	59.869	20	262	1741	2002	GCCCAGATGGGCATAAATAA	59.757	20	TTCCTGGTAGAGAAAGGGCA	59.807	20	108	1887	1994
Unigene0023059	1	p2	(TC)12	24	531	554
Unigene0023068	1	p2	(CA)7	14	822	835	CTACCTTGGCGACTCCTTTG	59.869	20	TATGTGCGAAGGATGCTTGA	60.366	20	252	748	999	CTCCCACAATTGGCTACACA	59.566	20	TTATGTGAGGGTGATGGCAA	59.924	20	273	794	1066	TACCTTGGCGACTCCTTTGT	59.734	20	TATGTGCGAAGGATGCTTGA	60.366	20	251	749	999
Unigene0023087	1	p2	(GT)7	14	255	268	GGACAGATCTGGGTTCGAGA	60.199	20	TGGCATTGTTGTGTGATCAAG	60.568	21	197	173	369	GACTAAGTTGCCAATTCGGG	59.569	20	TGGCATTGTTGTGTGATCAAG	60.568	21	222	148	369	AATCCAACTCGTGGATTCGT	59.41	20	TGGCATTGTTGTGTGATCAAG	60.568	21	178	192	369
Unigene0023088	1	p2	(TG)10	20	516	535	CAAAATGGGTCCACTACGCT	59.993	20	CCGAGTCGGAGATTGGTAAC	59.55	20	205	357	561	AAAATGGGTCCACTACGCTG	59.993	20	CCGAGTCGGAGATTGGTAAC	59.55	20	204	358	561	CAAAATGGGTCCACTACGCT	59.993	20	TTTGTCCAACCACCAAGTCC	60.791	20	261	357	617
Unigene0023096	1	p2	(TC)6	12	1164	1175	ATGCCCTTGCAGTTATACGC	60.124	20	TTGGGTTTGGGTTTGTCAGT	60.246	20	238	991	1228	ATGCCCTTGCAGTTATACGC	60.124	20	GTTGGGTTTGGGTTTGTCAG	60.246	20	239	991	1229	ATTTTTGTGGGCAAACAACC	59.708	20	TACGACTAAGTTGCCGGTCC	60.132	20	266	1044	1309
Unigene0023099	1	p2	(TG)9	18	74	91	CATCATAACGTATCTATGAGTCGGA	59.449	25	GTTTGCTCCATGGTGGTCTT	59.973	20	188	9	196	CATCATAACGTATCTATGAGTCGGA	59.449	25	GCTCCATGGTGGTCTTGAGT	60.12	20	184	9	192	CATCATAACGTATCTATGAGTCGGA	59.449	25	TTTCATTATTGGGCCTTTGG	59.767	20	208	9	216
Unigene0023099	2	p2	(TA)22	44	247	290
Unigene0023100	1	p2	(TA)15	30	314	343
Unigene0023115	1	p2	(GT)6	12	281	292	ACCACCATTAGAGACTGCGG	60.134	20	TGGCATTTGCAGTTTTTCTG	59.849	20	178	208	385	TAGAGACTGCGGGACAGGAT	59.827	20	TGGCATTTGCAGTTTTTCTG	59.849	20	170	216	385	ACAGGATGTTGGGACAAAGG	59.82	20	TGGCATTTGCAGTTTTTCTG	59.849	20	157	229	385
Unigene0023171	1	p3	(TGG)5	15	447	461	CGCTTACGAAGTGCTCAGTG	59.805	20	CTTCTTCATGAGGATTGCCC	59.629	20	164	368	531	ACGAAACGGTTTGCAGAAAT	59.615	20	CTTCTTCATGAGGATTGCCC	59.629	20	190	342	531	TTGCATTGAAATATCACCCG	59.377	20	CTTCTTCATGAGGATTGCCC	59.629	20	237	295	531
Unigene0023176	1	p4	(TTAA)4	16	93	108	GCTCTTACGATGGAGGGAAA	59.269	20	AGGAAGGAGACGGGATGACT	60.073	20	204	24	227	GCTCTTACGATGGAGGGAAA	59.269	20	TGGGATTAGCCTCTGACGAT	59.653	20	180	24	203	GCTCTTACGATGGAGGGAAA	59.269	20	CTGGGATTAGCCTCTGACGA	60.353	20	181	24	204
Unigene0023179	1	p6	(GGAAGA)4	24	552	575	CCAAGGATGGTGATCGTTTT	59.79	20	TTTGTCGGTCCTCTACCACC	59.966	20	202	405	606	AGGATGGTGATCGTTTTTGG	59.79	20	TTTGTCGGTCCTCTACCACC	59.966	20	199	408	606	CCAAGGATGGTGATCGTTTT	59.79	20	TCCACTTTTTGTCGGTCCTC	60.088	20	209	405	613
Unigene0023264	1	p2	(GA)10	20	28	47	GAGACAGGTCTAGAGTTCAGCG	58.361	22	GCCCATTTAGGATTATCCCC	59.473	20	257	3	259	AGAGACAGGTCTAGAGTTCAGCG	59.352	23	GCCCATTTAGGATTATCCCC	59.473	20	258	2	259	GGAGAGACAGGTCTAGAGTTCAGC	60.082	24	GCCCATTTAGGATTATCCCC	59.473	20	260	0	259
Unigene0023265	1	p2	(GA)10	20	28	47	GAGACAGGTCTAGAGTTCAGCG	58.361	22	GCCCATTTAGGATTATCCCC	59.473	20	256	3	258	AGAGACAGGTCTAGAGTTCAGCG	59.352	23	GCCCATTTAGGATTATCCCC	59.473	20	257	2	258	GGAGAGACAGGTCTAGAGTTCAGC	60.082	24	GCCCATTTAGGATTATCCCC	59.473	20	259	0	258
Unigene0023324	1	p3	(GAT)7	21	506	526	GCTCTCCTAGAGCCCAGGTT	59.979	20	ATCGTCCCATGGTTTGACAT	60.057	20	276	385	660	GAGCATTCTTCTGCTGCTCC	60.249	20	ATCGTCCCATGGTTTGACAT	60.057	20	216	445	660	GCTCTCCTAGAGCCCAGGTT	59.979	20	TCTGCTGCCTTCTTTTCCTC	59.694	20	188	385	572
Unigene0023350	1	c	(TG)11tatgta(TATG)4	44	1	44
Unigene0023354	1	p3	(TGT)6	18	106	123	CGCTGCGGGTTGTTGTATAG	61.582	20	ACGAAAATGCACCTCTTTGG	60.11	20	161	28	188	CGCTGCGGGTTGTTGTATAG	61.582	20	CCACGAAAATGCACCTCTTT	60.11	20	163	28	190	CGCTGCGGGTTGTTGTATAG	61.582	20	AAACGCGAGTTTTCTTCCAA	59.861	20	231	28	258
Unigene0023371	1	p3	(GAG)6	18	678	695	GCTCAAGCTTTTTCAATGGC	59.967	20	TCCCCAAAGTCCTAATCGTG	59.926	20	150	587	736	AGCTTTTTCAATGGCCAGAA	59.823	20	TCCCCAAAGTCCTAATCGTG	59.926	20	145	592	736	AAGCTTTTTCAATGGCCAGA	59.823	20	TCCCCAAAGTCCTAATCGTG	59.926	20	146	591	736
Unigene0023372	1	p3	(GAG)6	18	1608	1625	GCTCAAGCTTTTTCAATGGC	59.967	20	TCCCCAAAGTCCTAATCGTG	59.926	20	150	1517	1666	AGCTTTTTCAATGGCCAGAA	59.823	20	TCCCCAAAGTCCTAATCGTG	59.926	20	145	1522	1666	AAGCTTTTTCAATGGCCAGA	59.823	20	TCCCCAAAGTCCTAATCGTG	59.926	20	146	1521	1666
Unigene0023374	1	p2	(AG)10	20	357	376	AATGTGTTTGGAGGCATGGT	60.24	20	CGAGAGCGAGAGAGCAATTT	59.859	20	209	252	460	ATGTGTTTGGAGGCATGGTT	60.24	20	CGAGAGCGAGAGAGCAATTT	59.859	20	208	253	460	TGTTCCTGTGTTTCCAGGGT	60.399	20	CGAGAGCGAGAGAGCAATTT	59.859	20	234	227	460
Unigene0023383	1	c	(GT)12(GA)15	54	1023	1076	GAGGAGGATCAAGGCATCAA	60.158	20	TGCTGTCTTTGATTGGTCTCC	60.248	21	142	987	1128	GAGGAGGATCAAGGCATCAA	60.158	20	GCTGTCTTTGATTGGTCTCCA	60.248	21	141	987	1127	TGAATGAGGAGGATCAAGGC	60.158	20	TGCTGTCTTTGATTGGTCTCC	60.248	21	147	982	1128
Unigene0023383	2	p2	(TA)6	12	2087	2098	TATGTAACCGCCAACCACAA	59.849	20	CCTTGACTTCACACGGTTCA	59.72	20	244	1999	2242	GTAACCGCCAACCACAAGAC	60.419	20	CCTTGACTTCACACGGTTCA	59.72	20	241	2002	2242	GGTCTCCAACAAGGAAGGTG	59.549	20	CCTTGACTTCACACGGTTCA	59.72	20	193	2050	2242
Unigene0023400	1	p2	(TA)9	18	29	46	CAACCAGTCAAAATCTGGTAATAAA	58.605	25	TTCCGACTTGGAAACGAATC	60.051	20	144	0	143	CAACCAGTCAAAATCTGGTAATAAA	58.605	25	CCACAAAAAGAAACCCAGGA	59.942	20	184	0	183	CAACCAGTCAAAATCTGGTAATAA	57.361	24	TTCCGACTTGGAAACGAATC	60.051	20	144	0	143
Unigene0023401	1	p2	(TA)9	18	29	46	CAACCAGTCAAAATCTGGTAATAAA	58.605	25	TTCCGACTTGGAAACGAATC	60.051	20	143	0	142	CAACCAGTCAAAATCTGGTAATAAA	58.605	25	CCACAAAAAGAAACCCAGGA	59.942	20	183	0	182	CAACCAGTCAAAATCTGGTAATAAA	58.605	25	GGGCTTGTTCGCAATTAAAA	60.075	20	244	0	243
Unigene0023402	1	p2	(TA)9	18	29	46	CAACCAGTCAAAATCTGGTAATAAA	58.605	25	CGGGCAGTAGCGTCAATAAT	60.117	20	215	0	214	CAACCAGTCAAAATCTGGTAATAA	57.361	24	CGGGCAGTAGCGTCAATAAT	60.117	20	215	0	214	CAACCAGTCAAAATCTGGTAATAAAC	59.323	26	CGGGCAGTAGCGTCAATAAT	60.117	20	215	0	214
Unigene0023422	1	p3	(AGC)5	15	511	525	TTCATCAGCCTCAACAGCAC	59.992	20	TCCAAACCAGCCTCTAATGG	60.066	20	275	453	727	TTCATCAGCCTCAACAGCAC	59.992	20	CAGAAACTGCCACGCCTATT	60.27	20	178	453	630	TTCATCAGCCTCAACAGCAC	59.992	20	AGAAACTGCCACGCCTATTG	60.27	20	177	453	629
Unigene0023449	1	p3	(AAG)5	15	204	218	TGGGGATTCAAAGTCAGAGG	60.042	20	AGCAGGATTCTCCAACCAAA	59.67	20	262	2	263	TGGGGATTCAAAGTCAGAGG	60.042	20	CAAACTTTTGTTGGCTTCCC	59.587	20	246	2	247	TGGGGATTCAAAGTCAGAGG	60.042	20	AAACTTTTGTTGGCTTCCCA	59.587	20	245	2	246
Unigene0023491	1	p2	(AC)7	14	1735	1748	CTAGAGGGAAAAACCCAGCC	60.068	20	CGTGTCATGCAAAGAGTCGT	59.905	20	227	1621	1847	CTAGAGGGAAAAACCCAGCC	60.068	20	ACGTGTCATGCAAAGAGTCG	59.905	20	228	1621	1848	CTAGAGGGAAAAACCCAGCC	60.068	20	ACGAGACGTGTCATGCAAAG	59.905	20	233	1621	1853
Unigene0023501	1	p3	(TTC)7	21	485	505	GCTTGGCATTCCTGCTAGTC	59.985	20	CCAGTTGTCAACGAAACCCT	60.005	20	142	436	577	GCTTGGCATTCCTGCTAGTC	59.985	20	TGATCTCCTTCGGGAAACAC	60.05	20	243	436	678	GCTTGGCATTCCTGCTAGTC	59.985	20	TGCCCGTAGTCTACCGAATC	60.096	20	174	436	609
Unigene0023552	1	c	(TC)6ccccct(AC)8	34	118	151	CATCTTTCTTCCCACCCCTT	60.298	20	AGGGTGTTTTAGTGCATTTGG	59.007	21	209	74	282	CATCTTTCTTCCCACCCCTT	60.298	20	GGGTGTTTTAGTGCATTTGG	57.999	20	208	74	281	CATCTTTCTTCCCACCCCTT	60.298	20	GGGTGTTTTAGTGCATTTGGT	58.871	21	208	74	281
Unigene0023552	2	p2	(TG)20	40	400	439
Unigene0023553	1	c	(GT)15atac(ACAT)4aaatgggcc(CA)8	75	1	75
Unigene0023650	1	p2	(AT)9	18	36	53	ACCATCCTCTTAACGGCATT	58.53	20	TGTCTAGGGCGGAAAGCTAA	59.975	20	249	0	248	ACCATCCTCTTAACGGCATT	58.53	20	TTGTCTAGGGCGGAAAGCTA	59.975	20	250	0	249	ACCATCCTCTTAACGGCATT	58.53	20	TTTTCTTGTCCCCGTTCTTG	60.081	20	168	0	167
Unigene0023654	1	p3	(GGT)6	18	490	507	GGATTGTGGGGTTGTTTGAG	60.21	20	TAACCTCATTCATCCGTCGC	61.003	20	272	419	690	GGCTTCGTGAAGATTTGAGG	59.813	20	GTTTCCTCCACAATCCGCT	60.065	19	151	386	536	AGATTTGATGTGCTCCAGGC	60.226	20	GTTTCCTCCACAATCCGCT	60.065	19	217	320	536
Unigene0023666	1	p2	(AT)6	12	450	461	CTGAAGCATGAGACCGTTGA	59.984	20	AGTCCATCAGGAGGTGTCTCA	59.698	21	261	227	487	CTGAAGCATGAGACCGTTGA	59.984	20	GTCCATCAGGAGGTGTCTCA	58.584	20	260	227	486	CTGAAGCATGAGACCGTTGA	59.984	20	AGTCCATCAGGAGGTGTCTCAT	59.998	22	261	227	487
Unigene0023672	1	p3	(GCA)6	18	1763	1780	GCCTTGAGCACTGGAGAGAG	60.284	20	GGTTTGTAAGACGGCGAATG	60.502	20	217	1606	1822	GCCTTGAGCACTGGAGAGAG	60.284	20	GTTTGTAAGACGGCGAATGG	60.502	20	216	1606	1821	GCCTTGAGCACTGGAGAGAG	60.284	20	TGGTTTGTAAGACGGCGAAT	60.502	20	218	1606	1823
Unigene0023714	1	p6	(TTTTCA)4	24	883	906	GAAACCCCTCCCACTTTGTT	60.204	20	ACAAGCGGATTAAGCGAAAA	59.853	20	213	819	1031	AAACCCCTCCCACTTTGTTC	60.204	20	ACAAGCGGATTAAGCGAAAA	59.853	20	212	820	1031	GAAACCCCTCCCACTTTGTT	60.204	20	AATCCTTCCCGACTAAAGCC	59.554	20	261	819	1079
Unigene0023744	1	p3	(AGC)5	15	880	894	AGCTGGCAGTCCTCCTGATA	59.973	20	TTGCTTTTCCCTTTCCCTTT	60.048	20	270	684	953	AGCTGGCAGTCCTCCTGATA	59.973	20	TTTGCTTTTCCCTTTCCCTT	60.048	20	271	684	954	AGCTGGCAGTCCTCCTGATA	59.973	20	TTCCCTTTGCTTTTCCCTTT	60.048	20	276	684	959
Unigene0023754	1	p3	(TAA)5	15	551	565	GGGTTTTGCTAGGCCTTTTT	59.609	20	TTGCATTCGGTTAGCGTGTA	60.273	20	261	337	597	GGGTTTTGCTAGGCCTTTTT	59.609	20	TGCATTCGGTTAGCGTGTAA	60.273	20	260	337	596	GGGTTTTGCTAGGCCTTTTT	59.609	20	ATGCCGGTGAGAGTTTTGTT	59.598	20	280	337	616
Unigene0023772	1	p2	(AG)8	16	300	315	AGACCGAGAGCCTCAACAAA	59.989	20	AATCACTCTTGTGCTCGCCT	60.02	20	225	275	499	GACCGAGAGCCTCAACAAAG	59.989	20	AATCACTCTTGTGCTCGCCT	60.02	20	224	276	499	AGACCGAGAGCCTCAACAAA	59.989	20	ATTATTCGACTACGCCGCAC	60.124	20	280	275	554
Unigene0023772	2	p3	(TCC)6	18	672	689	TGGAGGAAGAAAGGAGGGAT	60.008	20	GCTCAAAATGCAAATGCAAA	59.825	20	182	564	745	GAAAGGAGGGATCCCAAGAG	60.008	20	GCTCAAAATGCAAATGCAAA	59.825	20	174	572	745	AGAAAGGAGGGATCCCAAGA	60.008	20	GCTCAAAATGCAAATGCAAA	59.825	20	175	571	745
Unigene0023774	1	p3	(GCT)5	15	3045	3059	AACCCAGCTTCACGCATAAC	60.14	20	GCCATCGCTTTCAAACTCTC	59.962	20	177	2953	3129	AACCCAGCTTCACGCATAAC	60.14	20	AATTGTGCTTCAAGGTTGCC	60.118	20	244	2953	3196	ACGACTGACAGAAGGGTCGT	59.756	20	GCCATCGCTTTCAAACTCTC	59.962	20	157	2973	3129
Unigene0023799	1	p3	(GAT)5	15	567	581	TCCCAATTTACCCTTCCCTT	59.639	20	ACTTCCCCTGAGAGATGGCT	60.216	20	187	479	665	GATCCCAATTTACCCTTCCC	59.47	20	ACTTCCCCTGAGAGATGGCT	60.216	20	189	477	665	GGATCCCAATTTACCCTTCC	59.47	20	ACTTCCCCTGAGAGATGGCT	60.216	20	190	476	665
Unigene0023833	1	c	(ATTC)4(AATC)4	32	849	880	CTGCCACTCTGCCTGTTGTA	60.049	20	GATGTGGTGGGGATGAGTTT	59.636	20	126	792	917	CTGCCACTCTGCCTGTTGTA	60.049	20	ATGTGGTGGGGATGAGTTTC	59.636	20	125	792	916	TCCCAATGGTGGAGTAGAGC	60.073	20	GATGTGGTGGGGATGAGTTT	59.636	20	197	721	917
Unigene0023882	1	p2	(TA)6	12	1688	1699	AGAAGCAAACCCCCAAAGTT	59.976	20	CATCTTCATTCATTGGGGTTG	60.177	21	119	1662	1780	AGAAGCAAACCCCCAAAGTT	59.976	20	TTGGGGTTGTTTCTTTCTTTG	59.094	21	107	1662	1768	AGTTGAAGGGGGCTCAGAAG	60.756	20	CATCTTCATTCATTGGGGTTG	60.177	21	134	1647	1780
Unigene0023883	1	p2	(TA)6	12	819	830	AGAAGCAAACCCCCAAAGTT	59.976	20	CATCTTCATTCATTGGGGTTG	60.177	21	119	793	911	AGAAGCAAACCCCCAAAGTT	59.976	20	TTGGGGTTGTTTCTTTCTTTG	59.094	21	107	793	899	AGTTGAAGGGGGCTCAGAAG	60.756	20	CATCTTCATTCATTGGGGTTG	60.177	21	134	778	911
Unigene0023973	1	p3	(TCA)6	18	1726	1743	CCAGCTTCCTCGAAGTCAAC	59.989	20	GTTTTCAAACCCGATCCTGA	59.91	20	257	1611	1867	ACCAGCTTCCTCGAAGTCAA	59.989	20	GTTTTCAAACCCGATCCTGA	59.91	20	258	1610	1867	GCTTATGACCAGCTTCCTCG	59.978	20	GTTTTCAAACCCGATCCTGA	59.91	20	265	1603	1867
Unigene0023973	2	p2	(CT)6	12	2914	2925	AGCAGGCACACCAGAAAGTT	59.914	20	AGGCATGACCTAGGCAGAGA	59.973	20	267	2693	2959	TCTGTCCATGTCCTTGTCCA	60.088	20	AAATCCCGGGAAAAAGAGAA	59.882	20	264	2864	3127	TCTGTCCATGTCCTTGTCCA	60.088	20	GAAAATCCCGGGAAAAAGAG	59.882	20	266	2864	3129
Unigene0023989	1	p2	(TG)15	30	821	850
Unigene0024061	1	p2	(TA)8	16	2057	2072	CAGTGAAAAAGCACTCACGC	59.64	20	TTTTCCTCTTGTGCAGTCCC	60.232	20	271	1998	2268	AAAAAGCACTCACGCCAAAG	60.42	20	TTTTCCTCTTGTGCAGTCCC	60.232	20	266	2003	2268	GCCAAAGGGGGAAACTCTTA	60.423	20	TTTTCCTCTTGTGCAGTCCC	60.232	20	253	2016	2268
Unigene0024062	1	p3	(TTG)7	21	69	89	TGGGGAGGAGGTGAAGAAAT	60.822	20	TCTTGCTGCTGCTCTTTCTG	59.615	20	109	33	141	GTTGGGGAGGAGGTGAAGA	60.032	19	CTCTTTCTGCGGTTTACGCT	59.654	20	100	31	130	ATGCTTTGTTGGGGAGGAG	60.058	19	CTCTTTCTGCGGTTTACGCT	59.654	20	107	24	130
Unigene0024063	1	p3	(TTG)7	21	69	89	TGGGGAGGAGGTGAAGAAAT	60.822	20	GGCCCAAAATTCCTGTTCTT	60.299	20	128	33	160	TGGGGAGGAGGTGAAGAAAT	60.822	20	TCTTGCTGCTGCTCTTTCTG	59.615	20	109	33	141	ATGCTTTGTTGGGGAGGAG	60.058	19	GGCCCAAAATTCCTGTTCTT	60.299	20	137	24	160
Unigene0024064	1	p3	(TTG)7	21	69	89	TGGGGAGGAGGTGAAGAAAT	60.822	20	GGCCCAAAATTCCTGTTCTT	60.299	20	128	33	160	TGGGGAGGAGGTGAAGAAAT	60.822	20	TCTTGCTGCTGCTCTTTCTG	59.615	20	109	33	141	ATGCTTTGTTGGGGAGGAG	60.058	19	GGCCCAAAATTCCTGTTCTT	60.299	20	137	24	160
Unigene0024065	1	p3	(TTG)7	21	69	89	TGGGGAGGAGGTGAAGAAAT	60.822	20	GGCCCAAAATTCCTGTTCTT	60.299	20	128	33	160	ATGCTTTGTTGGGGAGGAG	60.058	19	TTTCTGCGGTTTACACTCCC	60.11	20	104	24	127	TGGGGAGGAGGTGAAGAAAT	60.822	20	TCTTGCTGCTGCTCTTTCTG	59.615	20	109	33	141
Unigene0024086	1	p2	(CT)6	12	2026	2037	TTGGGAGCAAAGCTCTCATT	59.955	20	CATTCAGAGCCCAGAGAAGC	60.096	20	235	1975	2209	TTGGGAGCAAAGCTCTCATT	59.955	20	CAGCACAACCTAGGCCAAAT	60.132	20	150	1975	2124	TTGGGAGCAAAGCTCTCATT	59.955	20	TTACACCACAAAAGTGGCGA	60.149	20	118	1975	2092
Unigene0024086	2	p3	(GAA)6	18	2527	2544	TCAAAGGTCTTGCCATCTCC	60.195	20	ACCATGAGTCTCCCTGGATG	59.92	20	177	2395	2571	ATTGAGGACATTGAGGTGGG	59.779	20	ACCATGAGTCTCCCTGGATG	59.92	20	221	2351	2571	CTTGCCATCTCCACCTGACT	60.261	20	ACCATGAGTCTCCCTGGATG	59.92	20	169	2403	2571
Unigene0024112	1	p3	(CAT)7	21	169	189	AACTGCGAATGGTAACGGTC	60	20	GTGGGCGCTTCTCACTTATG	60.796	20	122	94	215	AGAGAAAGATGGCAAAGGCA	59.955	20	GTGGGCGCTTCTCACTTATG	60.796	20	213	3	215	AACTGCGAATGGTAACGGTC	60	20	TTGCCTTTGGCAAATGATTC	60.952	20	156	94	249
Unigene0024113	1	p3	(CAT)6	18	165	182	GGTTGAATGCTCTCGCTCTC	60.104	20	GTGGGCGCTTCTCACTTATG	60.796	20	189	20	208	GGTTGAATGCTCTCGCTCTC	60.104	20	TTGCCTTTGGCAAATGATTC	60.952	20	223	20	242	GGTTGAATGCTCTCGCTCTC	60.104	20	TCATCTTTTCCTCGTGGTGG	61.034	20	205	20	224
Unigene0024199	1	p4	(AAAT)4	16	4	19
Unigene0024200	1	p4	(AAAT)4	16	4	19
Unigene0024230	1	p2	(AT)7	14	390	403
Unigene0024361	1	p2	(AC)8	16	216	231
Unigene0024366	1	p2	(AG)12	24	367	390	AACCAGCAAGAACCCAACAG	60.149	20	TCATGCATTGCCTTTGTTGT	60.119	20	229	224	452	CAACGTCGACTCAGATCCAA	59.831	20	TCATGCATTGCCTTTGTTGT	60.119	20	201	252	452	ATGCCAGAGATATCCACCCA	60.303	20	TCATGCATTGCCTTTGTTGT	60.119	20	255	198	452
Unigene0024388	1	p4	(TATC)4	16	286	301	GGAAAGCTGTCCCATAGGCT	60.599	20	TTTCTTCCACTCAACCAGGG	60.081	20	203	237	439	GCTTGCACAAAACAAAATCG	59.349	20	TTTCTTCCACTCAACCAGGG	60.081	20	260	180	439	GGAAAGCTGTCCCATAGGCT	60.599	20	GCTGTACAATGTGGGTGCAG	60.183	20	247	237	483
Unigene0024451	1	p2	(TC)6	12	309	320	CTCTTTGCCCTTGAGGAATG	59.807	20	TTCCTGCTGCAAAACAAACA	60.415	20	226	168	393	ATGCACAAAACAATCATGGC	59.405	20	CCCAATTCCTTTTCTAGGGC	59.903	20	277	146	422	TCTTTGCCCTTGAGGAATGT	59.67	20	TTCCTGCTGCAAAACAAACA	60.415	20	225	169	393
Unigene0024521	1	p4	(TGAA)4	16	619	634	CCAGTAGCCCTTGAGTGGAA	60.246	20	CTAGGTGGTCCGATAGGCTG	59.711	20	136	547	682	GAGGAACTTGCTCTGGCTGT	59.604	20	CTGCTCCAGCTATGGGGATA	60.192	20	266	596	861	GAGGAACTTGCTCTGGCTGT	59.604	20	ACATCTGCTCCAGCTATGGG	60.24	20	270	596	865
Unigene0024526	1	p3	(CAG)7	21	129	149	TGGGAATGTTTGGGAAGAAG	59.903	20	CCTTGGTATCCGGGAATTTT	60.013	20	166	90	255	TGGGAATGTTTGGGAAGAAG	59.903	20	TTCCTTGACCTTGGTATCCG	59.926	20	174	90	263	GAATCAACAGATCGTGGGGT	59.786	20	CCTTGGTATCCGGGAATTTT	60.013	20	188	68	255
Unigene0024538	1	p2	(TC)8	16	375	390	CTCTTTGAGAATCAACCCGC	59.813	20	GGATGCAAGCATCGTCTTCT	60.37	20	273	329	601	CTCTTTGAGAATCAACCCGC	59.813	20	AGGATGCAAGCATCGTCTTC	60.37	20	274	329	602	CCTCTTAGCCTGTTGAGCCA	60.529	20	CAGATGGCTCAGGAAAAAGC	59.955	20	276	348	623
Unigene0024598	1	p2	(CT)6	12	31	42	GAGCCAAGCAAAGATAAGGTAA	57.739	22	AGCCGTCAAAATGCAAATTC	60.081	20	182	0	181	GAGCCAAGCAAAGATAAGGTAA	57.739	22	TCGCGTGACAAGAATCAATC	59.805	20	127	0	126	GAGCCAAGCAAAGATAAGGTAA	57.739	22	AAAGCAAACCTAACGACCGA	59.747	20	209	0	208
Unigene0024598	2	p2	(AT)6	12	553	564	TTTGCTTTTTGTCGGTCCTT	59.724	20	AAAGGAGGCATCTGGAACAA	59.67	20	235	425	659	TTTGCTTTTTGTCGGTCCTT	59.724	20	AAAAGGAGGCATCTGGAACA	59.67	20	236	425	660	TCGGTCCTTGCACATTGTAG	59.716	20	AAAGGAGGCATCTGGAACAA	59.67	20	224	436	659
Unigene0024599	1	p3	(CTT)5	15	314	328	AATGTTTTGCCCTGCAATTC	59.945	20	CCCACCATTCAATCCAATTC	59.991	20	225	169	393	TTTCTTCAACTGGGTGTCCC	59.943	20	CCCACCATTCAATCCAATTC	59.991	20	199	195	393	TCTTCAACTGGGTGTCCCTC	60.088	20	CCCACCATTCAATCCAATTC	59.991	20	197	197	393
Unigene0024621	1	p3	(GGA)6	18	535	552	TAAGGAAACTGTGAACCGGG	59.964	20	CCACCGACTACACCGAAGAT	59.989	20	113	507	619	TAAGGAAACTGTGAACCGGG	59.964	20	ACCGACTACACCGAAGATCG	60.134	20	111	507	617	TCCACAAATGCAGAGATCCA	60.201	20	CCACCGACTACACCGAAGAT	59.989	20	253	367	619
Unigene0024634	1	p2	(TC)15	30	357	386	TGGATAGAGGATTTTTGCCG	60.031	20	GCACCATCTCTTCTTCGCTC	60.104	20	167	276	442	TTGCCGGAATTTGTTCTACC	59.938	20	GCACCATCTCTTCTTCGCTC	60.104	20	153	290	442	TTCTAGGAACGACATTGCCC	60.074	20	GCACCATCTCTTCTTCGCTC	60.104	20	195	248	442
Unigene0024637	1	p3	(TCC)7	21	570	590	GCTTCAAGAGACGGAACCTG	59.989	20	TCCCTCATGCAAATAGCCTC	60.177	20	208	536	743	CTTCAAGAGACGGAACCTGC	59.989	20	TCCCTCATGCAAATAGCCTC	60.177	20	207	537	743	AAACATCAATTCCGTGAGCC	59.939	20	TCCCTCATGCAAATAGCCTC	60.177	20	264	480	743
Unigene0024718	1	p3	(GCT)5	15	1256	1270	CACCCCATTGCACAGTGATA	60.39	20	AAACCCACTACAGCCACAGG	60.028	20	223	1106	1328	CACCCCATTGCACAGTGATA	60.39	20	GGAAAACGCAAATCCTCAAA	60.053	20	253	1106	1358	CTTCTTGATCACCCCATTGC	60.461	20	AAACCCACTACAGCCACAGG	60.028	20	232	1097	1328
Unigene0024748	1	p2	(AT)10	20	1	20
Unigene0024780	1	p2	(AG)9	18	200	217	GCCTGTGCCTAGAGCAAACT	59.644	20	CATCAACTGCACACCCAAAA	60.552	20	203	101	303	TGTGCCTAGAGCAAACTGGA	59.591	20	CATCAACTGCACACCCAAAA	60.552	20	200	104	303	TGCCTAGAGCAAACTGGACA	59.591	20	CATCAACTGCACACCCAAAA	60.552	20	198	106	303
Unigene0024782	1	p2	(AG)9	18	200	217	GCCTGTGCCTAGAGCAAACT	59.644	20	CATCAACTGCACACCCAAAA	60.552	20	203	101	303	TGTGCCTAGAGCAAACTGGA	59.591	20	CATCAACTGCACACCCAAAA	60.552	20	200	104	303	TGCCTAGAGCAAACTGGACA	59.591	20	CATCAACTGCACACCCAAAA	60.552	20	198	106	303
Unigene0024790	1	p6	(GATGAA)4	24	835	858	ATTCGTCTTGCACTGGAACC	60.119	20	TGCTCCAGTGACTTTTGTGC	60.032	20	246	738	983	AGGAATTCGTCTTGCACTGG	60.255	20	TGCTCCAGTGACTTTTGTGC	60.032	20	250	734	983	ATTCGTCTTGCACTGGAACC	60.119	20	TGCATGCTCCAGTGACTTTT	59.445	20	250	738	987
Unigene0024824	1	c	(GT)7ctatatgtc(TA)9	41	771	811	ATTAACCGTGTTGCAGGTGG	60.807	20	TTCCTCATGTAATGCCCCTC	59.894	20	274	656	929	ACCGTGTTGCAGGTGGATA	59.976	19	TTCCTCATGTAATGCCCCTC	59.894	20	270	660	929	TGAGGAATGAATTGCAGAACC	60.066	21	TTCCTCATGTAATGCCCCTC	59.894	20	195	735	929
Unigene0024847	1	p3	(ACC)6	18	146	163	CTTGTTGTTGCGCTCTTCAG	59.781	20	CATCACCGGCTTCTCAGTTT	60.255	20	200	17	216	CTTGTTGTTGCGCTCTTCAG	59.781	20	TCACCGGCTTCTCAGTTTTC	60.375	20	198	17	214	AGCTCTTGTTGTTGCGCTCT	60.343	20	CATCACCGGCTTCTCAGTTT	60.255	20	204	13	216
Unigene0024853	1	p3	(CTC)6	18	933	950	AATTCTTGCGGATTCTGGTG	60.074	20	GTACGCTTCCCATATCAGCC	59.556	20	231	764	994	CAATTCTTGCGGATTCTGGT	60.074	20	GTACGCTTCCCATATCAGCC	59.556	20	232	763	994	GGTAGCTTCCGAGAGGGACT	59.84	20	GTACGCTTCCCATATCAGCC	59.556	20	212	783	994
Unigene0024857	1	p2	(TC)8	16	1632	1647	AGGGCGTTTTGGTAACACAG	60.03	20	AACTGCCCTTTCTCGGGTAT	59.962	20	122	1570	1691	AGGGCGTTTTGGTAACACAG	60.03	20	CGTTACAAACTGCCTGAGCA	60.05	20	208	1570	1777	AGGGCGTTTTGGTAACACAG	60.03	20	CATCAACGCACAGGATTTTG	60.111	20	254	1570	1823
Unigene0024866	1	p6	(TCTTCC)4	24	463	486	TTCTTTTGGGGCTTTTTGAA	59.671	20	CAAAGAGGAACAAGAACGCC	59.853	20	227	328	554	GCTCTTCCCCTGAAAGGATT	59.651	20	CAAAGAGGAACAAGAACGCC	59.853	20	245	310	554	GGCAGCACTAGCAACTCCAT	60.428	20	CAAAGAGGAACAAGAACGCC	59.853	20	169	386	554
Unigene0024894	1	p3	(ATC)5	15	2465	2479	AGAATCCTGACGGTAGCCCT	60.096	20	GAAGAGGAAGCGTCGAAAGA	59.694	20	273	2419	2691	GACGGTAGCCCTGTTTTTCA	60.11	20	GAAGAGGAAGCGTCGAAAGA	59.694	20	265	2427	2691	TCAGAATCCTGACGGTAGCC	60.218	20	GAAGAGGAAGCGTCGAAAGA	59.694	20	275	2417	2691
Unigene0024905	1	p2	(AT)6	12	25	36
Unigene0024946	1	p2	(AT)10	20	956	975	TAGCGCCAAGGAAACTTGAA	60.876	20	CCCAATTATGATTTGTGTGTGTG	60.025	23	161	844	1004	TTAGCGCCAAGGAAACTTGA	60.876	20	CCCAATTATGATTTGTGTGTGTG	60.025	23	162	843	1004	GCCAAGGAAACTTGAACCTTT	59.623	21	CCCAATTATGATTTGTGTGTGTG	60.025	23	157	848	1004
Unigene0025063	1	p6	(CGCAGC)4	24	288	311	AGCATATCTAGGAGCCGCAG	59.597	20	TGTTACTCCTGCCAATGCTG	59.864	20	133	242	374	AGCATATCTAGGAGCCGCAG	59.597	20	CTTGATATGGATGGGGAACG	60.148	20	215	242	456	GAGCATATCTAGGAGCCGCA	60.478	20	CTTGATATGGATGGGGAACG	60.148	20	216	241	456
Unigene0025081	1	p3	(CAT)5	15	779	793	CGAGCATAAAACCTTGGCAT	60.096	20	CATAGTTGGTTTGCCCCTGT	59.853	20	252	756	1007	GCCTTGCGCCATTTAGTAAG	59.875	20	GAAGAATCATTTGAGGCGGA	60.155	20	173	657	829	TCCACAGCCCGTATAAAACC	59.823	20	GAAGAATCATTTGAGGCGGA	60.155	20	195	635	829
Unigene0025145	1	p4	(ATGA)4	16	414	429	TGTGCATGGATGTTTGGTCT	59.967	20	AACCAAACAATGGGTCTGCT	59.454	20	203	356	558	GTGCATGGATGTTTGGTCTG	59.967	20	AACCAAACAATGGGTCTGCT	59.454	20	202	357	558	CGGCTCATTTAGAGGCAGAG	60.11	20	AACCAAACAATGGGTCTGCT	59.454	20	234	325	558
Unigene0025191	1	p6	(GCACTG)4	24	131	154	TCAAAAACATCATGATCCTCCA	60.309	22	TTTCCCTCTTTGCTGCACTT	59.993	20	192	62	253	TCAAAAACATCATGATCCTCCA	60.309	22	TTGCTGCACTTGGAGTTGAC	60.032	20	183	62	244	TCAAAAACATCATGATCCTCCA	60.309	22	AGCTCCACGCACAGAAAAAT	59.882	20	276	62	337
Unigene0025233	1	p3	(GGC)6	18	252	269
Unigene0025258	1	p2	(TG)9	18	145	162	TGTACATAGGGGTAGGTCCAAA	58.377	22	ACAGTACAAGGCAGCCCTTC	59.357	20	274	5	278	GATGTACATAGGGGTAGGTCCAA	59.146	23	ACAGTACAAGGCAGCCCTTC	59.357	20	276	3	278	TGTACATAGGGGTAGGTCCAAA	58.377	22	TGTTTGGTAGCTTCAGTCGG	58.923	20	229	5	233
Unigene0025294	1	p2	(TA)6	12	3	14
Unigene0025296	1	p2	(TA)6	12	3	14
Unigene0025297	1	p2	(TA)6	12	3	14
Unigene0025315	1	p2	(GT)7	14	384	397	TGTGCCAGATAGCATTCCAG	59.823	20	GGCACAGTTATGTGGATGGG	61.188	20	279	176	454	TGTGCCAGATAGCATTCCAG	59.823	20	GCACAGTTATGTGGATGGGTT	59.732	21	278	176	453	TCTTCCAGCTTCAGCTCTCA	58.984	20	TGGCCTGGTACAAGAATGTG	59.566	20	272	244	515
Unigene0025336	1	p2	(AT)10	20	255	274	AGGGATGTGGGGATCATGTA	60.011	20	GGTCCGATTCCTTAGCTTCC	60.039	20	194	193	386	AGGGATGTGGGGATCATGTA	60.011	20	GTCCGATTCCTTAGCTTCCC	60.039	20	193	193	385	AGGGATGTGGGGATCATGTA	60.011	20	CTTCCCCATTAGTTCTGCCA	60.066	20	179	193	371
Unigene0025338	1	p2	(AT)10	20	255	274	AGGGATGTGGGGATCATGTA	60.011	20	GGTCCGATTCCTTAGCTTCC	60.039	20	194	193	386	AGGGATGTGGGGATCATGTA	60.011	20	GTCCGATTCCTTAGCTTCCC	60.039	20	193	193	385	AGGGATGTGGGGATCATGTA	60.011	20	CTTCCCCATTAGTTCTGCCA	60.066	20	179	193	371
Unigene0025357	1	p3	(GGT)7	21	1	21
Unigene0025393	1	p4	(TTAT)4	16	534	549	AGAAGGCTTTGCAGAGGTTG	59.615	20	TGTCCCCAAATGACTGTGAA	59.935	20	226	369	594	GAAGGCTTTGCAGAGGTTGT	59.478	20	TGTCCCCAAATGACTGTGAA	59.935	20	225	370	594	AGAAGGCTTTGCAGAGGTTG	59.615	20	TGTGTCCCCAAATGACTGTG	60.416	20	228	369	596
Unigene0025437	1	p3	(TCT)6	18	1790	1807	TGAGGCTTTCCAAAATGTCC	60.051	20	CCATGGATTTAGGCGAATGT	59.784	20	213	1643	1855	AGGCTTGTTTTCCCTCCATT	59.94	20	CCATGGATTTAGGCGAATGT	59.784	20	111	1745	1855	AAGGCTTGTTTTCCCTCCAT	59.94	20	CCATGGATTTAGGCGAATGT	59.784	20	112	1744	1855
Unigene0025512	1	p2	(TC)7	14	520	533	GAGAAGCCCTGAGCAAATTC	59.009	20	AACCCACTTGTTACTTGGGC	58.958	20	258	429	686	GCAAATTCGAACATACTGGGA	59.952	21	AACCCACTTGTTACTTGGGC	58.958	20	246	441	686	TGGGAAATCAGAAGCAAGAGA	59.94	21	AACCCACTTGTTACTTGGGC	58.958	20	230	457	686
Unigene0025550	1	p3	(TCA)5	15	388	402	ACTTGCATTCCCTGTTACCG	59.993	20	AACACCATCAAAGGGCAAAG	59.971	20	160	303	462	ACTTGCATTCCCTGTTACCG	59.993	20	TCGACCTCAAAACACCATCA	60.088	20	170	303	472	CTTGCATTCCCTGTTACCGT	59.993	20	TCGACCTCAAAACACCATCA	60.088	20	169	304	472
Unigene0025611	1	p2	(CA)6	12	666	677	TCATGCCTCTAGGCTGCAC	60.112	19	TCAGGTTCAGGTTTGGGTTC	59.943	20	174	633	806	TCATGCCTCTAGGCTGCAC	60.112	19	GGTTCAGGTTTGGGTTCAGA	59.943	20	171	633	803	TCATGCCTCTAGGCTGCAC	60.112	19	TTTTCAGGTTCAGGTTTGGG	59.942	20	177	633	809
Unigene0025649	1	p3	(GAG)5	15	479	493	ATGGGAAAAACCAAGGAACC	60.032	20	GCAATCGCAGTGGTTGACTA	59.871	20	271	318	588	TCCCTCAATTTAGCCCAATG	59.894	20	GCAATCGCAGTGGTTGACTA	59.871	20	233	356	588	TCCCTCAATTTAGCCCAATG	59.894	20	GGTCATCCAATTTGGCAATC	60.141	20	247	356	602
Unigene0025655	1	p2	(AT)10	20	568	587	ATGGGCATGGAGATGAAGAG	60.034	20	TGAGAGATCCTCAGCGTCCT	60.096	20	263	495	757	ATGGGCATGGAGATGAAGAG	60.034	20	ATCACTGGCCACAGTAGGCT	59.751	20	214	495	708	ATGGGCATGGAGATGAAGAG	60.034	20	TGTTCCCTTTGGAAACTGCT	59.711	20	176	495	670
Unigene0025670	1	p6	(CCTCTC)4	24	335	358	TTGCACCTCAAAATTCTCCC	60.051	20	ATCTGACATGGTCGAGGAGG	60.072	20	177	281	457	TTGCACCTCAAAATTCTCCC	60.051	20	AAGGGAATCTGACATGGTCG	59.927	20	183	281	463	TCAAAATTCTCCCTCTCGGA	59.744	20	AAGGGAATCTGACATGGTCG	59.927	20	176	288	463
Unigene0025675	1	p3	(GAA)5	15	418	432	GACATGAAGGAGCTGAAGGC	59.957	20	TGGGTCCAGCTGATTAAACC	59.933	20	249	369	617	GACATGAAGGAGCTGAAGGC	59.957	20	CCTTCGGTTTATCCTTGGGT	60.18	20	264	369	632	GGACATGAAGGAGCTGAAGG	59.803	20	TGGGTCCAGCTGATTAAACC	59.933	20	250	368	617
Unigene0025704	1	p3	(TGC)5	15	306	320	CACATACCCGTTAAATGCCC	60.074	20	ACCTGAGTTTTGAAATGGCG	60.11	20	159	239	397	CACATACCCGTTAAATGCCC	60.074	20	TTTGCAAAACCTTGCATCAG	59.849	20	261	239	499	GCTATCAATGCACGGGATTT	59.929	20	GAGTTTTGAAATGGCGGCTA	60.209	20	220	174	393
Unigene0025770	1	p2	(AG)6	12	126	137	GAACATTTCCGAGGTTTCCA	59.91	20	GCTCTATCGGGCATCCATTA	60.023	20	202	64	265	CATTTCCGAGGTTTCCAAAA	59.91	20	GCTCTATCGGGCATCCATTA	60.023	20	199	67	265	GAACATTTCCGAGGTTTCCA	59.91	20	CTGGCTCCACCAGCTCTATC	59.973	20	214	64	277
Unigene0025811	1	p2	(TC)17	34	172	205	GAGCATCCATCAATCAGCAA	59.763	20	CAATAATTGGGGCAAACTGG	60.181	20	147	105	251	AGAGCATCCATCAATCAGCA	59.353	20	GGCAAACTGGTTGGAGTGAT	59.973	20	138	104	241	CAAAAAGGCTCAAAGCCAAT	59.338	20	GGCAAACTGGTTGGAGTGAT	59.973	20	207	35	241
Unigene0025817	1	p3	(CAG)5	15	274	288	AAATTCAGCATCAGCAGCCT	59.985	20	CTCATATTCGCATTCTCGCA	59.937	20	268	52	319	AATGCAGTTTCACGGTCACA	60.16	20	AAGCGCTGACACTCTCCATT	60.02	20	214	141	354	AAATTCAGCATCAGCAGCCT	59.985	20	TCATATTCGCATTCTCGCAC	59.799	20	267	52	318
Unigene0025828	1	p3	(TGC)10	30	871	900	GTAGGTTGCAGGTGGCATTT	60	20	TTCGGGCAGACGAGATTTAC	60.214	20	164	779	942	CTGACGTGGAAGGGTTTGTT	60.005	20	TTCGGGCAGACGAGATTTAC	60.214	20	260	683	942	CTGAGGGGCCTGTGTGTATT	59.989	20	TTCGGGCAGACGAGATTTAC	60.214	20	128	815	942
Unigene0025833	1	p3	(CAG)5	15	190	204	GCCACGGAGCATAAACAAAT	59.967	20	GAGAGTACCCAACTGCCCTG	59.721	20	247	121	367	GCCACGGAGCATAAACAAAT	59.967	20	AGAGTACCCAACTGCCCTGA	59.721	20	246	121	366	GGGCCTCACATGGTAGCTTA	60.096	20	CACTGGCGGGATTTGATAAC	60.331	20	253	13	265
Unigene0025842	1	p2	(TA)6	12	1173	1184	GAGGGAAGCTGAAGCTGATG	60.096	20	ATCTTTTCCCCTTTCTGCGT	60.074	20	235	1116	1350	AGCTGAAGCTGATGGATGCT	60.127	20	ATCTTTTCCCCTTTCTGCGT	60.074	20	229	1122	1350	GAGGGAAGCTGAAGCTGATG	60.096	20	TCTTTTCCCCTTTCTGCGTA	59.817	20	234	1116	1349
Unigene0025895	1	p4	(ATTA)4	16	3761	3776
Unigene0025908	1	p4	(ATAG)4	16	101	116	TGCTCTTTTTCTGTGGGAGTT	58.969	21	GAGAACGGCCATTCCAAGTA	60.074	20	240	1	240	TGCTCTTTTTCTGTGGGAGTT	58.969	21	AGAACGGCCATTCCAAGTAA	59.569	20	239	1	239	TGCTCTTTTTCTGTGGGAGTT	58.969	21	CGGCCATTCCAAGTAATCTG	60.46	20	235	1	235
Unigene0025924	1	p3	(GCG)5	15	114	128	CCGAAACAGCGGAGTAGAAG	60.008	20	ATTTGGCGGAGAGAGAGTCA	59.95	20	116	85	200	CCGAAACAGCGGAGTAGAAG	60.008	20	CATGCACTCTGTAAGGGCAA	59.864	20	164	85	248	TAATGGATTAGAGGCTGCCG	60.188	20	CTTAACGATGAAGCAACGCA	60.014	20	104	68	171
Unigene0025925	1	p3	(GCG)5	15	114	128	CCGAAACAGCGGAGTAGAAG	60.008	20	ATTTGGCGGAGAGAGAGTCA	59.95	20	116	85	200	TAATGGATTAGAGGCTGCCG	60.188	20	CTTAACGATGAAGCAACGCA	60.014	20	104	68	171	CCGAAACAGCGGAGTAGAAG	60.008	20	ATGAATTTGGCGGAGAGAGA	59.773	20	120	85	204
Unigene0025926	1	p3	(GCG)5	15	114	128	CCGAAACAGCGGAGTAGAAG	60.008	20	ATTTGGCGGAGAGAGAGTCA	59.95	20	116	85	200	TAATGGATTAGAGGCTGCCG	60.188	20	CTTAACGATGAAGCAACGCA	60.014	20	104	68	171	CCGAAACAGCGGAGTAGAAG	60.008	20	GGGATTGAGACGACTCCTGA	60.199	20	155	85	239
Unigene0025927	1	p3	(GCG)5	15	114	128	CCGAAACAGCGGAGTAGAAG	60.008	20	ATTTGGCGGAGAGAGAGTCA	59.95	20	116	85	200	TAATGGATTAGAGGCTGCCG	60.188	20	CTTAACGATGAAGCAACGCA	60.014	20	104	68	171	CCGAAACAGCGGAGTAGAAG	60.008	20	ATGAATTTGGCGGAGAGAGA	59.773	20	120	85	204
Unigene0025945	1	p3	(AGG)6	18	2607	2624	CATTTGGCATTTTCCCACTT	59.801	20	GGGAGCACTACCACCACCTA	59.989	20	155	2548	2702	ATTTGGCATTTTCCCACTTG	59.801	20	GGGAGCACTACCACCACCTA	59.989	20	154	2549	2702	TTGGCATTTTCCCACTTGAT	60.309	20	GGGAGCACTACCACCACCTA	59.989	20	152	2551	2702
Unigene0025945	2	p3	(GGA)5	15	2728	2742	GTGGTAGTGCTCCCCGACTA	60.134	20	TCCCCCTCCACCTCTTAGAT	59.89	20	224	2689	2912	GTGGTAGTGCTCCCCGACTA	60.134	20	AACTTCTGCACCAGTCCCAC	60.159	20	200	2689	2888	ATTTGGCATTTTCCCACTTG	59.801	20	TCCTGGTGGTGGTGTTTGTA	59.848	20	217	2549	2765
Unigene0025945	3	c	(AGG)6tgggggtggtggaccagctccaaatctcga(AGG)6	66	2949	3014	GTGGACCAGTGCCAAATCTC	60.52	20	GATCTGGAATTCTCCCACCA	59.862	20	180	2926	3105	GTGGACCAGTGCCAAATCTC	60.52	20	CACCTCCTCCTCCTCTTCCT	59.801	20	213	2926	3138	GTGGACCAGTGCCAAATCTC	60.52	20	ACCACCTCCTCCTCCTCTTC	59.661	20	215	2926	3140
Unigene0025945	4	p3	(GGT)8	24	3136	3159
Unigene0025950	1	p3	(TCT)5	15	248	262	CTGTACGATTGGCTGGGATT	59.955	20	AGTGGTCGTTCTCCATGAGG	60.112	20	248	189	436	GCTGGGATTCTTTGCTTCAG	59.955	20	AGTGGTCGTTCTCCATGAGG	60.112	20	237	200	436	CTGTACGATTGGCTGGGATT	59.955	20	CCCACATATTCCCTCTCCCT	60.147	20	215	189	403
Unigene0025966	1	p2	(CA)6	12	243	254	TGATAATGCGATCCAACGAA	60.035	20	ACTCTCCGTTCACATTTGGG	59.966	20	280	200	479	ATAATGCGATCCAACGAAGC	60.067	20	ACTCTCCGTTCACATTTGGG	59.966	20	278	202	479	TTGATAATGCGATCCAACGA	60.035	20	GTGGAGGTGGAAACGCTAAA	60.11	20	128	199	326
Unigene0025985	1	c	(CAG)5caccaacaacaa(CAG)6	45	697	741	CGAAGTTGCTGCCTCATACA	60.011	20	TGCATTTGCATGTGTTGTTG	60.161	20	213	614	826	GAGAAGCATTCCGAAGTTGC	59.962	20	TGCATTTGCATGTGTTGTTG	60.161	20	224	603	826	CGAAGTTGCTGCCTCATACA	60.011	20	TCTACGTTGTTGCTGCTGCT	59.812	20	259	614	872
Unigene0025990	1	p3	(AGC)5	15	243	257	TGCATGAAATTGCTCCTCTG	59.948	20	CACAGAGATCTCGCCATGAA	59.942	20	270	70	339	TGCATGAAATTGCTCCTCTG	59.948	20	CAGAGATCTCGCCATGAACA	59.942	20	268	70	337	AAGAAAGGACCCCCGTAAGA	59.934	20	CCGGACACCAAGCTAATGAT	59.955	20	200	181	380
Unigene0026102	1	p2	(CT)6	12	322	333	AGACGGGATTATGCACCTTG	59.955	20	AGCAAAGAAGTTGGTGTGGG	60.149	20	268	143	410	CAGACGGGATTATGCACCTT	59.955	20	AGCAAAGAAGTTGGTGTGGG	60.149	20	269	142	410	GGTCTTCCCAAACTGGTCAA	59.943	20	AGCAAAGAAGTTGGTGTGGG	60.149	20	249	162	410
Unigene0026103	1	p2	(CT)6	12	1161	1172	AGACGGGATTATGCACCTTG	59.955	20	AGCAAAGAAGTTGGTGTGGG	60.149	20	268	982	1249	CAGACGGGATTATGCACCTT	59.955	20	AGCAAAGAAGTTGGTGTGGG	60.149	20	269	981	1249	GGTCTTCCCAAACTGGTCAA	59.943	20	AGCAAAGAAGTTGGTGTGGG	60.149	20	249	1001	1249
Unigene0026113	1	p3	(AGA)5	15	72	86	ACTGTTACACAGGCGGGAAG	60.171	20	CGGGGAAAACCCTAATCAAT	60.013	20	227	35	261	TTTCACTGTTACACAGGCGG	59.758	20	GTTCCTGCAACTGAGCTTCC	59.997	20	250	31	280	TTTCACTGTTACACAGGCGG	59.758	20	CGGGGAAAACCCTAATCAAT	60.013	20	231	31	261
Unigene0026113	2	p3	(AGG)6	18	620	637	ACAAGGAACGAGGAGGAGGT	60.111	20	AATTGCCGTTTCAAGACTGG	60.11	20	209	558	766	ACAAGGAACGAGGAGGAGGT	60.111	20	ATTCAACACTTGTCCGAGCC	60.119	20	231	558	788	ACAAGGAACGAGGAGGAGGT	60.111	20	TCGATTCAACACTTGTCCGA	60.24	20	234	558	791
Unigene0026167	1	p2	(CT)6	12	346	357
Unigene0026171	1	p2	(CT)6	12	226	237	TCCCTGGCTTCAGATTTTTC	59.244	20	GGGAGATTGATAAAAAGGACCA	59.311	22	244	24	267	CCTTCTCTTTTCCCTTTCCCT	60.055	21	GGGAGATTGATAAAAAGGACCA	59.311	22	194	74	267	TCTCCCTGGCTTCAGATTTT	58.861	20	GGGAGATTGATAAAAAGGACCA	59.311	22	246	22	267
Unigene0026174	1	p2	(CT)6	12	226	237	TCCCTGGCTTCAGATTTTTC	59.244	20	GGGAGATTGATAAAAAGGACCA	59.311	22	244	24	267	CCTTCTCTTTTCCCTTTCCCT	60.055	21	GGGAGATTGATAAAAAGGACCA	59.311	22	194	74	267	TCTCCCTGGCTTCAGATTTT	58.861	20	GGGAGATTGATAAAAAGGACCA	59.311	22	246	22	267
Unigene0026175	1	p2	(CT)6	12	226	237	TCCCTGGCTTCAGATTTTTC	59.244	20	GGGAGATTGATAGAAAGGACCA	59.42	22	244	24	267	CCTTCTCTTTTCCCTTTCCCT	60.055	21	GGGAGATTGATAGAAAGGACCA	59.42	22	194	74	267	TCTCCCTGGCTTCAGATTTT	58.861	20	GGGAGATTGATAGAAAGGACCA	59.42	22	246	22	267
Unigene0026179	1	p2	(CT)6	12	226	237	CCCTTCTCTTTTCCCTTTCC	59.144	20	GAAAAATCTGAAGCCAGGGA	59.244	20	211	73	283	CCCTTCTCTTTTCCCTTTCC	59.144	20	ATCTGAAGCCAGGGAGATTG	59.239	20	206	73	278	CCTTCTCTTTTCCCTTTCCC	59.144	20	ATCTGAAGCCAGGGAGATTG	59.239	20	205	74	278
Unigene0026179	2	p2	(CT)6	12	466	477
Unigene0026180	1	p2	(CT)6	12	385	396
Unigene0026297	1	p3	(GTG)5	15	289	303	AAAAGGCTCATCACAATGCC	60.081	20	TACGCACCACAATCCTCTGA	60.263	20	231	111	341	AAAAGGCTCATCACAATGCC	60.081	20	CATAATCCTGCCACTACGCA	59.712	20	245	111	355	CCGATAGAATGGCCAACATT	59.784	20	CACCACACACCACAATCCTC	59.846	20	210	219	428
Unigene0026344	1	p2	(AT)9	18	83	100	TCACCCAATCAACCTTTCAA	58.947	20	CGTGATCTGTTCGTTGATGG	60.112	20	193	26	218	AAAGTCAGCAGGGAGGTGG	60.245	19	CGTGATCTGTTCGTTGATGG	60.112	20	219	0	218	AAAGTCAGCAGGGAGGTGG	60.245	19	GGCAGTTTGGAACGTGATCT	60.119	20	231	0	230
Unigene0026369	1	p3	(GAG)5	15	1480	1494	ACAAGTACGAGGGGCATACG	60.015	20	GCAGCAACAGACAGATTCCA	59.992	20	235	1393	1627	ACAAGTACGAGGGGCATACG	60.015	20	TGCAGCAACAGACAGATTCC	59.992	20	236	1393	1628	CGTACAAGTACGAGGGGCAT	60.015	20	GCAGCAACAGACAGATTCCA	59.992	20	238	1390	1627
Unigene0026566	1	p4	(TGTT)4	16	171	186	TGGACAGGCAGTTGAATCAT	59.09	20	CACACACTCGGAAGAGCAAA	60.025	20	144	94	237	TGGACAGGCAGTTGAATCAT	59.09	20	CACATCCACACACTCGGAAG	60.154	20	150	94	243	TTTTGGACAGGCAGTTGAATC	60.103	21	CACACACTCGGAAGAGCAAA	60.025	20	147	91	237
Unigene0026568	1	p4	(TGTT)4	16	171	186	TGGACAGGCAGTTGAATCAT	59.09	20	CACACACTCGGAAGAGCAAA	60.025	20	144	94	237	TGGACAGGCAGTTGAATCAT	59.09	20	CACATCCACACACTCGGAAG	60.154	20	150	94	243	TTTTGGACAGGCAGTTGAATC	60.103	21	CACACACTCGGAAGAGCAAA	60.025	20	147	91	237
Unigene0026574	1	p4	(TAAA)4	16	1061	1076	CCAGCTGACACAGGTTAGCA	60.049	20	CCCAGTCAACGAAACCAACT	60.005	20	279	956	1234	TGGGTTGGATCTCTTTTTGC	60.051	20	CCCAGTCAACGAAACCAACT	60.005	20	204	1031	1234	TGGGTTGGATCTCTTTTTGC	60.051	20	ATCAGCCCAGTCAACGAAAC	60.119	20	209	1031	1239
Unigene0026645	1	p4	(AAAT)4	16	147	162	CGGTTGACTGTTAGATGCCTG	60.695	21	AACTGCGACTTGACCCAATC	60.119	20	233	76	308	CGGTTGACTGTTAGATGCCTG	60.695	21	CTTGCTGCCGCTCTCTTATC	60.257	20	201	76	276	CGGTTGACTGTTAGATGCCTG	60.695	21	TTGCTGCCGCTCTCTTATCT	60.257	20	200	76	275
Unigene0026710	1	p2	(AT)7	14	1665	1678
Unigene0026734	1	c	(ATTC)4aatttttatgacagttttgatctgcatagattacccagggttctcaagaga(ATTC)4	83	1736	1818	GCTTAGATCAGCCAAGGTGC	59.985	20	AACCAGCCAGAACACCATCT	59.579	20	249	1645	1893	ATACCGTTTTGCCTGTCTGC	60.14	20	AACCAGCCAGAACACCATCT	59.579	20	267	1627	1893	CAGCCAAGGTGCTCTAGGAA	60.529	20	AACCAGCCAGAACACCATCT	59.579	20	241	1653	1893
Unigene0026774	1	p3	(AGC)5	15	459	473	GCATCTCAGCCACCTCTTTC	59.957	20	TGGAAAAACAGGGGAAATTG	59.772	20	256	379	634	GCATCTCAGCCACCTCTTTC	59.957	20	TTCATGGAAAAACAGGGGAA	60.28	20	260	379	638	CAGCCACCTCTTTCCAACTC	59.844	20	TGGAAAAACAGGGGAAATTG	59.772	20	250	385	634
Unigene0026775	1	p3	(AGC)5	15	459	473	GCATCTCAGCCACCTCTTTC	59.957	20	TGGAAAAACAGGGGAAATTG	59.772	20	256	379	634	GCATCTCAGCCACCTCTTTC	59.957	20	TTCATGGAAAAACAGGGGAA	60.28	20	260	379	638	CAGCCACCTCTTTCCAACTC	59.844	20	TGGAAAAACAGGGGAAATTG	59.772	20	250	385	634
Unigene0026782	1	p4	(TTTC)4	16	61	76	CCAGAGTGATGGTTTTTCCG	60.486	20	TCTGCGCAAAGCCTTAGATT	60.117	20	119	8	126	CCAGAGTGATGGTTTTTCCG	60.486	20	TGGCTCTCCCTCGTCATATC	60.181	20	188	8	195	CCAGAGTGATGGTTTTTCCG	60.486	20	GAGTTCCTTTGGCTCTCCCT	59.817	20	197	8	204
Unigene0026783	1	p4	(TTTC)4	16	205	220	TCCTTGTCCTGAATTTTGGC	60.051	20	TGGCTCTCCCTCGTCATATC	60.181	20	243	97	339	TCCTTGTCCTGAATTTTGGC	60.051	20	AGTTCCTTTGGCTCTCCCTC	59.817	20	251	97	347	TCCTTGTCCTGAATTTTGGC	60.051	20	GAGTTCCTTTGGCTCTCCCT	59.817	20	252	97	348
Unigene0026863	1	p3	(AGG)5	15	524	538	GGAATGGTGGACAAACAAGG	60.21	20	CGGCACACAAGAGAGAATGA	59.984	20	161	476	636	GGAATGGTGGACAAACAAGG	60.21	20	GGGCTAAAAAGTCCCAGTCC	59.94	20	229	476	704	ATGCAGCTCAAAGGAATGGT	59.7	20	CGGCACACAAGAGAGAATGA	59.984	20	173	464	636
Unigene0026867	1	p6	(GATACA)4	24	622	645	ACACCGATGAGGAGGATGAG	60.072	20	CCGTATCAACATTGGGGTTC	60.051	20	215	492	706	AAACACCGATGAGGAGGATG	59.927	20	CCGTATCAACATTGGGGTTC	60.051	20	217	490	706	GCAATTGGGGTATTGAGTGG	60.192	20	CCGTATCAACATTGGGGTTC	60.051	20	267	440	706
Unigene0026875	1	p2	(AT)6	12	3673	3684	CCACTCATGGGCTTCAAGAT	60.073	20	CCCATCAAGAAACATCAGCA	59.648	20	145	3600	3744	GTAGCACCACTCATGGGCTT	60.142	20	CCCATCAAGAAACATCAGCA	59.648	20	151	3594	3744	CCACTCATGGGCTTCAAGAT	60.073	20	CCCCATCAAGAAACATCAGC	60.461	20	146	3600	3745
Unigene0026875	2	p2	(CT)6	12	4767	4778	TATGGTGGGGGTACTGTGGT	59.966	20	AGCAGAGGCTGGAAAACAAA	59.993	20	199	4689	4887	TATGGTGGGGGTACTGTGGT	59.966	20	GGCTGGAAAACAAACCAAAA	59.953	20	193	4689	4881	TATGGTGGGGGTACTGTGGT	59.966	20	GAGGCTGGAAAACAAACCAA	60.088	20	195	4689	4883
Unigene0026910	1	p4	(TGCA)6	24	913	936	ACTGCATCTGCACCCCTACT	59.751	20	CAGCTCGTGTCGTGAGATGT	60.055	20	280	789	1068	ACTGCATCTGCACCCCTACT	59.751	20	CGAAACCCTCGTCTTGTGTT	60.149	20	239	789	1027	ACTGCATCTGCACCCCTACT	59.751	20	AAACCCTCGTCTTGTGTTGC	60.156	20	237	789	1025
Unigene0026911	1	p4	(TGCA)6	24	913	936	ACTGCATCTGCACCCCTACT	59.751	20	CAGCTCGTGTCGTGAGATGT	60.055	20	280	789	1068	ACTGCATCTGCACCCCTACT	59.751	20	CGAAACCCTCGTCTTGTGTT	60.149	20	239	789	1027	ACTGCATCTGCACCCCTACT	59.751	20	AAACCCTCGTCTTGTGTTGC	60.156	20	237	789	1025
Unigene0026975	1	p2	(GA)6	12	2443	2454	TTACCGTCCACCATGCAGTA	59.988	20	GCACTTGCATTCCCAGAAGT	60.263	20	256	2350	2605	TTACCGTCCACCATGCAGTA	59.988	20	ATCCCACTATCGCTGATGCT	59.682	20	211	2350	2560	TTTTTGGAGGCGGTGAATAC	59.938	20	ATCCCACTATCGCTGATGCT	59.682	20	250	2311	2560
Unigene0027036	1	c	(TCTA)5t(AG)7	35	170	204	GGCATCTGGAAAACCACATT	59.797	20	TCAGACTCGGTTGTGACTCG	60.022	20	251	138	388	GGCATCTGGAAAACCACATT	59.797	20	TTGTGACTCGGCAATGACTC	59.837	20	241	138	378	GGCATCTGGAAAACCACATT	59.797	20	GAAATCCATGGCAACCAAGT	59.797	20	188	138	325
Unigene0027075	1	p2	(TA)6	12	905	916	TCTGGTTTTGGATTTGGCTC	60.051	20	GCCCTGCTTTATTCTCACCA	60.214	20	244	701	944	TCTGGTTTTGGATTTGGCTC	60.051	20	ACTCCAGAGCGCCTCTAATG	59.598	20	266	701	966	TCAGGCTCTGGTTTTGGATT	59.67	20	GCCCTGCTTTATTCTCACCA	60.214	20	250	695	944
Unigene0027079	1	p2	(TC)6	12	215	226	ACAAAATCTGCTGGCATGGT	60.526	20	GACCGCCCTTAAATTTCACA	59.938	20	254	181	434	AAAATCTGCTGGCATGGTGT	60.526	20	GACCGCCCTTAAATTTCACA	59.938	20	252	183	434	AAAATCTGCTGGCATGGTGT	60.526	20	CATCTGAGACCGCCCTTAAA	60.206	20	259	183	441
Unigene0027080	1	p3	(AAC)5	15	914	928	CCAAGCAAGGAAGAAATGGA	60.184	20	GAAAGGCTTGCTGAATGGAG	59.955	20	258	728	985	TTCCATTTGAGCCCATCTCT	59.629	20	GAAAGGCTTGCTGAATGGAG	59.955	20	213	773	985	CCAAGCAAGGAAGAAATGGA	60.184	20	TCACTGAAAGGCTTGCTGAA	59.716	20	263	728	990
Unigene0027089	1	p4	(TTCA)5	20	562	581	CTTTGGCCTCCTGGACATTA	60.066	20	AAGTTGCATCCCATGCCTAC	59.962	20	116	532	647	CTTTGGCCTCCTGGACATTA	60.066	20	AAGTTGCATCCCATGCCTAC	59.962	20	236	532	767	GGCCTCCTGGACATTATCAA	59.894	20	AAGTTGCATCCCATGCCTAC	59.962	20	112	536	647
Unigene0027091	1	p4	(TTCA)5	20	562	581	CTTTGGCCTCCTGGACATTA	60.066	20	GGGGGTAAAAATGAGGGAAA	59.992	20	233	532	764	CTTTGGCCTCCTGGACATTA	60.066	20	AAGTTGCATCCCATGCCTAC	59.962	20	116	532	647	GGCCTCCTGGACATTATCAA	59.894	20	GGGGGTAAAAATGAGGGAAA	59.992	20	229	536	764
Unigene0027113	1	p3	(AGG)5	15	458	472	GAGAACCTGGTGCTGACCTT	59.305	20	AGCCCATTCCAAGTACGATG	59.955	20	128	431	558	GAGAACCTGGTGCTGACCTT	59.305	20	CAGCCCATTCCAAGTACGAT	59.955	20	129	431	559	GAGAACCTGGTGCTGACCTT	59.305	20	CATTCCAAGTACGATGCCAA	59.542	20	124	431	554
Unigene0027148	1	p3	(GGA)5	15	146	160	AATGATGTTCGTGATGCCAA	59.931	20	TTCATCCCAGTTTTTGCTCC	60.051	20	246	110	355	TCCACCACACAGAATGGAAA	59.935	20	AAGAGGGCAATCTCCTTGGT	60.074	20	182	41	222	AATGATGTTCGTGATGCCAA	59.931	20	AAGAGGGCAATCTCCTTGGT	60.074	20	113	110	222
Unigene0027164	1	p3	(GAG)6	18	608	625	GAACAGACCAGCTTTGAGGC	59.997	20	TGGTACCAGACCATGAGCAA	60.112	20	218	501	718	GAACAGACCAGCTTTGAGGC	59.997	20	AGAAGAACAATGGCGACACC	60.119	20	191	501	691	TAGCGGAACAGACCAGCTTT	60.015	20	TGGTACCAGACCATGAGCAA	60.112	20	223	496	718
Unigene0027191	1	p2	(AT)8	16	213	228	CATGCAAACTTCCACAGAGC	59.445	20	CCTTCCATTCTTCCAGTCCA	60.042	20	257	80	336	GATATTCTTACCGGCTGCCA	60.06	20	TGGGCTTCTCAGGACATGAT	60.622	20	220	45	264	TGGGATATTCTTACCGGCTG	59.916	20	TGGGCTTCTCAGGACATGAT	60.622	20	223	42	264
Unigene0027192	1	p2	(AT)8	16	1845	1860	CATGCAAACTTCCACAGAGC	59.445	20	CCTTCCATTCTTCCAGTCCA	60.042	20	257	1712	1968	CCATGCAAACTTCCACAGAG	59.288	20	CCTTCCATTCTTCCAGTCCA	60.042	20	258	1711	1968	TGGAATCCATGCAAACTTCC	60.843	20	CCTTCCATTCTTCCAGTCCA	60.042	20	264	1705	1968
Unigene0027224	1	p3	(CCA)6	18	65	82	GAGGCCCAGACAAAATGAGA	60.195	20	GTTTGAACACATTGATGGCG	59.972	20	181	41	221	GAGGCCCAGACAAAATGAGA	60.195	20	CTCGATGAGATGCTGAACCA	59.942	20	137	41	177	GAGGCCCAGACAAAATGAGA	60.195	20	TGCTGAACCATCCGAACATA	60.073	20	127	41	167
Unigene0027238	1	p3	(GAC)6	18	3277	3294	TCTGAGCTGCCTCACTCTCA	60.005	20	ACATGGCAGGGAGATGACTC	60.08	20	216	3122	3337	TTCCGCATTAAAATCCCTTG	59.901	20	ACATGGCAGGGAGATGACTC	60.08	20	258	3080	3337	CCGCATTAAAATCCCTTGAA	59.901	20	ACATGGCAGGGAGATGACTC	60.08	20	256	3082	3337
Unigene0027259	1	p3	(CAT)6	18	625	642	AAGCAGCAACAGAGGGCTTA	60.154	20	ATTTCCACATTGGGTGTGGT	59.95	20	192	594	785	AAGCAGCAACAGAGGGCTTA	60.154	20	TTCCTCCTCCTCCACAGATG	60.191	20	280	594	873	ATTGAAGCAGCAACAGAGGG	60.397	20	ATTTCCACATTGGGTGTGGT	59.95	20	196	590	785
Unigene0027280	1	p3	(TTC)6	18	201	218	CGAGCCACTTCTTCCAAGTC	59.989	20	CTGATGCCTGAATGGTGATG	60.072	20	188	76	263	TCGAGCCACTTCTTCCAAGT	59.989	20	CTGATGCCTGAATGGTGATG	60.072	20	189	75	263	CGAGCCACTTCTTCCAAGTC	59.989	20	TGATGCCTGAATGGTGATGT	59.925	20	187	76	262
Unigene0027281	1	p3	(TTC)5	15	1358	1372	TCCTCCGAAAGTTAAGGGGT	59.934	20	TGAGGAGCTGCCCTAATCAT	59.797	20	241	1301	1541	TCCTCCGAAAGTTAAGGGGT	59.934	20	ATGAGGAGCTGCCCTAATCA	59.797	20	242	1301	1542	CCGGCAATTATGCATTTCTT	59.928	20	TGAGGAGCTGCCCTAATCAT	59.797	20	211	1331	1541
Unigene0027289	1	p6	(AGGCAC)5	30	255	284	CGCTATTGTGTACACGCAGG	60.338	20	AAGCTTGGCGAGATTGACAT	59.843	20	273	166	438	CCCCACCATTCGAAAACTAA	59.795	20	TTAGGCGTGACATTGTTGGT	59.05	20	276	69	344	CGCTATTGTGTACACGCAGG	60.338	20	TTAGGCGTGACATTGTTGGT	59.05	20	179	166	344
Unigene0027309	1	p2	(TA)10	20	1	20
Unigene0027433	1	p3	(TGC)5	15	1881	1895	GAGGAGGCAAATTCAATCCA	60.014	20	CAACAGCCATTGCAGAGAGA	60.136	20	183	1834	2016	TGAGGAGGCAAATTCAATCC	60.014	20	CAACAGCCATTGCAGAGAGA	60.136	20	184	1833	2016	CAGCACCATCTGAGGCAGTA	60.008	20	CAGCAATTAATGCAGCCAAA	59.842	20	258	1699	1956
Unigene0027454	1	p2	(AT)6	12	1598	1609	CTTCAAATGGTGTGGCTTGA	59.691	20	TTTGCTTATTATGATTAGGAATGTGA	58.308	26	236	1410	1645	CCAAGAATAAGAGCAGGGCA	60.344	20	TTTGCTTATTATGATTAGGAATGTGA	58.308	26	122	1524	1645	TTCAAATGGTGTGGCTTGAC	59.547	20	TTTGCTTATTATGATTAGGAATGTGA	58.308	26	235	1411	1645
Unigene0027511	1	p3	(GGA)5	15	322	336	ATCTGCGGAGATGGAATTTG	60.036	20	GATTGCTGGTGCTTTTCTCC	59.82	20	137	279	415	ATCTGCGGAGATGGAATTTG	60.036	20	GCAATCTTGGCGAAACATCT	60.221	20	226	279	504	ATCTGCGGAGATGGAATTTG	60.036	20	AGATGCAATCTTGGCGAAAC	60.221	20	230	279	508
Unigene0027533	1	p2	(TG)8	16	7	22
Unigene0027554	1	p3	(GTG)5	15	305	319	TAGGATAAGATTGCGTGGGC	60.06	20	GACAATGAGCAGAACCAGCA	59.992	20	176	203	378	CAACAGGTACCTCGATCGCT	60.277	20	GACAATGAGCAGAACCAGCA	59.992	20	224	155	378	ATAAGATTGCGTGGGCAGAT	59.556	20	GACAATGAGCAGAACCAGCA	59.992	20	172	207	378
Unigene0027561	1	c	(CGG)6(AGG)5	33	205	237	ACCGATGACCACTGCTTACC	59.997	20	CGATCGAACGTTATACGCCT	60.117	20	105	157	261	ACCGATGACCACTGCTTACC	59.997	20	ACTCACCGCGTACAAGTTCC	60.179	20	159	157	315	ACCGATGACCACTGCTTACC	59.997	20	GTTCCAGTTGTTCCTCTCCG	59.697	20	144	157	300
Unigene0027565	1	p3	(ACC)5	15	302	316	GCCACCAGATTTAAGAGGGC	60.959	20	GTACTTTACCATGGAGGCGG	59.452	20	174	229	402	TAAGAGGGCCTCATCCACC	60.019	19	GTACTTTACCATGGAGGCGG	59.452	20	163	240	402	TTTAAGAGGGCCTCATCCAC	59.126	20	TTGTACTTTACCATGGAGGCG	60.004	21	167	238	404
Unigene0027566	1	p3	(ACC)5	15	302	316	GCCACCAGATTTAAGAGGGC	60.959	20	GTACTTTACCATGGAGGCGG	59.452	20	174	229	402	TAAGAGGGCCTCATCCACC	60.019	19	GTACTTTACCATGGAGGCGG	59.452	20	163	240	402	TTTAAGAGGGCCTCATCCAC	59.126	20	TTGTACTTTACCATGGAGGCG	60.004	21	167	238	404
Unigene0027600	1	p3	(ATG)5	15	1673	1687	GAGCAGACAGCTGGGAAGAC	60.143	20	GCAGGAATTGTCCTTGCATT	60.081	20	251	1620	1870	ACGAATTCTCAGCAAATGGG	60.074	20	AAATCGCCTGCCTTCAGTTA	59.845	20	188	1534	1721	GAGCAGACAGCTGGGAAGAC	60.143	20	AAATCGCCTGCCTTCAGTTA	59.845	20	102	1620	1721
Unigene0027608	1	p2	(TC)6	12	242	253	AAGTCTCGCTTCTGCTTTCG	59.898	20	TGCAACTCTTAGGGGATGATG	60.081	21	274	198	471	TGACAAAGGCAAACCATTCA	60.088	20	ATTTGTTGAGGCATGTACGC	58.653	20	152	135	286	CCATCCCCACTTTCTTCAAA	59.903	20	ATTTGTTGAGGCATGTACGC	58.653	20	108	179	286
Unigene0027611	1	p2	(AG)6	12	508	519
Unigene0027625	1	p4	(TTCA)4	16	43	58	GCTGGTCTCGTGGACGTTAT	60.142	20	ACTATGCATCCCTTTCCCCT	59.789	20	242	13	254	GCTGGTCTCGTGGACGTTAT	60.142	20	ATGCATCCCTTTCCCCTACT	59.789	20	239	13	251	GCTGGTCTCGTGGACGTTAT	60.142	20	CATTCTAACTTGTGGCCGCT	60.27	20	102	13	114
Unigene0027626	1	p3	(TCA)5	15	376	390	CCCAAAGTGGTTCCACTAGC	59.592	20	TGGCACGTAAGTACCCACAA	60.027	20	177	333	509	CCCAAAGTGGTTCCACTAGC	59.592	20	TTGGATGCAACCATTCAAGA	60.049	20	107	333	439	CCCAAAGTGGTTCCACTAGC	59.592	20	AGAAGAAGGGGGCTGAGAAG	59.95	20	156	333	488
Unigene0027637	1	p3	(AGA)5	15	918	932	GGGAAAGCTGTTTTCATCCA	60.051	20	TTCTACTCCCAACGACCCAC	59.966	20	276	882	1157	TGGGAAAGCTGTTTTCATCC	60.051	20	TTCTACTCCCAACGACCCAC	59.966	20	277	881	1157	GGGAAAGCTGTTTTCATCCA	60.051	20	CTTCTACTCCCAACGACCCA	60.103	20	277	882	1158
Unigene0027661	1	p3	(AGC)5	15	109	123	CGAGTGCGAAGAGGTGTTTC	60.975	20	GATTGTGGTTAAATTGGGCG	60.188	20	140	74	213	GAGTGCGAAGAGGTGTTTCA	59.01	20	GATTGTGGTTAAATTGGGCG	60.188	20	139	75	213	GGGAGGCAGTACGAGCAAT	60.233	19	CTCCAGCACCCCAGATAGTC	59.679	20	149	2	150
Unigene0027664	1	p4	(GATA)4	16	52	67	AAGTGTCTTCACATAAATAAACACAGA	57.607	27	TATATGGTTTGCAGGCATGG	59.401	20	142	22	163	AAGTGTCTTCACATAAATAAACACAGA	57.607	27	TGGTTGTATGGTTTCCAGGC	60.755	20	226	22	247	AAGTGTCTTCACATAAATAAACACAGA	57.607	27	TTTATATGGTTTGCAGGCGG	60.821	20	104	22	125
Unigene0027674	1	p3	(GTG)5	15	190	204	TACAGAGATGTGGCCATCCA	60.072	20	GAGGCTTAAACCTGCGAGTG	60.015	20	273	30	302	TACAGAGATGTGGCCATCCA	60.072	20	TGAGGCTTAAACCTGCGAGT	60.015	20	274	30	303	TACAGAGATGTGGCCATCCA	60.072	20	ATCAACCAAGACACAAGCCC	59.973	20	247	30	276
Unigene0027674	2	p3	(GTG)5	15	562	576	CTTGGAATTGGAAGCCAAAA	60.046	20	TGATCAGCCAAGACACAAGC	59.992	20	193	458	650	CTTGGAATTGGAAGCCAAAA	60.046	20	ACACAAGCCCATGATGACAA	59.967	20	181	458	638	CTTGGAATTGGAAGCCAAAA	60.046	20	TCCCCATTAGCAAACCTGAG	60.066	20	234	458	691
Unigene0027679	1	p2	(AC)6	12	1095	1106	CACTCAAAGAGCCTGAGGTTT	58.588	21	CAGGCTACAGCGAAGGATTT	59.476	20	279	1040	1318	TCACTCAAAGAGCCTGAGGTTT	60.415	22	CAGGCTACAGCGAAGGATTT	59.476	20	280	1039	1318	TCACTCAAAGAGCCTGAGGT	57.578	20	CAGGCTACAGCGAAGGATTT	59.476	20	280	1039	1318
Unigene0027700	1	p6	(CCCTGG)4	24	1190	1213	CACAGCCAACCATGAGAATG	60.112	20	AGGGGAAGCGGAAAGATAAA	60.034	20	274	1028	1301	CACAGCCAACCATGAGAATG	60.112	20	AAGGGGAAGCGGAAAGATAA	60.034	20	275	1028	1302	TGGGAATGCGGAAGATAGAG	60.17	20	AGGGGAAGCGGAAAGATAAA	60.034	20	251	1051	1301
Unigene0027718	1	p3	(TCC)6	18	1739	1756	TATCCCCTCTTCAAAAGCCC	60.391	20	TGGAAGAGAGGAGGTGGAGA	59.913	20	251	1596	1846	TGGGGACAAAAACAGGCTTA	60.472	20	TGGAAGAGAGGAGGTGGAGA	59.913	20	180	1667	1846	CCCTCTTCAAAAGCCCTCTC	60.319	20	GCGGAAGAAGAGGATGAAGA	59.508	20	272	1600	1871
Unigene0027747	1	p3	(TTA)5	15	925	939
Unigene0027760	1	p2	(AG)8	16	1178	1193	GAATGGGTTAAGAGGAGGGG	59.761	20	AACGCGCTGATTTGAAAGTT	59.889	20	271	1085	1355	GGATCCCTTCAGAGCAAACA	60.195	20	ATGTGATCTCGGCTCTTCGT	59.834	20	266	996	1261	TGGATCCCTTCAGAGCAAAC	60.195	20	ATGTGATCTCGGCTCTTCGT	59.834	20	267	995	1261
Unigene0027802	1	p2	(TA)6	12	3894	3905
Unigene0027804	1	p2	(TG)9	18	158	175	ATGACCAGCTTGAAAATGCC	60.081	20	CACAAGAGTCAGGAACGCCT	60.444	20	264	67	330	ATGACCAGCTTGAAAATGCC	60.081	20	TTCTTTGCCCACAAGAGTCA	59.415	20	273	67	339	ATGACCAGCTTGAAAATGCC	60.081	20	CTTTGCCCACAAGAGTCAGG	60.822	20	271	67	337
Unigene0027809	1	p3	(AGG)5	15	1149	1163	GTTAACGGAGCCATTTTCCA	59.938	20	ATCACACAACCAACCAAGCA	60.008	20	162	1033	1194	GTTAACGGAGCCATTTTCCA	59.938	20	ACACAACCAACCAAGCACAA	60.049	20	159	1033	1191	GTTAACGGAGCCATTTTCCA	59.938	20	CTCACCTGATGCTCTCTCCC	59.945	20	254	1033	1286
Unigene0027851	1	c	(TA)6a(AT)6	25	1956	1980	TAGGTGTGTCTACGTGCCCA	60.175	20	ACCTTGCCAATAACCCCTCT	59.827	20	227	1798	2024	TAGGTGTGTCTACGTGCCCA	60.175	20	CCAATAACCCCTCTTGTGGA	59.784	20	221	1798	2018	TTGGTCTTGTGGCTGAAACA	60.278	20	ACCTTGCCAATAACCCCTCT	59.827	20	105	1920	2024
Unigene0027875	1	c	(CT)7(CA)9	32	822	853	CCAACACACTAAGTGGCGAA	59.758	20	CAATGTTGAGAAGAGGAAGCG	60.001	21	267	611	877	CCAACACACTAAGTGGCGAA	59.758	20	TGCATGACCAATGTTGAGAAG	59.707	21	275	611	885	CCAACACACTAAGTGGCGAA	59.758	20	TGCATGACCAATGTTGAGAA	58.62	20	275	611	885
Unigene0027931	1	p2	(AT)8	16	16	31
Unigene0027959	1	p2	(AT)7	14	2675	2688	AAACATTTCCTGCAAATCCG	59.938	20	TCCGGCTTTCTTAGACAGGA	59.948	20	187	2620	2806	AGGGAAAGGAAAGGTGCAGT	60.11	20	TCCGGCTTTCTTAGACAGGA	59.948	20	166	2641	2806	AAATCCGAAGGGAAAGGAAA	59.882	20	TCCGGCTTTCTTAGACAGGA	59.948	20	174	2633	2806
Unigene0028004	1	p2	(TC)6	12	1150	1161	GGGTACAAGTCCAGCGTGAT	59.997	20	GTTCGATTTTGAGCCGGTTA	60.074	20	258	984	1241	GGGTACAAGTCCAGCGTGAT	59.997	20	TTCGATTTTGAGCCGGTTAG	60.202	20	257	984	1240	AATCCTGTCATGCAATGGGT	60.203	20	GTTCGATTTTGAGCCGGTTA	60.074	20	274	968	1241
Unigene0028010	1	p2	(AT)6	12	1	12
Unigene0028012	1	p3	(CTG)6	18	890	907	GAGCATGGCCTCATCTGTTT	60.226	20	ATCAGGATCCTCCGACCTCT	60.035	20	266	724	989	GAGCATGGCCTCATCTGTTT	60.226	20	CTCCGACCTCTCTCTCCCTT	59.945	20	257	724	980	GAGCATGGCCTCATCTGTTT	60.226	20	AAATCAGGATCCTCCGACCT	59.896	20	268	724	991
Unigene0028037	1	p2	(AG)6	12	80	91	TGAATCAATAGACACCGCGA	60.22	20	TTATTGGGAGGGTGCATTGT	60.192	20	132	22	153	TGAATCAATAGACACCGCGA	60.22	20	GACCATCCTCCTTTGCTCTG	59.803	20	209	22	230	AATCAATAGACACCGCGAGC	60.243	20	TTATTGGGAGGGTGCATTGT	60.192	20	130	24	153
Unigene0028080	1	p3	(GAG)5	15	1005	1019	TTAGAAATGGGAATGGGAAGG	60.13	21	CAAATGAGACTGGGAAGGGT	58.989	20	140	974	1113	TTAGAAATGGGAATGGGAAGG	60.13	21	ACCAAATGAGACTGGGAAGG	58.989	20	142	974	1115	TAGAAATGGGAATGGGAAGG	58.83	20	CAAATGAGACTGGGAAGGGT	58.989	20	139	975	1113
Unigene0028114	1	c	(TTA)5ctattataatattg(TAA)5	44	43	86	TGTGTTGTGCCTACTGCCTC	59.905	20	ATAAGCCAAATGCGAGGATG	60.06	20	194	7	200	CCGATGTGTTGTGCCTACTG	60.175	20	ATAAGCCAAATGCGAGGATG	60.06	20	198	3	200	TGTGTTGTGCCTACTGCCTC	59.905	20	AATGTGCTACGGTGGGGATA	60.214	20	211	7	217
Unigene0028115	1	c	(TTA)5ctattataatattg(TAA)5	44	43	86	TGTGTTGTGCCTACTGCCTC	59.905	20	ATAAGCCAAATGCGAGGATG	60.06	20	194	7	200	CCGATGTGTTGTGCCTACTG	60.175	20	ATAAGCCAAATGCGAGGATG	60.06	20	198	3	200	TGTGTTGTGCCTACTGCCTC	59.905	20	AATGTGCTACGGTGGGGATA	60.214	20	211	7	217
Unigene0028166	1	p2	(TC)17	34	550	583	ATTCGGCATTGAGAACCAAG	60.074	20	ACATAGGGGAATGCAATGGA	60.155	20	264	421	684	ATTCGGCATTGAGAACCAAG	60.074	20	CATAGGGGAATGCAATGGAG	60.288	20	263	421	683	ATTCGGCATTGAGAACCAAG	60.074	20	ATGGAGCCTGGACAAAAAGA	59.67	20	249	421	669
Unigene0028167	1	p2	(TC)21	42	550	591	ATTCGGCATTGAGAACCAAG	60.074	20	ACATAGGGGAATGCAATGGA	60.155	20	272	421	692	ATTCGGCATTGAGAACCAAG	60.074	20	CATAGGGGAATGCAATGGAG	60.288	20	271	421	691	ATTCGGCATTGAGAACCAAG	60.074	20	ATGGAGCCTGGACAAAAAGA	59.67	20	257	421	677
Unigene0028168	1	p2	(TC)23	46	550	595	ATTCGGCATTGAGAACCAAG	60.074	20	ACATAGGGGAATGCAATGGA	60.155	20	276	421	696	ATTCGGCATTGAGAACCAAG	60.074	20	CATAGGGGAATGCAATGGAG	60.288	20	275	421	695	ATTCGGCATTGAGAACCAAG	60.074	20	ATGGAGCCTGGACAAAAAGA	59.67	20	261	421	681
Unigene0028169	1	p2	(TC)19	38	550	587	ATTCGGCATTGAGAACCAAG	60.074	20	ACATAGGGGAATGCAATGGA	60.155	20	268	421	688	ATTCGGCATTGAGAACCAAG	60.074	20	CATAGGGGAATGCAATGGAG	60.288	20	267	421	687	ATTCGGCATTGAGAACCAAG	60.074	20	ATGGAGCCTGGACAAAAAGA	59.67	20	253	421	673
Unigene0028170	1	p2	(TC)22	44	550	593	ATTCGGCATTGAGAACCAAG	60.074	20	ACATAGGGGAATGCAATGGA	60.155	20	274	421	694	ATTCGGCATTGAGAACCAAG	60.074	20	CATAGGGGAATGCAATGGAG	60.288	20	273	421	693	ATTCGGCATTGAGAACCAAG	60.074	20	ATGGAGCCTGGACAAAAAGA	59.67	20	259	421	679
Unigene0028171	1	p2	(CT)24	48	1	48
Unigene0028173	1	p2	(TC)24	48	550	597	ATTCGGCATTGAGAACCAAG	60.074	20	ACATAGGGGAATGCAATGGA	60.155	20	278	421	698	ATTCGGCATTGAGAACCAAG	60.074	20	CATAGGGGAATGCAATGGAG	60.288	20	277	421	697	ATTCGGCATTGAGAACCAAG	60.074	20	ATGGAGCCTGGACAAAAAGA	59.67	20	263	421	683
Unigene0028174	1	p2	(TC)20	40	550	589	ATTCGGCATTGAGAACCAAG	60.074	20	ACATAGGGGAATGCAATGGA	60.155	20	270	421	690	ATTCGGCATTGAGAACCAAG	60.074	20	CATAGGGGAATGCAATGGAG	60.288	20	269	421	689	ATTCGGCATTGAGAACCAAG	60.074	20	ATGGAGCCTGGACAAAAAGA	59.67	20	255	421	675
Unigene0028175	1	p2	(CT)14	28	1	28
Unigene0028176	1	p2	(CT)14	28	1	28
Unigene0028197	1	p3	(AGA)6	18	389	406	AGGAGGTGGGCAAGAAGTTT	60.11	20	AAAGAAGCAAACCCCCATTC	60.299	20	258	327	584	AGGAGGTGGGCAAGAAGTTT	60.11	20	CCAATTTCAGTTCCATTGCC	60.309	20	239	327	565	AGGAGGTGGGCAAGAAGTTT	60.11	20	CAATTTCAGTTCCATTGCCC	60.309	20	238	327	564
Unigene0028198	1	p3	(AGA)6	18	389	406	ATCTGAGGAGATCAAGCCCA	59.761	20	ATCGCTGTCTCTTGGGAGAA	59.95	20	248	362	609	CTGAGGAGATCAAGCCCAAA	60.331	20	ATCGCTGTCTCTTGGGAGAA	59.95	20	246	364	609	TGAGGAGATCAAGCCCAAAG	60.331	20	ATCGCTGTCTCTTGGGAGAA	59.95	20	245	365	609
Unigene0028207	1	p2	(TG)11	22	1	22
Unigene0028242	1	p2	(AT)9	18	1	18
Unigene0028262	1	p2	(TA)8	16	33	48
Unigene0028287	1	c	(AGC)5aacaacatcagcagcagcagcaacagccacaacttcagcagcaacagcaa(CAG)6	83	543	625	AGACACAGCTGTTGAAGGCA	59.622	20	TGTTGCTGTTGTTGCTGTTG	59.504	20	133	518	650	AGACACAGCTGTTGAAGGCA	59.622	20	TGCTGTTGTTGCTGTTGTTG	59.504	20	139	518	656	AGACACAGCTGTTGAAGGCA	59.622	20	TGTTGTTGCTGTTGTTGCTG	59.504	20	136	518	653
Unigene0028288	1	p6	(CCCCTG)4	24	764	787	CCCATTCTTCTCCATCTCCA	60.003	20	CAAATGAAGAGCACAGGCAG	59.591	20	175	685	859	TCCTCTTCCTCCCCATTCTT	60.008	20	CAAATGAAGAGCACAGGCAG	59.591	20	186	674	859	CTTCCTCCCCATTCTTCTCC	60.008	20	CAAATGAAGAGCACAGGCAG	59.591	20	182	678	859
Unigene0028315	1	p6	(TGACAA)4	24	56	79	CATGATATTTCGCGGACCTT	59.923	20	GCTGATTAAGTTGCTTCCGC	59.988	20	161	32	192	CATGATATTTCGCGGACCTT	59.923	20	ATGGACGATCCGAACAGAAC	59.934	20	243	32	274	CATGATATTTCGCGGACCTT	59.923	20	CGGCTGATTAAGTTGCTTCC	59.845	20	163	32	194
Unigene0028337	1	p2	(TA)6	12	1079	1090	GATTGAATCAAGCCTGCCAT	60.043	20	AAAAAGGTTTTTGCGCATTC	59.234	20	107	1008	1114	GATTGAATCAAGCCTGCCAT	60.043	20	GAAAAAGGTTTTTGCGCATT	59.234	20	108	1008	1115	CGCTTCTCAAGTTTACCGGA	60.378	20	GAAAAAGGTTTTTGCGCATT	59.234	20	218	898	1115
Unigene0028375	1	p3	(TCA)5	15	1613	1627	TTCATCTTCATTGCGAGCAC	59.955	20	CAGCAGCAGATGCTATTGGA	60.119	20	278	1449	1726	ACCAACAGAACCATTCCCAA	60.21	20	GCTGAAAGTGGCAGTGATGA	59.992	20	267	1578	1844	TTCATCTTCATTGCGAGCAC	59.955	20	TTGAATTTCCAAGGGAGCTG	60.184	20	248	1449	1696
Unigene0028383	1	p2	(GA)10	20	5019	5038	CAACTCGAGAAGCCATCCAT	60.218	20	GGTGGGGTAGATTGGTCCTT	60.052	20	235	4879	5113	CAACTCGAGAAGCCATCCAT	60.218	20	TAGAGGAGGAAGGGGAAGGA	60.139	20	194	4879	5072	CAACTCGAGAAGCCATCCAT	60.218	20	TGAGGTGGGGTAGATTGGTC	59.779	20	238	4879	5116
Unigene0028391	1	p3	(TAA)5	15	10	24
Unigene0028391	2	p4	(ATGA)4	16	632	647	TCCACTGTTGCTGATTCCAC	59.682	20	AAGATCGCAAACAGAAAGCC	59.457	20	180	579	758	CTATTTCTGCCCATCCAAGC	59.668	20	AAGATCGCAAACAGAAAGCC	59.457	20	269	490	758	GGGTCTGCATCTCCAATGAC	60.484	20	AAGATCGCAAACAGAAAGCC	59.457	20	222	537	758
Unigene0028403	1	p3	(CTC)5	15	497	511	AAAAACCGGCAGAGCATCTA	59.845	20	TGATGAGGACAACGAATGGA	60.048	20	256	428	683	GCTTGTAGACAAAAACCGGC	59.752	20	TGATGAGGACAACGAATGGA	60.048	20	266	418	683	ACCGGCAGAGCATCTACAAC	60.285	20	TGATGAGGACAACGAATGGA	60.048	20	252	432	683
Unigene0028448	1	p3	(TGC)5	15	395	409	CAGCCGGCATATGTAAATGA	59.543	20	CCGGAATCACCTTTAACCAA	59.795	20	247	355	601	CTGTAGATCTGCTGGTGGCA	60.008	20	AGCATTCCTGGGTTGTGAGA	60.656	20	196	265	460	CTGTAGATCTGCTGGTGGCA	60.008	20	TTAGCATTCCTGGGTTGTGA	59.123	20	198	265	462
Unigene0028470	1	p2	(CT)9	18	1019	1036	TGCAAAATTCCTTTTGGTCA	59.133	20	TAGAGAGAAGGGGATGGCAG	59.381	20	140	987	1126	TGCAAAATTCCTTTTGGTCA	59.133	20	GTAGAGAGAAGGGGATGGCA	59.239	20	141	987	1127	CATGGGAAATGCATTAGGTG	58.843	20	TAGAGAGAAGGGGATGGCAG	59.381	20	185	942	1126
Unigene0028479	1	p2	(TA)10	20	966	985	TCAATGAAAGGCAAAGAGGC	60.331	20	TGAAAACAAGGAAGATAGAGGAAAA	59.685	25	237	814	1050	TTTTCGCAAACTTCTGGGAG	60.357	20	TGAAAACAAGGAAGATAGAGGAAAA	59.685	25	263	788	1050	TTCGCAAACTTCTGGGAGAC	60.375	20	TGAAAACAAGGAAGATAGAGGAAAA	59.685	25	261	790	1050
Unigene0028479	2	p2	(TG)7	14	1200	1213	TGCATTTTCACATATACACACACA	58.938	24	GTATGTGCGCAAGTGAGGG	60.279	19	176	1171	1346	ATGCATTTTCACATATACACACACA	59.246	25	GTATGTGCGCAAGTGAGGG	60.279	19	177	1170	1346	TGCATTTTCACATATACACACACAT	59.246	25	GTATGTGCGCAAGTGAGGG	60.279	19	176	1171	1346
Unigene0028480	1	p3	(ATC)6	18	251	268	CCTGCCCCTTCATAGACAGA	60.21	20	CCAGAGGGAATCATCAGGAA	60.003	20	229	164	392	TCCTGCCCCTTCATAGACAG	60.21	20	CCAGAGGGAATCATCAGGAA	60.003	20	230	163	392	AATTAGTTCATGTGGCGGGA	60.331	20	CCAGAGGGAATCATCAGGAA	60.003	20	173	220	392
Unigene0028523	1	p3	(TGG)6	18	487	504	TGTCGCATTCCATTCCAATA	59.891	20	ATGGCAAACTTCACTCCTGG	60.111	20	263	346	608	ACAAAGCAATGTGTGGTGGA	60.008	20	TCCCTATGCAACAGCATCAA	60.22	20	268	280	547	ACAAAGCAATGTGTGGTGGA	60.008	20	TTCCCTATGCAACAGCATCA	60.22	20	269	280	548
Unigene0028523	2	p3	(TGG)5	15	715	729	CCAGGAGTGAAGTTTGCCAT	60.111	20	TCCACCAAGAGGACCTATGC	60.073	20	174	589	762	GTTTGTAAATGGCCCACCAG	60.227	20	AGCCAAGACGATGGAAGCTA	59.978	20	235	660	894	ATAGGGAAACCCTGTGGAGG	60.183	20	TCCACCAAGAGGACCTATGC	60.073	20	222	541	762
Unigene0028523	3	p2	(CT)6	12	1645	1656	GTTGTCCTGCCGAGATGATT	60.081	20	AGGCAAACAGAGTCCTCTTCC	59.87	21	228	1473	1700	GTTGTCCTGCCGAGATGATT	60.081	20	GCAAACAGAGTCCTCTTCCC	58.868	20	226	1473	1698	GTTGTCCTGCCGAGATGATT	60.081	20	GGCAAACAGAGTCCTCTTCC	58.868	20	227	1473	1699
Unigene0028528	1	p2	(GA)18	36	426	461	CGCCATGGTTGTTGACTTTA	59.585	20	AATACTGACGCGGCTTCAAC	60.278	20	249	395	643	AATATTGTCACGGATGGCGT	60.221	20	CTGCTGCTATCTTGGGGAAT	59.292	20	238	336	573	CGCCATGGTTGTTGACTTTA	59.585	20	GCTTCAACAAAAGTGGGGTG	60.529	20	237	395	631
Unigene0028547	1	p3	(AGA)5	15	58	72	CAGGCGAACTCGAAAAGATT	59.452	20	AACAACTTTGCATCTGCACG	59.911	20	280	23	302	GGCGAACTCGAAAAGATTCA	60.331	20	AAATCCTGCTCCCATTGTCA	60.461	20	224	25	248	GGCGAACTCGAAAAGATTCA	60.331	20	GAAATCCTGCTCCCATTGTC	59.488	20	225	25	249
Unigene0028553	1	p4	(TTAT)4	16	61	76	ATAGGTAATTGGCCGAAGCC	60.3	20	GAACCTCCAACATGTAGCCAA	59.985	21	161	36	196	ATAGGTAATTGGCCGAAGCC	60.3	20	AGAACCTCCAACATGTAGCCA	59.607	21	162	36	197	TTGGCTACATGTTGGAGGTTT	59.485	21	CAAATGTTTCGGCCCATTAC	60.188	20	179	0	178
Unigene0028554	1	p4	(TTAT)4	16	61	76	ATAGGTAATTGGCCGAAGCC	60.3	20	GAACCTCCAACATGTAGCCAA	59.985	21	161	36	196	ATAGGTAATTGGCCGAAGCC	60.3	20	AGAACCTCCAACATGTAGCCA	59.607	21	162	36	197	TTGGCTACATGTTGGAGGTTT	59.485	21	CAAATGTTTCGGCCCATTAC	60.188	20	178	1	178
Unigene0028580	1	p2	(GA)6	12	287	298	GTGAATGGCTGTCTTCAGCA	59.992	20	AAAGAAATGGACGCCTAGCA	59.845	20	171	239	409	GTGAATGGCTGTCTTCAGCA	59.992	20	CAAAGAAATGGACGCCTAGC	59.845	20	172	239	410	GTGAATGGCTGTCTTCAGCA	59.992	20	TGACCTTGGTCCTCCAGTTT	59.549	20	108	239	346
Unigene0028594	1	p2	(GA)7	14	1518	1531
Unigene0028601	1	p3	(TTC)6	18	242	259	GCCGCTTCTTCTCGTAATTG	59.982	20	CTGGTTGCATGGATTCTCAC	59.09	20	163	184	346	CGTAATTGGGCAATTGCTTT	59.964	20	CTGGTTGCATGGATTCTCAC	59.09	20	151	196	346	CAGGCTACTACTTTTGGGCG	59.898	20	CTGGTTGCATGGATTCTCAC	59.09	20	215	132	346
Unigene0028602	1	p3	(TTC)6	18	242	259	AATTGGGCAATTGTTTTTGC	59.816	20	TAGTGGTAACCAGAAGGCGG	60.125	20	279	199	477	TTGTTTTTGCCCCTGCTTAT	59.586	20	TAGTGGTAACCAGAAGGCGG	60.125	20	269	209	477	ATTGTTTTTGCCCCTGCTTA	59.586	20	TAGTGGTAACCAGAAGGCGG	60.125	20	270	208	477
Unigene0028605	1	p3	(GAT)5	15	696	710	GACAAGTCGGAGGGTTTGAG	59.697	20	TGACAGCCTATCCCCACTTC	60.073	20	261	638	898	GAGGACAAGTCGGAGGGTTT	60.489	20	TGACAGCCTATCCCCACTTC	60.073	20	264	635	898	TAATGGGGACGATGGCTTTA	60.281	20	CAAACTCCCCAACTCCTCCT	60.48	20	211	523	733
Unigene0028675	1	p3	(CAA)5	15	1389	1403	GAGGCAGTCCAATGAGAAGC	59.957	20	CACCACCTCAAGTCCACCTT	60.002	20	217	1366	1582	GAGGCAGTCCAATGAGAAGC	59.957	20	GGGGTTGTGTCAATGCTCTT	59.973	20	197	1366	1562	GAGGCAGTCCAATGAGAAGC	59.957	20	TCAACACCACCTCAAGTCCA	60.129	20	221	1366	1586
Unigene0028691	1	p4	(ATCC)4	16	323	338	AGCCAGAGGACAACACATCC	60.12	20	CAAAATAGGGGCCAGTTTCA	59.931	20	258	261	518	AGCCAGAGGACAACACATCC	60.12	20	AGGACAAAATAGGGGCCAGT	59.827	20	262	261	522	AGCCAGAGGACAACACATCC	60.12	20	GGACAAAATAGGGGCCAGTT	60.187	20	261	261	521
Unigene0028698	1	p2	(AT)10	20	1303	1322
Unigene0028751	1	p2	(GA)6	12	257	268	TTAAACCTGCGGGAGAGAGA	59.948	20	ACTGTGACGGACATCTTCCC	59.969	20	127	232	358	TTAAACCTGCGGGAGAGAGA	59.948	20	CCGCTGAATGGTAATGTCCT	59.955	20	233	232	464	TTAAACCTGCGGGAGAGAGA	59.948	20	CTCCCGCTGAATGGTAATGT	59.955	20	236	232	467
Unigene0028786	1	p2	(AG)10	20	946	965
Unigene0028827	1	p2	(AC)6	12	707	718	TGATCCTGTAAAATTGGGGC	59.762	20	TGCTGCTGAAATTTGTTGTTG	59.903	21	278	652	929	AAAATTGGGGCTGGATTCAT	60.511	20	TGCTGCTGAAATTTGTTGTTG	59.903	21	269	661	929	TGTAAAATTGGGGCTGGATT	59.273	20	TGCTGCTGAAATTTGTTGTTG	59.903	21	272	658	929
Unigene0028850	1	c	(CTCCAC)4ttcctcctccaccttcactttcccctccacctccaattttacatccacctgcacctcgacctccacctcaacctccacttt(CACCTC)4	129	1267	1395	AGCAGAGCACAGATTTCAAGG	59.63	21	GTTGATGGAACCTTTGGCTC	59.532	20	238	1242	1479	AGCAGAGCACAGATTTCAAGG	59.63	21	TGTTGATGGAACCTTTGGCT	60.495	20	239	1242	1480	AGCAGAGCACAGATTTCAAGG	59.63	21	CTGTTGATGGAACCTTTGGC	60.495	20	240	1242	1481
Unigene0028874	1	p3	(TCT)5	15	336	350	CCTCCATCCTTTTCTCCCAT	60.264	20	CAGGGGGAGAGACATTGAAA	60.042	20	199	239	437	CTCTAGGCAAAGCAACCAGC	60.154	20	AAAGGCTCAAGCACAAGCTC	59.763	20	269	118	386	CTCTAGGCAAAGCAACCAGC	60.154	20	AGAAAGGCTCAAGCACAAGC	59.763	20	271	118	388
Unigene0028883	1	p2	(CT)6	12	608	619	GTCGCCATTGTCCTCAAAGT	60.119	20	CATAAAAGGTCCCATTGCGT	59.823	20	267	426	692	ACTTGAAGTCGCCATTGTCC	60.119	20	CATAAAAGGTCCCATTGCGT	59.823	20	274	419	692	CTGCAATGGCTGTCTATCCA	59.823	20	CATAAAAGGTCCCATTGCGT	59.823	20	221	472	692
Unigene0028921	1	p6	(AATGTG)4	24	674	697	AAAAATTGCGAGTGGGAGTG	60.11	20	CAACAAGTGCTCGGTGAAGA	60.025	20	207	627	833	AAAAATTGCGAGTGGGAGTG	60.11	20	AAGATCCAGGCATCGTCATC	60.042	20	166	627	792	AAAAATTGCGAGTGGGAGTG	60.11	20	GAAGATCCAGGCATCGTCAT	60.042	20	167	627	793
Unigene0028939	1	p2	(TG)19	38	35	72
Unigene0028940	1	p2	(TG)16	32	35	66
Unigene0028996	1	p3	(TCG)5	15	1022	1036	CATTCGGCATGAAAATCCTT	59.901	20	TAATCCCAGTTTCTGGCTGC	60.214	20	279	793	1071	ATGAACCACTGGAAACCGTC	59.827	20	TAATCCCAGTTTCTGGCTGC	60.214	20	164	908	1071	GATGAACCACTGGAAACCGT	59.827	20	TAATCCCAGTTTCTGGCTGC	60.214	20	165	907	1071
Unigene0029018	1	p2	(GA)7	14	456	469	CCTGTCCGGAAAAAGAATGA	60.044	20	CCTAATTTGGGGTCGCCAT	61.951	19	238	256	493	CCTGTCCGGAAAAAGAATGA	60.044	20	ATGCCCTAATTTGGGGTCG	61.951	19	242	256	497	TACGATCAAAAGCCCAAACC	59.938	20	CCTAATTTGGGGTCGCCAT	61.951	19	211	283	493
Unigene0029021	1	p2	(TA)7	14	75	88	AGCCATAGTGGGCATCTCAG	60.24	20	TACCCAATCCCCAAACAAAA	60.024	20	277	44	320	AGCCATAGTGGGCATCTCAG	60.24	20	TACTGGCATTTGGCATTTCA	60.073	20	248	44	291	AGCCATAGTGGGCATCTCAG	60.24	20	ATGTACCCAATCCCCAAACA	59.91	20	280	44	323
Unigene0029049	1	p6	(CGGCTG)5	30	886	915	GACCTGTTAACTTTTCGCCG	59.747	20	GTATTCCGTGATGGCAAAGG	60.331	20	263	837	1099	GACCTGTTAACTTTTCGCCG	59.747	20	TTGCCCAAGTATTCCGTGAT	60.331	20	271	837	1107	GACCTGTTAACTTTTCGCCG	59.747	20	AAGTGTTTCCCGGAGTCGTA	59.592	20	114	837	950
Unigene0029067	1	p2	(AT)6	12	302	313	AAGGGAAGCAATCATTGTGG	59.933	20	CTTCACCTTCGTCTTCAGCC	59.989	20	248	116	363	TTGTCCTGCAATTGCTCAAG	59.988	20	CACCGCTTGTACATCCACAG	60.175	20	269	75	343	TGTAATTTGCCCTGCAAGTG	59.729	20	CTTCACCTTCGTCTTCAGCC	59.989	20	109	255	363
Unigene0029086	1	p4	(TTCA)7	28	516	543	GCTTAAGGTCTTGGCACCTG	59.875	20	GCTCGAGCAATTCAATGCTAA	60.491	21	162	428	589	TGCTTAAGGTCTTGGCACCT	59.875	20	GCTCGAGCAATTCAATGCTAA	60.491	21	163	427	589	ATGCTTTGACCTCGTGGAAG	60.255	20	GCTCGAGCAATTCAATGCTAA	60.491	21	107	483	589
Unigene0029122	1	p6	(CTTGGC)4	24	1561	1584	CCGAGGGAAATGAAACAGAA	60.044	20	AATTCACTAGGAGCCCCACC	60.328	20	252	1360	1611	ATTCCCGAGGGAAATGAAAC	60.131	20	AATTCACTAGGAGCCCCACC	60.328	20	256	1356	1611	CTCTCGACGTTATTCCCGAG	59.83	20	AATTCACTAGGAGCCCCACC	60.328	20	267	1345	1611
Unigene0029128	1	p4	(AATA)4	16	376	391	GTATGCCAGTGCCAAACAGA	59.722	20	AAGCTGTGCTGTCGTCGTTA	59.664	20	248	230	477	TATGCCAGTGCCAAACAGAC	59.722	20	AAGCTGTGCTGTCGTCGTTA	59.664	20	247	231	477	GTATGCCAGTGCCAAACAGA	59.722	20	AGTCAAGCTGTGCTGTCGTC	59.21	20	252	230	481
Unigene0029174	1	p3	(ATC)6	18	356	373	ACAGCCACAAGCGAAGAGAT	60.02	20	TTAGGCCAAAAGCACTCCAG	60.378	20	249	224	472	GGCCGCAATCTAACCAACTA	60.096	20	TTAGGCCAAAAGCACTCCAG	60.378	20	170	303	472	ACAGCCACAAGCGAAGAGAT	60.02	20	TTTAGGCCAAAAGCACTCCA	60.742	20	250	224	473
Unigene0029174	2	p3	(CCA)5	15	869	883	GGCAAGAACATGGGACTTGT	59.973	20	GGGGATAGTGATGATGGTGG	60.011	20	279	663	941	CTTGTCCGCAAAAACACTCA	59.881	20	GGGGATAGTGATGATGGTGG	60.011	20	159	783	941	CTTTTCCTTTTGCTCGTTGG	59.855	20	GGGGATAGTGATGATGGTGG	60.011	20	138	804	941
Unigene0029214	1	p3	(GGA)7	21	257	277	CCTGAGACTAAACCCACCGA	60.103	20	CCTCAGCAAGCACAAAACAA	60.027	20	276	205	480	AAGAACCCTCACAGCAAGGA	59.844	20	CCTCAGCAAGCACAAAACAA	60.027	20	248	233	480	GAAGAACCCTCACAGCAAGG	59.844	20	CCTCAGCAAGCACAAAACAA	60.027	20	249	232	480
Unigene0029230	1	p2	(AT)8	16	1893	1908
Unigene0029244	1	p4	(TGTA)4	16	247	262	CTGGTTTGTGGTAAGATGGGA	59.838	21	CCACATAGTTGGGGAAGCAT	59.813	20	208	182	389	TCTGGTTTGTGGTAAGATGGG	59.838	21	CCACATAGTTGGGGAAGCAT	59.813	20	209	181	389	TTTGTGGTAAGATGGGATGGA	60.177	21	CCACATAGTTGGGGAAGCAT	59.813	20	204	186	389
Unigene0029264	1	p3	(GGC)5	15	897	911	CCTTTTTGGCGTAAAACGAC	59.625	20	GAAAACGAGAGTTTGGCTCG	59.993	20	239	823	1061	TGCGAGACGTCTTTTGTGAC	60.032	20	AAAACCAACTTTGCCCTCAA	59.587	20	194	774	967	CTGCGAGACGTCTTTTGTGA	60.175	20	AAAACCAACTTTGCCCTCAA	59.587	20	195	773	967
Unigene0029293	1	p2	(GA)17	34	431	464
Unigene0029294	1	p2	(GA)11	22	1	22
Unigene0029306	1	p2	(GT)6	12	69	80	AGGTTCGAAATTCGTCCAAA	59.546	20	TGAATTTGCAGGATTGGTCA	60.049	20	188	13	200	AGGTTCGAAATTCGTCCAAA	59.546	20	AGTTTGCCAGAGCCCACTAA	59.875	20	157	13	169	AGGTTCGAAATTCGTCCAAA	59.546	20	TTGCCAGAGCCCACTAAACT	59.875	20	154	13	166
Unigene0029318	1	p2	(TC)18	36	725	760	ATTTGGTACCACGGGCATAA	60.074	20	TTCCGAGCTAAACGACACAA	59.464	20	253	635	887	ATTTGGTACCACGGGCATAA	60.074	20	TTTCCGAGCTAAACGACACA	59.464	20	254	635	888	GGTACCACGGGCATAAAGTG	60.249	20	TTCCGAGCTAAACGACACAA	59.464	20	249	639	887
Unigene0029343	1	p2	(CA)9	18	1254	1271	GCTCACATTACCAGCAGCAA	60.019	20	CAGCAGATACGTTGCCAAGA	60.011	20	275	1104	1378	GCTCACATTACCAGCAGCAA	60.019	20	TTGAGGTCTTCATATGCCCC	59.894	20	252	1104	1355	GCTCACATTACCAGCAGCAA	60.019	20	GAACAGCAGATACGTTGCCA	59.871	20	278	1104	1381
Unigene0029347	1	p3	(TCT)6	18	2495	2512	CCCCATTTCTCCCTCTCTTC	60.008	20	CGGTACGGCTCTGAATTGAT	60.096	20	193	2348	2540	TCAAAATGCCCAAAACACAA	59.946	20	CGGTACGGCTCTGAATTGAT	60.096	20	241	2300	2540	CCTCCTTCGTTCCAAATCAA	60.044	20	TTTGTTGTCTGTTTTGGGCA	60.127	20	260	2372	2631
Unigene0029347	2	p3	(CTT)7	21	2657	2677	ATTCAGAGCCGTACCGAATG	60.096	20	GCAAGAACATACCCGCTCTC	59.843	20	269	2525	2793	TGCCCAAAACAGACAACAAA	60.127	20	GCAAGAACATACCCGCTCTC	59.843	20	182	2612	2793	ATTCAGAGCCGTACCGAATG	60.096	20	TGTGGAGGATTGCAAGAACA	60.24	20	280	2525	2804
Unigene0029352	1	p2	(AG)7	14	391	404	AATCCCAAGGTATGGAAGGC	60.152	20	CCCATAACTAGAAGATATTTGGATG	57.364	25	166	273	438	CGCAGTTGGGAGGTTAAGTC	59.734	20	CCCATAACTAGAAGATATTTGGATG	57.364	25	110	329	438	CCAAATCCCAAGGTATGGAA	59.617	20	CCCATAACTAGAAGATATTTGGATG	57.364	25	169	270	438
Unigene0029376	1	p2	(AG)6	12	1084	1095	CTCCATGCATTCCTCACCTT	60.073	20	ATGTTCCCAGTAGCGGATTG	59.955	20	244	906	1149	GGCTTTTGTTGGTGGATTGT	59.836	20	ATGTTCCCAGTAGCGGATTG	59.955	20	212	938	1149	GGCTTTTGTTGGTGGATTGT	59.836	20	TGTTGCCCAGGATCTTTTTC	60.051	20	262	938	1199
Unigene0029376	2	p3	(CAT)5	15	2329	2343	CAGGGCGTGACAAGAGTAGA	59.034	20	AGGGGAAACGTCGCTTAAAT	59.966	20	232	2265	2496	CAGGGCGTGACAAGAGTAGA	59.034	20	GCTTCGCTTGATCATTCACA	59.955	20	118	2265	2382	CAGGGCGTGACAAGAGTAGA	59.034	20	CTGCTTCGCTTGATCATTCA	60.096	20	120	2265	2384
Unigene0029460	1	p3	(GCT)5	15	809	823	GGAATGGAGCAAGCAGAGAC	59.957	20	ATCAGCCTCCTCCAGAGTCA	59.945	20	276	691	966	GGAATGGAGCAAGCAGAGAC	59.957	20	CGCAATTTCCTCCTCACTTC	59.813	20	186	691	876	GGTGGGAAGAAGAAAAAGGC	60.053	20	CGCAATTTCCTCCTCACTTC	59.813	20	264	613	876
Unigene0029508	1	c	(TGC)5atcacctgctggtacgctgccgctccatacattccccctg(CTC)6cacttcctgcacctcctcctgcctgatgttgttccatgagcttccca(CT)8	136	1206	1341	ATCTCCTGCATCTGGTACGC	60.249	20	CGCCTGCCACAAATACACTT	61.08	20	279	1166	1444	ATGGTTCTTGAAATCGCTCG	60.214	20	TTCGTTGAATAAGCCCAGAAA	59.707	21	260	1138	1397	ATCTCCTGCATCTGGTACGC	60.249	20	CGCCTGCCACAAATACACT	59.731	19	279	1166	1444
Unigene0029509	1	p2	(CT)8	16	20	35
Unigene0029591	1	p2	(TC)8	16	1259	1274	ATATTGCATGGCTGGGATGT	60.185	20	AAGAGGCGGAAATTGGTAGG	60.443	20	226	1080	1305	ATATTGCATGGCTGGGATGT	60.185	20	CGGAAATTGGTAGGCAGTTG	60.493	20	220	1080	1299	ATATTGCATGGCTGGGATGT	60.185	20	TTTTCCCATGAAATCAGGCT	59.505	20	251	1080	1330
Unigene0029619	1	p2	(TA)7	14	9	22
Unigene0029621	1	p4	(AAAT)4	16	2384	2399	TCCCCAAATTCAAATCCAAA	60.103	20	TCGGCAAGCAATCATAAACA	60.215	20	187	2358	2544	TCCCCAAATTCAAATCCAAA	60.103	20	CATGCAAAGGTGTGATGCTT	59.722	20	248	2358	2605	TCCCCAAATTCAAATCCAAA	60.103	20	CGGCAAGCAATCATAAACAA	59.702	20	186	2358	2543
Unigene0029623	1	p2	(AG)7	14	1412	1425	AGGAGGAGCGAGAGAAGGAC	60.096	20	TCATCATAGCCCCTGGATTC	59.854	20	259	1349	1607	AGGAGGAGCGAGAGAAGGAC	60.096	20	AATTGCATCATCATAGCCCC	59.751	20	266	1349	1614	AGGAGGAGCGAGAGAAGGAC	60.096	20	CATCATCATAGCCCCTGGAT	59.733	20	261	1349	1609
Unigene0029623	2	p3	(AAG)5	15	2369	2383	AACCTGGAACAAGCACAACC	60.012	20	CCTGGAACCAAGGTCTTCAA	60.081	20	164	2306	2469	GGGCAATCAAGCTGATGAAT	60.043	20	CCTGGAACCAAGGTCTTCAA	60.081	20	193	2277	2469	GCTGATGAATCACAGGCTCA	59.95	20	CCTGGAACCAAGGTCTTCAA	60.081	20	183	2287	2469
Unigene0029651	1	p2	(AG)9	18	860	877	TTGGCTTAAATTGGTCTGGC	60.074	20	TCAACATCCACCAATGACAA	58.292	20	266	759	1024	TTGGCTTAAATTGGTCTGGC	60.074	20	TCAACATCCACCAATGACAAC	59.256	21	266	759	1024	CAGATCAACTTTGGCGATCA	59.799	20	TCAACATCCACCAATGACAA	58.292	20	247	778	1024
Unigene0029656	1	p2	(AT)6	12	915	926	AATCAGAGCCACCCAATCTG	60.073	20	TCTATATGGCGAGGGATTGC	60.023	20	152	850	1001	AGAGCCACCCAATCTGAAAA	59.67	20	TCTATATGGCGAGGGATTGC	60.023	20	148	854	1001	TCAAATCAGAGCCACCCAAT	60.461	20	TCTATATGGCGAGGGATTGC	60.023	20	155	847	1001
Unigene0029656	2	p2	(TA)7	14	1089	1102
Unigene0029657	1	p2	(TG)6	12	91	102	TGGGAACGTATACATACTTCTTATTC	57.056	26	GTAAAACGGCTAGGCAAGCA	60.397	20	259	43	301	TGGGAACGTATACATACTTCTTATTC	57.056	26	GGACTACCATGAGCTACCCG	59.574	20	227	43	269	TGGGAACGTATACATACTTCTTATTC	57.056	26	CTACCATGAGCTACCCGGTC	59.574	20	224	43	266
Unigene0029658	1	p2	(TG)6	12	19	30
Unigene0029680	1	p2	(TA)10	20	1	20
Unigene0029697	1	p2	(TG)6	12	120	131	CAGCAGGAGTTTGAACACGA	60.025	20	TCTGACACCTTTTGTGCGAG	60.025	20	230	37	266	TCAGCAGGAGTTTGAACACG	60.025	20	TCTGACACCTTTTGTGCGAG	60.025	20	231	36	266	CAGCAGGAGTTTGAACACGA	60.025	20	ACTCGGGTTCAGTGATGGAC	59.969	20	149	37	185
Unigene0029728	1	p3	(CTC)5	15	1350	1364	TGCTGCCTTGTTGTTATTGC	59.879	20	GGCAACAGGTGGTCTCAAAT	59.973	20	195	1323	1517	CAGCAAGGCTGTCATTACCA	59.864	20	CCCCTCTCTGAGATCACTGC	59.945	20	277	1115	1391	TGCTGCCTTGTTGTTATTGC	59.879	20	AATAGCAACCCAGTTGCCTG	60.132	20	178	1323	1500
Unigene0029737	1	p4	(ATGA)4	16	95	110	TGAATGAATGTGTGAGTTTTGATG	59.904	24	TCAGCCAATCAAATCAATGGT	60.324	21	171	39	209	TGAATGAATGTGTGAGTTTTGATG	59.904	24	CAGCCAATCAAATCAATGGT	58.423	20	170	39	208	TGAATGAATGTGTGAGTTTTGATG	59.904	24	TGGAAAGGGACTTAACATTCG	59.074	21	219	39	257
Unigene0029759	1	p6	(GCTGCA)4	24	1086	1109	AGTTGGCATTCTTGCTGACC	60.263	20	TTGGAAAAATGCTTGCTCCT	59.823	20	224	1054	1277	AGTTGGCATTCTTGCTGACC	60.263	20	TGGAAAAATGCTTGCTCCTC	60.331	20	223	1054	1276	CGATGCACTTGAGACTGTGC	60.627	20	TTGGAAAAATGCTTGCTCCT	59.823	20	262	1016	1277
Unigene0029832	1	p2	(TA)8	16	532	547	TGATTCGCAGATGCACAAAT	60.228	20	GGATTTGCTGGCAGTATGGT	59.962	20	255	471	725	TGATTCGCAGATGCACAAAT	60.228	20	ACTGACCGATATGGTTTGCC	59.82	20	143	471	613	TGATTCGCAGATGCACAAAT	60.228	20	GACCGATATGGTTTGCCATT	59.651	20	140	471	610
Unigene0029835	1	p3	(TCA)5	15	70	84	CCCTCCAGTCCTCTTCCTCT	59.801	20	CTTTCTCTGGACAATCCCCA	60.042	20	187	34	220	TCCAACTCCTAAAACCCCCT	59.799	20	CTTTCTCTGGACAATCCCCA	60.042	20	220	1	220	CCCTCCAGTCCTCTTCCTCT	59.801	20	TGGACAATCCCCATGTAGGT	60.05	20	180	34	213
Unigene0029836	1	p3	(TCA)5	15	70	84	CCCTCCAGTCCTCTTCCTCT	59.801	20	GCTCAAATCGCTTTCTCTGG	60.096	20	197	34	230	TCCAACTCCTAAAACCCCCT	59.799	20	GCTCAAATCGCTTTCTCTGG	60.096	20	230	1	230	CCCTCCAGTCCTCTTCCTCT	59.801	20	TATTGGGGGAAACTCAACCA	60.162	20	128	34	161
Unigene0029882	1	p2	(TC)6	12	456	467	TTCGTGCTGACTGAGTGGAG	60.178	20	TCAGAGTCGCCCATTCCTAC	60.218	20	147	424	570	CGTGCTGACTGAGTGGAGAG	59.757	20	TCAGAGTCGCCCATTCCTAC	60.218	20	145	426	570	TGCCTGCTTATCTCACCCTT	59.836	20	TCCTCAACTAGGGAATGCGT	59.694	20	260	246	505
Unigene0029893	1	p2	(TG)9	18	431	448	TAATGGCCACCACAGTTCAC	59.42	20	AATTTTGGAAAGGGGTTTGG	60.027	20	249	256	504	ATTTGCAGGCAACAACCTTT	59.615	20	AGGGGTTTGGGTTCGTTAAT	59.571	20	275	220	494	AATTTGCAGGCAACAACCTT	59.615	20	AGGGGTTTGGGTTCGTTAAT	59.571	20	276	219	494
Unigene0029908	1	p5	(TTGGG)4	20	65	84	GCATTTGCAATAGCAAGAAGATT	59.786	23	AGAGCGAGAGCTGACCTGAC	59.89	20	214	16	229	GCATTTGCAATAGCAAGAAGATT	59.786	23	GAGCGAGAGCTGACCTGACT	59.89	20	213	16	228	GCATTTGCAATAGCAAGAAGATT	59.786	23	AGACCTGACAGAGCGAGAGC	59.89	20	223	16	238
Unigene0029916	1	p2	(AT)6	12	6375	6386	GCCAGGCAGAGGAGTAACAC	59.874	20	CCATTCCTTGCCTACTGGAA	60.066	20	277	6287	6563	GCCAGGCAGAGGAGTAACAC	59.874	20	GCAACTCATTAAGAAGGCGG	59.845	20	236	6287	6522	TACCAGGGTGCCAGGTTAAA	60.357	20	CCATTCCTTGCCTACTGGAA	60.066	20	241	6323	6563
Unigene0029939	1	p6	(GCACAC)4	24	343	366	GTCCTGCAAGAAGGAGTTGC	59.997	20	GTCTTAGGGCAGGAAGGGAC	60.074	20	275	186	460	GTCCTGCAAGAAGGAGTTGC	59.997	20	GCAGGAAGGGACACTGAAAG	59.844	20	267	186	452	TGCAACTTCTGCCAAAAATG	59.849	20	GTCTTAGGGCAGGAAGGGAC	60.074	20	258	203	460
Unigene0029966	1	p3	(TCT)5	15	75	89	TCTATGAGGGTTCAGCGGAG	60.353	20	AGAAATCCCCCAAACAAACC	60.032	20	164	26	189	TCTATGAGGGTTCAGCGGAG	60.353	20	CGTCTACAGAAATCCCCCAA	59.926	20	171	26	196	GAGCCGCCTGAGACTGATTA	60.504	20	AGAAATCCCCCAAACAAACC	60.032	20	147	43	189
Unigene0030037	1	p2	(TG)6	12	264	275	TTGCAAGAAGAGGCATTGTG	59.988	20	CAACACGTTTCAACCTCCCT	60.005	20	280	128	407	TTGGTAAGCGCCATACAGTG	59.752	20	CCTCTTCCTGCAAACTCAGC	60.134	20	215	102	316	TTGGTAAGCGCCATACAGTG	59.752	20	GCCTCTTCCTGCAAACTCAG	60.134	20	216	102	317
Unigene0030037	2	p2	(GT)6	12	574	585	AGGGAGGTTGAAACGTGTTG	60.005	20	CCTCTTCCTGCAAACTCAGC	60.134	20	262	388	649	AGGGAGGTTGAAACGTGTTG	60.005	20	GCCTCTTCCTGCAAACTCAG	60.134	20	263	388	650	GTGGGTTTGAGTTCGTTCGT	60.012	20	CCTCTTCCTGCAAACTCAGC	60.134	20	141	509	649
Unigene0030037	3	c	(TG)6tctgtgc(CTGTGT)4	43	802	844	ATGCATACACACGCACAGGT	60.064	20	ATCCAACCCTCCAACCCTAA	60.549	20	229	776	1004	ATGCATACACACGCACAGGT	60.064	20	AATCCAACCCTCCAACCCTA	60.549	20	230	776	1005	ATGCATACACACGCACAGGT	60.064	20	CCAACCCTCCAACCCTAAAA	61.058	20	227	776	1002
Unigene0030156	1	p3	(TCC)5	15	2413	2427	AAAGCCTGTCTGCCCACTTA	59.875	20	TCCCAAGCTCTCTGAAGGAA	60.065	20	155	2346	2500	AAAGCCTGTCTGCCCACTTA	59.875	20	TTCCCAAGCTCTCTGAAGGA	60.065	20	156	2346	2501	CCCACTTACTTGCTTGGCAT	60.132	20	TCCCAAGCTCTCTGAAGGAA	60.065	20	143	2358	2500
Unigene0030159	1	p2	(TG)9	18	1096	1113	AGAGGCAGAGCCCAGTACAA	60.012	20	GATACGGAAGCAGATGTGGG	60.483	20	257	908	1164	AGAGGCAGAGCCCAGTACAA	60.012	20	ATACGGAAGCAGATGTGGGA	60.483	20	256	908	1163	GAGGCAGAGCCCAGTACAAG	60.012	20	ATACGGAAGCAGATGTGGGA	60.483	20	255	909	1163
Unigene0030182	1	p3	(TTC)6	18	928	945	GGGTGTAGAAGCAGATCCCA	60.073	20	GGAGAGGGAGAGGCAGAGAT	59.913	20	203	791	993	TGGGTGTAGAAGCAGATCCC	60.073	20	GGAGAGGGAGAGGCAGAGAT	59.913	20	204	790	993	TGGGTGTAGAAGCAGATCCC	60.073	20	TATGGAGAGGGAGAGGCAGA	59.903	20	207	790	996
Unigene0030190	1	p5	(AAGAT)5	25	234	258
Unigene0030191	1	p5	(AAGAT)5	25	233	257
Unigene0030192	1	p5	(AGATA)4	20	308	327
Unigene0030198	1	p3	(TCT)5	15	2194	2208	TTGGATACTCAGAGGGGGTG	59.92	20	GCCTCAAGGGGTTTTTCAAT	60.299	20	254	2007	2260	AACAACCCACTTATTCCCCC	59.919	20	GCCTCAAGGGGTTTTTCAAT	60.299	20	151	2110	2260	AACAACCCACTTATTCCCCC	59.919	20	GCCTCAAGGGGTTTTTCAAT	60.299	20	211	2110	2320
Unigene0030229	1	p2	(TA)10	20	178	197	CCATTGGAAAGCTTAGCAAGAA	60.711	22	TGCATGCACAAGATGTTTGA	59.833	20	192	95	286	CCATTGGAAAGCTTAGCAAGAA	60.711	22	GATATGGCTGGCAATGTGAA	59.504	20	127	95	221	GCTTGAAGGAAAAATCATCTGAA	59.729	23	AATTGGGGTTTGTTCTGTGC	59.836	20	216	52	267
Unigene0030233	1	p3	(GAA)6	18	1295	1312	CCTCATCAACGAGGGTGACT	60.112	20	TGTGCCCTTTGAGTTTAGGG	60.103	20	266	1223	1488	ACGAGGGTGACTATTGTGGG	59.844	20	TGTGCCCTTTGAGTTTAGGG	60.103	20	258	1231	1488	CTATTGTGGGCTCAAGGCTC	59.836	20	TGTGCCCTTTGAGTTTAGGG	60.103	20	248	1241	1488
Unigene0030259	1	p2	(TA)8	16	581	596	TGTTACCTTGAGTTTCCGGG	59.964	20	TGCTGATTTGATGAATGGAA	57.609	20	208	501	708	TACCTTGAGTTTCCGGGATG	59.926	20	TGCTGATTTGATGAATGGAA	57.609	20	205	504	708	CCCCAAAAATGTTCACGTCT	59.83	20	TGCTGATTTGATGAATGGAA	57.609	20	239	470	708
Unigene0030299	1	p5	(TGAAA)4	20	1850	1869	TTTCCTTTAGGGCATTGAGG	59.155	20	GGCCTTTTGGTCCCTTAGAC	59.94	20	191	1727	1917	TCCTTTAGGGCATTGAGGCT	61.08	20	GGCCTTTTGGTCCCTTAGAC	59.94	20	189	1729	1917	TCCTTTAGGGCATTGAGGC	60.163	19	GGCCTTTTGGTCCCTTAGAC	59.94	20	189	1729	1917
Unigene0030325	1	p3	(AGA)7	21	1336	1356	AGGGCTTTTACGTCGGCTAT	60.116	20	TGTATCTGGAACTGGCTCCC	60.073	20	229	1249	1477	TAGGGCTTTTACGTCGGCTA	59.868	20	TGTATCTGGAACTGGCTCCC	60.073	20	230	1248	1477	AGGGCTTTTACGTCGGCTAT	60.116	20	GCACAGCTTCAGCTTCTCCT	59.898	20	172	1249	1420
Unigene0030342	1	p4	(AAAT)4	16	113	128	TGCTATTCCCATCCTTGGAG	60.029	20	GCAAAGAGGGGATTTGTTCA	60.051	20	156	5	160	TGCTATTCCCATCCTTGGAG	60.029	20	GCCGTAGATTTAGTGCCGTC	59.736	20	215	5	219	TGCTATTCCCATCCTTGGAG	60.029	20	ACAGAAATACGAAGACGGCG	60.27	20	250	5	254
Unigene0030347	1	p6	(GCGGAG)4	24	3758	3781	CGGCTGTTCTGCTTCTTCTT	59.757	20	CCACACAGACCCAAACACAG	60.039	20	215	3707	3921	TTCTACCTCCTTCTCCGCCT	60.34	20	CCACACAGACCCAAACACAG	60.039	20	197	3725	3921	CTTCTACCTCCTTCTCCGCC	60.34	20	CCACACAGACCCAAACACAG	60.039	20	198	3724	3921
Unigene0030347	2	p3	(ACA)5	15	4300	4314	GATTCCTCAGCAGCCATTTC	59.78	20	GAGCAAGCCTCCACAGAGAG	60.284	20	224	4147	4370	GATTCCTCAGCAGCCATTTC	59.78	20	AGAGCAAGCCTCCACAGAGA	60.284	20	225	4147	4371	GATTCCTCAGCAGCCATTTC	59.78	20	GAGAGCAAGCCTCCACAGAG	60.284	20	226	4147	4372
Unigene0030348	1	p2	(TA)8	16	1	16
Unigene0030350	1	p3	(ATC)6	18	2609	2626	CTCCTTGGCCTGCAACTTAG	60.008	20	TCTGCCGAGCTATTTCGTTT	59.982	20	280	2554	2833	CTCCTTGGCCTGCAACTTAG	60.008	20	GCCGAGCTATTTCGTTTGAG	59.982	20	277	2554	2830	AGGGCTCATCCTCAAATCCT	60.037	20	TCTGCCGAGCTATTTCGTTT	59.982	20	251	2583	2833
Unigene0030378	1	p2	(AC)6	12	1441	1452	TCCTTATCACTGCCATTTTGG	59.946	21	TGGTGGTGTTTTTCTCCACA	59.976	20	270	1336	1605	TCCTTATCACTGCCATTTTGG	59.946	21	TGTGGGTATGGGCAATTTTT	60.053	20	164	1336	1499	TACAAATGAGGGGGTTTGGA	60.162	20	GCTCCTTGGACATGGGTTT	59.918	19	270	1207	1476
Unigene0030386	1	p3	(ATG)6	18	3045	3062	GGGGGAAATTAAACCAGGAA	59.992	20	TTATTCATTGCCCTCCAACC	59.762	20	219	2949	3167	GGGGGAAATTAAACCAGGAA	59.992	20	CAACCGCTTCACCTTCCTTA	60.241	20	204	2949	3152	AAAGAGGCCCACAGATTCCT	60.074	20	TTATTCATTGCCCTCCAACC	59.762	20	274	2894	3167
Unigene0030387	1	p3	(TCA)6	18	587	604	GTCGATCTTTGCGCTTCTTC	60.103	20	GAAGACAGATTGGCTCCTCG	59.95	20	175	506	680	AGGATTCAACAATGGGTTGC	59.797	20	GAAGACAGATTGGCTCCTCG	59.95	20	243	438	680	TCGATCTTTGCGCTTCTTCT	60.235	20	GAAGACAGATTGGCTCCTCG	59.95	20	174	507	680
Unigene0030394	1	p3	(CTT)5	15	517	531	AGAATGAATCGGCGTACTGG	60.096	20	CCATACAAGCAAACAAGCGA	59.872	20	164	396	559	AGAATGAATCGGCGTACTGG	60.096	20	TGGAATTCCCCTGAGATTTG	59.864	20	198	396	593	GGGGAACAAAGTGTTTGTGG	60.246	20	CCATACAAGCAAACAAGCGA	59.872	20	193	367	559
Unigene0030399	1	p2	(GA)8	16	822	837
Unigene0030400	1	p2	(GA)8	16	50	65	AAAAGGGATTTTCAGAAGTTCA	57.05	22	CTGGCCACCTCATCAAAAGT	60.111	20	137	9	145	AAAAGGGATTTTCAGAAGTTCA	57.05	22	ACCGAGTATGTTTGCAGCCT	59.763	20	180	9	188	AAAAGGGATTTTCAGAAGTTCA	57.05	22	CTTACGGTATGGCCACCTTG	60.378	20	246	9	254
Unigene0030408	1	p2	(TA)6	12	34	45
Unigene0030454	1	p3	(AAT)6	18	268	285	CCTTCGGATGAACTCAGAGG	59.797	20	TGCATGAAGATGGAACCAAA	60.049	20	131	203	333	CCTTCGGATGAACTCAGAGG	59.797	20	TTGCATGAAGATGGAACCAA	60.049	20	132	203	334	CCTTCGGATGAACTCAGAGG	59.797	20	AATGGCCATGACTGGAGAAG	60.073	20	157	203	359
Unigene0030494	1	p3	(AAG)6	18	379	396	GTTCTGATCCACGCGGTATT	59.962	20	CCACCTGCATCCTTTTTGTT	59.971	20	211	295	505	GTTCTGATCCACGCGGTATT	59.962	20	CTCAGAAGCAACAATCGCAA	60.134	20	252	295	546	GTTCTGATCCACGCGGTATT	59.962	20	TCGCAATCAAAAGGACACAG	59.84	20	238	295	532
Unigene0030507	1	p2	(TG)10	20	337	356	TGTTTGATGCAGTGAGATATTTTG	59.188	24	ATCAGGAGAGTTTGTGGCAA	58.287	20	242	280	521	TTTTTAATTGTTTGATGCAGTGAGA	60.051	25	ATCAGGAGAGTTTGTGGCAA	58.287	20	250	272	521	TTTTAATTGTTTGATGCAGTGAGA	58.851	24	ATCAGGAGAGTTTGTGGCAA	58.287	20	249	273	521
Unigene0030511	1	p2	(TG)9	18	158	175	GGCATGTGCTTTTGGAATAA	58.627	20	CATACCCGGCATAAGTGCAT	60.742	20	239	56	294	AGGCATGTGCTTTTGGAATAA	59.6	21	CATACCCGGCATAAGTGCAT	60.742	20	240	55	294	AAATAGGCATGTGCTTTTGGA	59.6	21	CATACCCGGCATAAGTGCAT	60.742	20	244	51	294
Unigene0030576	1	p3	(TTC)5	15	2823	2837	ATAAGGGAGCTTGGGCATTT	59.93	20	CAAATACCAAATCATGGAGCC	59.287	21	263	2617	2879	TTGGGCATTTCATTTTCACA	59.907	20	CAAATACCAAATCATGGAGCC	59.287	21	253	2627	2879	TGGGCATTTCATTTTCACAA	59.907	20	CAAATACCAAATCATGGAGCC	59.287	21	252	2628	2879
Unigene0030580	1	p6	(CAATGC)4	24	2136	2159	ATGCAGAGGCTCAACATTCC	60.226	20	TCTGCCACCCAAACAAATTC	60.874	20	156	2044	2199	AAATCATGCTCTGCCCAACT	59.7	20	TCTGCCACCCAAACAAATTC	60.874	20	126	2074	2199	GAGCGTGAGGGAATGAAAAC	59.676	20	TCTGCCACCCAAACAAATTC	60.874	20	221	1979	2199
Unigene0030586	1	p2	(TA)6	12	262	273	AACCTCAAATGTGGCAAAGG	59.971	20	ACTGCCACAAATCATCACCA	59.967	20	199	127	325	AACCTCAAATGTGGCAAAGG	59.971	20	CACTGCCACAAATCATCACC	59.967	20	200	127	326	AACCTCAAATGTGGCAAAGG	59.971	20	CCACTGCCACAAATCATCAC	59.967	20	201	127	327
Unigene0030587	1	p2	(TA)6	12	2650	2661	AACCTCAAATGTGGCAAAGG	59.971	20	ACTGCCACAAATCATCACCA	59.967	20	199	2515	2713	AACCTCAAATGTGGCAAAGG	59.971	20	CACTGCCACAAATCATCACC	59.967	20	200	2515	2714	AACCTCAAATGTGGCAAAGG	59.971	20	CCACTGCCACAAATCATCAC	59.967	20	201	2515	2715
Unigene0030630	1	p2	(TA)6	12	901	912	CTAGGGTGAATCGCCATGTT	59.955	20	CCTACCTTTTGCTACCACGG	59.626	20	255	784	1038	TAGGGTGAATCGCCATGTTT	60.331	20	CCTACCTTTTGCTACCACGG	59.626	20	254	785	1038	CTAGGGTGAATCGCCATGTT	59.955	20	CACGGTACAGAGGCTGCTTA	59.097	20	240	784	1023
Unigene0030666	1	p4	(ATGA)4	16	30	45	TGTGCTGTGAGGAGTTCTGG	60.022	20	GGCTGATGCATCCGAATAGT	60.066	20	280	1	280	TGCTGTGAGGAGTTCTGGTG	60.022	20	GGCTGATGCATCCGAATAGT	60.066	20	278	3	280	TGTGAGGAGTTCTGGTGCTG	60.022	20	GGCTGATGCATCCGAATAGT	60.066	20	275	6	280
Unigene0030667	1	p4	(ATGA)4	16	30	45	TGTGCTGTGAGGAGTTCTGG	60.022	20	GGCTGATGCATCCGAATAGT	60.066	20	280	1	280	TGCTGTGAGGAGTTCTGGTG	60.022	20	GGCTGATGCATCCGAATAGT	60.066	20	278	3	280	TGTGAGGAGTTCTGGTGCTG	60.022	20	GGCTGATGCATCCGAATAGT	60.066	20	275	6	280
Unigene0030682	1	p2	(GT)7	14	505	518	CATCGTGAGGTGTATCGTGG	59.984	20	TTGACATGACAAGCCAGCTC	59.992	20	187	383	569	GCATCGTGAGGTGTATCGTG	60.144	20	TTGACATGACAAGCCAGCTC	59.992	20	188	382	569	TCATTTGCACTCCGTTCTTG	59.84	20	TTGACATGACAAGCCAGCTC	59.992	20	265	305	569
Unigene0030682	2	p2	(TG)6	12	1340	1351	ATTTGGCTTGACGTTTCTCG	60.249	20	CGTTTCTTGCTTTGGACACA	59.881	20	151	1230	1380	ATTTGGCTTGACGTTTCTCG	60.249	20	CCTCGTTTCTTGCTTTGGAC	59.853	20	154	1230	1383	TCTAAGCGGTGCATGTGGTA	60.28	20	CGTTTCTTGCTTTGGACACA	59.881	20	186	1195	1380
Unigene0030694	1	p2	(AT)6	12	1898	1909
Unigene0030707	1	p3	(GTG)5	15	459	473	AAGGAGCATCACCGTCAATC	60.081	20	TATCCGCGCTCAGATCTCTC	60.613	20	147	366	512	GAAGGAGCATCACCGTCAAT	60.081	20	TATCCGCGCTCAGATCTCTC	60.613	20	148	365	512	GTGGATTTGGCTTCGTGACT	60.119	20	TATCCGCGCTCAGATCTCTC	60.613	20	229	284	512
Unigene0030707	2	p3	(GGC)5	15	602	616	ATCTGAGCGCGGATATGGT	60.607	19	TCAGAAGCTCCACCACCAC	59.811	19	177	498	674	ATCTGAGCGCGGATATGGT	60.607	19	TTCAGAAGCTCCACCACCAC	61.259	20	178	498	675	ATCTGAGCGCGGATATGGT	60.607	19	AGAAGCTCCACCACCACCT	59.698	19	175	498	672
Unigene0030733	1	p3	(TTC)5	15	1860	1874	GAAAGCTGATTTGGAGCCTG	59.955	20	CAGTCAATTCAAACCGCCTT	60.11	20	142	1790	1931	AAAGCTGATTTGGAGCCTGA	59.955	20	CAGTCAATTCAAACCGCCTT	60.11	20	141	1791	1931	AAAGCTGATTTGGAGCCTGA	59.955	20	ATTGCACTTGCATCAAACCA	60.119	20	255	1791	2045
Unigene0030741	1	p3	(TTC)6	18	211	228	ATCTTCTCCATCAGCCCCTT	60.037	20	TTACAGTCGAGCGATGAGGA	59.547	20	158	108	265	ATCTTCTCCATCAGCCCCTT	60.037	20	TTACAGTCGAGCGATGAGGA	59.547	20	251	15	265	ATCTTCTCCATCAGCCCCTT	60.037	20	TACAGTCGAGCGATGAGGAA	59.547	20	157	108	264
Unigene0030749	1	p3	(TTC)6	18	344	361	TTGCAAAGGTTTGACCAGTG	59.734	20	TTTTGCGATTCCCTTAGTGG	60.067	20	241	164	404	AACAGCCAACTCAGGCATTT	59.74	20	CTTTCTTGCCCTTGGACTTG	59.846	20	239	304	542	AAACAGCCAACTCAGGCATT	59.74	20	CTTTCTTGCCCTTGGACTTG	59.846	20	240	303	542
Unigene0030768	1	p2	(TA)7	14	476	489	ATACGGGATGCGAGAAGTGT	59.579	20	GGATAGCTCTCCCTCGCTCT	60.081	20	257	420	676	ATACGGGATGCGAGAAGTGT	59.579	20	TAGCTCTCCCTCGCTCTTTG	59.853	20	254	420	673	GATACGGGATGCGAGAAGTG	60.624	20	GGATAGCTCTCCCTCGCTCT	60.081	20	258	419	676
Unigene0030775	1	p3	(AGA)5	15	959	973	GGACTGAGAAGACCACGGAG	59.835	20	TGTTTCACAGCCAAATGCTC	59.847	20	277	844	1120	CCACGGAGAAGGAAGTTTCA	60.224	20	TGTTTCACAGCCAAATGCTC	59.847	20	265	856	1120	CCACGGAGAAGGAAGTTTCA	60.224	20	CTCCTTGGTGATCTCTTCCG	59.797	20	203	856	1058
Unigene0030791	1	p3	(AGG)6	18	628	645	CGGCCTTGGATAATCTTGAA	60.031	20	CACATCTTCGTTTTTCCCGT	59.971	20	218	557	774	CGGCCTTGGATAATCTTGAA	60.031	20	ACTGGAGAGCGGATCTGAAA	59.95	20	278	557	834	CGGCCTTGGATAATCTTGAA	60.031	20	AACTGGAGAGCGGATCTGAA	59.95	20	279	557	835
Unigene0030806	1	p5	(TATAA)4	20	92	111	CACATTTCCCTAGCCCTTTTT	59.489	21	AATGAATGACAAACCGGGAA	60.17	20	174	21	194	CACATTTCCCTAGCCCTTTTT	59.489	21	ATGAATGACAAACCGGGAAG	59.79	20	173	21	193	CACATTTCCCTAGCCCTTTTT	59.489	21	ATTTGCAAGGATTCCCAATG	59.762	20	190	21	210
Unigene0030813	1	p2	(AT)6	12	2115	2126	TATCCCGTAAATCCCCATGA	59.972	20	CCGGCCAAAAATCAAATACA	60.671	20	107	2058	2164	AGCAGCAAAATGCAATGATG	59.839	20	CCGGCCAAAAATCAAATACA	60.671	20	229	1936	2164	CAGCAGCAAAATGCAATGAT	59.839	20	CCGGCCAAAAATCAAATACA	60.671	20	230	1935	2164
Unigene0030837	1	p6	(TCCCGT)5	30	780	809
Unigene0030838	1	p6	(AACGGG)7	42	744	785
Unigene0030869	1	p3	(GAA)6	18	3	20
Unigene0030884	1	p2	(AT)8	16	2528	2543	AGCCTATGATTGAAGCTGGC	59.439	20	GGCTTTGAGCAGACCTATCG	59.978	20	249	2402	2650	AGCCTATGATTGAAGCTGGC	59.439	20	ACGTAATGCTCTTGGCCTTG	60.27	20	278	2402	2679	AGCCTATGATTGAAGCTGGC	59.439	20	CAACGTAATGCTCTTGGCCT	60.27	20	280	2402	2681
Unigene0030891	1	p3	(AAC)6	18	1006	1023	CAAGAAGGGAACAAGGTGGA	60.081	20	CATTCCTCGGCAACATTTCT	60.074	20	259	837	1095	CAAGAAGGGAACAAGGTGGA	60.081	20	ATTCCTCGGCAACATTTCTG	60.074	20	258	837	1094	CAAGAAGGGAACAAGGTGGA	60.081	20	CTCATTCCTCGGCAACATTT	60.074	20	261	837	1097
Unigene0030899	1	p3	(GAG)5	15	644	658	AATCGGAGGAAGGGATTTGT	59.766	20	TCTGCTGCTGCTTGAAGAAA	60.011	20	222	563	784	GATCAATCGGAGGAAGGGAT	60.236	20	TCTGCTGCTGCTTGAAGAAA	60.011	20	226	559	784	ATCAATCGGAGGAAGGGATT	59.728	20	TCTGCTGCTGCTTGAAGAAA	60.011	20	225	560	784
Unigene0030900	1	p3	(ATC)6	18	604	621	TCTCCAACAATATCCGCCTC	60.036	20	CCAAGGAACCTGAGGATGAA	60.042	20	256	421	676	CAACAATATCCGCCTCACCT	59.955	20	CCAAGGAACCTGAGGATGAA	60.042	20	252	425	676	CATCTCCAACAATATCCGCC	60.296	20	CCAAGGAACCTGAGGATGAA	60.042	20	258	419	676
Unigene0031005	1	p3	(TTC)5	15	133	147	CCATTTCTTCTCCTCCTCCC	60.008	20	ACGCTCACCAATCTTCTGCT	60.02	20	236	35	270	CCCATTTCTTCTCCTCCTCC	60.008	20	ACGCTCACCAATCTTCTGCT	60.02	20	237	34	270	CCATTTCTTCTCCTCCTCCC	60.008	20	CTCCTGGCAGATTCATCCAT	60.034	20	136	35	170
Unigene0031018	1	p3	(ACC)9	27	732	758	GGAGTTTTGGGCATACTGGA	59.933	20	GAGAATGAAGCTGAGGGTGC	59.957	20	238	652	889	GGAGTTTTGGGCATACTGGA	59.933	20	CCCTGGTGGCTGTAAGGATA	59.948	20	271	652	922	GGAGTTTTGGGCATACTGGA	59.933	20	ATAATTTGCAGAAGGGGGCT	59.93	20	185	652	836
Unigene0031019	1	p6	(TCATTC)4	24	1502	1525	TGGCACTTCTCTTCGGAGTT	59.989	20	GGCTTTCTACAGGCGATGAC	59.843	20	239	1321	1559	TTGGCACTTCTCTTCGGAGT	59.989	20	GGCTTTCTACAGGCGATGAC	59.843	20	240	1320	1559	TGGCACTTCTCTTCGGAGTT	59.989	20	GGAGATGATGTTGGGCTTTC	59.488	20	252	1321	1572
Unigene0031049	1	p3	(ACC)6	18	750	767	CAGCAAACAGGGTCATTGTG	60.152	20	CCTCCTTTTTCTCTTCGCCT	59.955	20	249	643	891	CACAGCAAACAGGGTCATTG	60.152	20	CCTCCTTTTTCTCTTCGCCT	59.955	20	251	641	891	AACAGGGTCATTGTGAAGGG	59.82	20	CCTCCTTTTTCTCTTCGCCT	59.955	20	244	648	891
Unigene0031052	1	p3	(CAG)6	18	877	894	CTTCGTCCCCGATACAAGAG	59.688	20	CATCATGCCCGATATCATCA	60.269	20	251	754	1004	CTCTTCGTCCCCGATACAAG	59.688	20	CATCATGCCCGATATCATCA	60.269	20	253	752	1004	CTTCGTCCCCGATACAAGAG	59.688	20	GAATTCGATGTCGATGGGAC	60.289	20	280	754	1033
Unigene0031060	1	c	(TG)9ta(TG)7cgtgtgta(TG)6	54	687	740
Unigene0031080	1	p3	(GCT)5	15	299	313	TAATGGGAGAAAATCAGCGG	60.031	20	CGACGATCAGGATCAACAGA	59.787	20	258	100	357	GAGAACGCAGAGACGAAAGG	60.134	20	CGACGATCAGGATCAACAGA	59.787	20	226	132	357	GGAGAACGCAGAGACGAAAG	60.134	20	CGACGATCAGGATCAACAGA	59.787	20	227	131	357
Unigene0031084	1	c	(TC)20a(ATCT)6ctttacctgcc(TA)6	88	672	759	TATGTCCAAACACAGCAGGC	59.722	20	AGCCAAGTTGCACAGGCTAT	59.904	20	153	649	801	TATGTCCAAACACAGCAGGC	59.722	20	GCCAAGTTGCACAGGCTATT	60.278	20	152	649	800	TATGTCCAAACACAGCAGGC	59.722	20	ACAATCAGCCAAGTTGCACA	60.31	20	159	649	807
Unigene0031090	1	p3	(CGG)5	15	771	785	AACTATTTTGGGCGTGTTGG	59.861	20	TTTCACACTCCCCGTCTTTC	60.088	20	236	641	876	AACTATTTTGGGCGTGTTGG	59.861	20	TCACTCAACCTTACCCTCGG	60.103	20	262	641	902	TGCTCCACTTGTATTGACGG	59.716	20	TAAAACCCAGAACACCAGCC	59.971	20	181	744	924
Unigene0031097	1	p4	(AATG)4	16	1684	1699	TTGAAGGTCCTTGTGGGTTC	59.943	20	TTGGTCTCGTGGACGTCATA	60.112	20	268	1460	1727	TTGAAGGTCCTTGTGGGTTC	59.943	20	TGGTCTCGTGGACGTCATAA	60.112	20	267	1460	1726	AACCGACCGAGCTTACTGAA	59.875	20	ATGTCATCCTGAAAGCGGAC	60.081	20	249	1659	1907
Unigene0031142	1	p4	(AAAG)5	20	631	650	GACATCGAGCAAATGAAGCA	59.955	20	GGCAGGCTTGATTTTGGTAA	60.074	20	279	423	701	CGAGCAAATGAAGCACTCAA	60.134	20	GGCAGGCTTGATTTTGGTAA	60.074	20	274	428	701	CGAGCAAATGAAGCACTCAA	60.134	20	AGGCAGGCTTGATTTTGGTA	59.708	20	275	428	702
Unigene0031149	1	p3	(TCT)5	15	276	290	ACTACTGCCAGGTGGAGGTG	60.174	20	GCCTTTCTTGGTGACCTCTG	59.844	20	211	231	441	ACTACTGCCAGGTGGAGGTG	60.174	20	GGAAAACTTGGCAGTCTGGA	60.232	20	165	231	395	TCTTGAGATACCCCGTTGCT	59.694	20	GCCTTTCTTGGTGACCTCTG	59.844	20	246	196	441
Unigene0031153	1	p4	(AGTC)4	16	1891	1906	TACCATGTCCCAGTGCTCAA	60.112	20	CGCCCTCTGGAATGTCTTAG	59.83	20	114	1823	1936	CACACCCTCCAAAAGGGTAA	59.824	20	CGCCCTCTGGAATGTCTTAG	59.83	20	258	1679	1936	GGATACCATGTCCCAGTGCT	59.81	20	CGCCCTCTGGAATGTCTTAG	59.83	20	117	1820	1936
Unigene0031162	1	p3	(CTG)5	15	2103	2117	GTGGTACCCTGGATGGAATG	60.05	20	GCTGGAGATGTTCGGGATAA	60.036	20	222	2022	2243	TGCTGACGGTACTGTGCTTC	60.056	20	GCTGGAGATGTTCGGGATAA	60.036	20	244	2000	2243	GTGGTACCCTGGATGGAATG	60.05	20	TCAAATGCTGGAGATGTTCG	59.799	20	228	2022	2249
Unigene0031187	1	p4	(AAAT)4	16	2646	2661	TTCAAAACCATGACCGCATA	59.93	20	TGCAAATGCCCACAATAAAA	59.936	20	211	2563	2773	ATTCAAAACCATGACCGCAT	60.199	20	TGCAAATGCCCACAATAAAA	59.936	20	212	2562	2773	TACACAATTCGCTGCAAACC	59.735	20	TGCAAATGCCCACAATAAAA	59.936	20	163	2611	2773
Unigene0031196	1	p3	(ATC)5	15	622	636	GGGATTGAAGCGCTATACCA	60.06	20	TTCGGATTCAAAAGTCTGGG	60.044	20	163	532	694	GGGATTGAAGCGCTATACCA	60.06	20	ATTGAAGACGCCATAGGTGG	59.955	20	142	532	673	GGGATTGAAGCGCTATACCA	60.06	20	CGCCATAGGTGGAAGAGGTA	60.088	20	134	532	665
Unigene0031244	1	p6	(GAATTG)4	24	1680	1703	GCTCCATATTCCCTGACGAA	60.036	20	TTCAGGAGAAAGGATCACCG	60.187	20	237	1515	1751	TTGCTCTGCTCCATATTCCC	60.177	20	TTCAGGAGAAAGGATCACCG	60.187	20	244	1508	1751	GCTCCATATTCCCTGACGAA	60.036	20	CGGGATGATTCAGGAGAAAG	59.623	20	245	1515	1759
Unigene0031245	1	p6	(GAATTG)4	24	305	328	GCTCCATATTCCCTGACGAA	60.036	20	TTCAGGAGAAAGGATCACCG	60.187	20	237	140	376	TTGCTCTGCTCCATATTCCC	60.177	20	TTCAGGAGAAAGGATCACCG	60.187	20	244	133	376	GCTCCATATTCCCTGACGAA	60.036	20	CGGGATGATTCAGGAGAAAG	59.623	20	245	140	384
Unigene0031270	1	p3	(ACC)6	18	500	517	CACCTGGGCCTTATTTTCCT	60.312	20	GAGGTTCATATGCAGGCCAT	59.923	20	162	402	563	CACCTGGGCCTTATTTTCCT	60.312	20	ATCTGTGCCCTACCAACGAG	60.134	20	239	402	640	TGGGCCTTATTTTCCTCCTC	60.391	20	GAGGTTCATATGCAGGCCAT	59.923	20	158	406	563
Unigene0031284	1	p2	(GT)6	12	1834	1845	TATTTGTGGTGTGCAGCCAT	59.995	20	GTTTCAGGACGCCATGTTTT	59.978	20	278	1686	1963	TATTTGTGGTGTGCAGCCAT	59.995	20	GAGTTTCAGGACGCCATGTT	60.119	20	280	1686	1965	GATGATGATGATGACGCTGC	60.203	20	AAGAGAGTTTCAGGACGCCA	59.989	20	255	1715	1969
Unigene0031441	1	c	(CT)15cgcg(CA)7	48	288	335	ATTTTGTTGGTATGCTGCCC	59.829	20	ATGGCAGGATGCATTTTAGG	59.923	20	271	191	461	GCTGCCCTATGCAGAATCAT	60.207	20	TTAGGGACAGCAATCCAAGG	60.066	20	243	204	446	ATGCTGCCCTATGCAGAATC	60.207	20	TTAGGGACAGCAATCCAAGG	60.066	20	245	202	446
Unigene0031470	1	p3	(CTC)5	15	439	453	CCAAAATGGTTGCAGGAGAT	59.933	20	GCCAGAAAAGTGCAAGGGTA	60.249	20	241	241	481	GCACGGTGTTTGTGTGTTCT	59.648	20	CCCTCTTATGGGTGCTTTCA	60.066	20	262	306	567	AGATTTGCACGGTGTTTGTG	59.615	20	CCCTCTTATGGGTGCTTTCA	60.066	20	268	300	567
Unigene0031515	1	p2	(CT)6	12	76	87	TTTCCCTTACCTTGATCCCC	60.124	20	GTCCGCTGGATTTCACAAGT	60.119	20	256	20	275	TCCCCAAAATGATCTTTCCA	60.244	20	GTCCGCTGGATTTCACAAGT	60.119	20	241	35	275	TTTCCCTTACCTTGATCCCC	60.124	20	TTGTTTGCAATGTTTGTCGC	60.687	20	280	20	299
Unigene0031637	1	p3	(TGC)5	15	1746	1760	TGGACATTGAGATGGCGTAA	60.073	20	AAAGTGAAAATGGTGCGAGG	60.11	20	110	1709	1818	TGGACATTGAGATGGCGTAA	60.073	20	ATGGTGCGAGGGACTGTAAG	60.134	20	101	1709	1809	TGGACATTGAGATGGCGTAA	60.073	20	GGGTTCCATTCAGGTCGTTA	59.79	20	134	1709	1842
Unigene0031641	1	p3	(ATT)10	30	1813	1842	CGCTGTTATCGTTCAGGTCA	59.864	20	AGCCGCTCAGCAGTATGAAT	60.007	20	144	1784	1927	ATGCTGCTGCTTCGTTTTCT	60.162	20	AGCCGCTCAGCAGTATGAAT	60.007	20	275	1653	1927	ATCTGCTGTCCCTGCTGAAT	59.834	20	AGCCGCTCAGCAGTATGAAT	60.007	20	244	1684	1927
Unigene0031645	1	p2	(CT)6	12	2476	2487	TGGGTGTTGTCAGAGATGGA	60.088	20	CTGATTTCCTGTCGCCTCAT	60.218	20	213	2331	2543	TGCCGGAGTGTACAACAAAG	59.758	20	CTGATTTCCTGTCGCCTCAT	60.218	20	132	2412	2543	CTGCCGGAGTGTACAACAAA	59.758	20	CTGATTTCCTGTCGCCTCAT	60.218	20	133	2411	2543
Unigene0031646	1	p2	(CT)6	12	411	422	TGGGTGTTGTCAGAGATGGA	60.088	20	CTGATTTCCTGTCGCCTCAT	60.218	20	213	266	478	TGCCGGAGTGTACAACAAAG	59.758	20	CTGATTTCCTGTCGCCTCAT	60.218	20	132	347	478	CTGCCGGAGTGTACAACAAA	59.758	20	CTGATTTCCTGTCGCCTCAT	60.218	20	133	346	478
Unigene0031733	1	p2	(AT)6	12	127	138	TCTTTGACATTTGGCATTGAT	58.079	21	TGGGTTCGAGCAAACTTTTT	59.724	20	144	38	181	TCTTTGACATTTGGCATTGAT	58.079	21	GCCCTTTAACAAGGAAGCAA	59.338	20	228	38	265	TCTTTGACATTTGGCATTGAT	58.079	21	AACAAGGAAGCAACAAACCC	59.077	20	221	38	258
Unigene0031757	1	p3	(CTT)5	15	45	59	CAAGGTTCATGGTGTACAGGC	60.425	21	CACAGTCACTCAGGGCAGAA	60.022	20	229	12	240	CAAGGTTCATGGTGTACAGGC	60.425	21	GATCACAGTCACTCAGGGCA	59.827	20	232	12	243	CAAGGTTCATGGTGTACAGGC	60.425	21	AACAAGCCTGAAATTTGCGT	59.752	20	152	12	163
Unigene0031817	1	p3	(TGC)5	15	1850	1864	CTGAAATTGCTGTTGCAGGA	59.988	20	GAGCAACTTCAAGGCAGACC	59.997	20	147	1767	1913	CTGAAATTGCTGTTGCAGGA	59.988	20	AGGAGCAATTTTGCAGGAGA	59.955	20	226	1767	1992	CTGAAATTGCTGTTGCAGGA	59.988	20	TCTTTACCAGGCATCCCATC	59.894	20	267	1767	2033
Unigene0031830	1	p2	(AC)6	12	2205	2216	TGCAAGACTTTCCATTGCAG	59.988	20	AAGCTTACTGCTTGGATGGC	59.481	20	262	2110	2371	TGCAAGACTTTCCATTGCAG	59.988	20	GCTTACTGCTTGGATGGCAG	60.934	20	260	2110	2369	TGCAAGACTTTCCATTGCAG	59.988	20	AGCTTACTGCTTGGATGGCA	60.934	20	261	2110	2370
Unigene0031831	1	p3	(GAA)5	15	582	596	CACTTGCACTTAAACCCCGT	60.03	20	CCACCATGAATATGTGCTCG	59.948	20	280	470	749	ACTTAAACCCCGTCAAACCC	60.089	20	CCACCATGAATATGTGCTCG	59.948	20	273	477	749	CGATTCGGAACATTACGCTT	60.096	20	CCACCATGAATATGTGCTCG	59.948	20	229	521	749
Unigene0031845	1	p3	(CTT)5	15	1278	1292	AATTCTCATTTGGGTGCTGC	60.081	20	CGGTGAGAAGAAGAGGATGC	59.95	20	239	1220	1458	AATTCTCATTTGGGTGCTGC	60.081	20	CGGATCAGGAATACCCCTTT	60.145	20	114	1220	1333	AATTCTCATTTGGGTGCTGC	60.081	20	CAGAACCCGGTGAGAAGAAG	59.837	20	246	1220	1465
Unigene0031860	1	p3	(GCT)5	15	2453	2467	TACCAGTCAAGGGGATCTCG	60.065	20	CAGCCTACAATTTTGGGGAA	59.931	20	183	2415	2597	CCCAGACTCCTGCACTCATT	60.261	20	GCTCCAGTGGTTGGATTTGT	59.973	20	267	2239	2505	GCCTTGTCTTCCCTTGAATG	59.67	20	GCTCCAGTGGTTGGATTTGT	59.973	20	190	2316	2505
Unigene0031881	1	p3	(GTG)5	15	972	986	GTGGGTTTTGCAGTTCTGGT	60.012	20	GCCACCTCTTGTCCATCATT	59.934	20	215	944	1158	GTGGGTTTTGCAGTTCTGGT	60.012	20	ACACCCCTGTACACTTTGCC	59.891	20	191	944	1134	GTGGGTTTTGCAGTTCTGGT	60.012	20	ACTGCCACCTCTTGTCCATC	60.12	20	218	944	1161
Unigene0031914	1	p4	(AAAT)4	16	1023	1038	TGTCCTGAAGAAGACCCACC	60.088	20	TGTTCTAATCTGTCGAACATAACTCA	59.287	26	245	826	1070	AAGAAGACCCACCTCTCCGT	60.111	20	TGTTCTAATCTGTCGAACATAACTCA	59.287	26	238	833	1070	ATCCCTTGTTGGGTTTTCCT	59.668	20	TGTTCTAATCTGTCGAACATAACTCA	59.287	26	126	945	1070
Unigene0031919	1	p3	(AGG)5	15	2972	2986	TCTTTGATTGCAGCACCTTG	59.988	20	GAAATCCGCTGCATCAATCT	60.185	20	188	2931	3118	AGAGCTCTGGTGGAGGCATA	59.973	20	GAAATCCGCTGCATCAATCT	60.185	20	236	2883	3118	TCTTTGATTGCAGCACCTTG	59.988	20	AAATCCGCTGCATCAATCTT	59.674	20	187	2931	3117
Unigene0031927	1	p3	(AGA)6	18	519	536	AATTGCCACCACATGAATCC	60.591	20	CAGTGTCTGAGCTGAGCTGG	59.915	20	221	345	565	AATTGCCACCACATGAATCC	60.591	20	CCAGGTGTGACGTCAGTGTC	60.207	20	234	345	578	CAAATTGCCACCACATGAAT	59.251	20	CAGTGTCTGAGCTGAGCTGG	59.915	20	223	343	565
Unigene0031933	1	p3	(CTT)5	15	1399	1413	AGGCTAAATCATCGGCCTTT	60.061	20	CCAACTGCAAGACACAATGG	60.152	20	265	1223	1487	AGGCTAAATCATCGGCCTTT	60.061	20	CCATCTCCAACTGCAAGACA	59.831	20	271	1223	1493	AGGCTAAATCATCGGCCTTT	60.061	20	ACTGCAAGACACAATGGCAC	59.758	20	262	1223	1484
Unigene0031993	1	p6	(GGCGTT)4	24	738	761	ACGAAGGACAGCAGAGAGGA	60.135	20	GAGCTCGCACACATGAGAAA	60.144	20	233	615	847	GACGAAGGACAGCAGAGAGG	60.135	20	GAGCTCGCACACATGAGAAA	60.144	20	234	614	847	ACGAAGGACAGCAGAGAGGA	60.135	20	TCGCACACATGAGAAAGCTC	60.144	20	229	615	843
Unigene0031993	2	p4	(GGAT)4	16	1746	1761	CGGTTTTGTTCAGTTGGGTT	59.869	20	TTCCTCCAATCCTTCAATCG	60.006	20	270	1661	1930	GTTCAGTTGGGAGCTCCTTG	59.844	20	TTCTCGAAACCAACCCAGAC	60.088	20	177	1625	1801	TGAGATGCAAACATGGGAGA	60.201	20	TTCTCGAAACCAACCCAGAC	60.088	20	107	1695	1801
Unigene0032012	1	p3	(AGG)5	15	361	375	GGAGGGGAAAACAAACAACA	59.807	20	AAGAGAACGGTCCAGAGCAA	59.989	20	268	277	544	GGAGGGGAAAACAAACAACA	59.807	20	CATTCCTTCAGTCGCTCCTC	59.95	20	237	277	513	ATTGAGCAATCCCTACGACG	60.096	20	CTCTCCCTTCCACTGCATTC	59.803	20	246	187	432
Unigene0032020	1	p2	(AC)10	20	34	53	CCTGTCATTACATTGAAGAAACAAA	59.482	25	TTTGTTCATGCCCATTTTCA	59.907	20	247	1	247	CCTGTCATTACATTGAAGAAACAA	58.237	24	GCTTTTGTTCATGCCCATTT	59.945	20	250	1	250	CCTGTCATTACATTGAAGAAACAA	58.237	24	TTTGTTCATGCCCATTTTCA	59.907	20	247	1	247
Unigene0032021	1	p2	(AC)10	20	34	53	CCTGTCATTACATTGAAGAAACAAA	59.482	25	TTTGTTCATGCCCATTTTCA	59.907	20	247	1	247	CCTGTCATTACATTGAAGAAACAA	58.237	24	GCTTTTGTTCATGCCCATTT	59.945	20	250	1	250	CCTGTCATTACATTGAAGAAACAA	58.237	24	TTTGTTCATGCCCATTTTCA	59.907	20	247	1	247
Unigene0032025	1	p3	(GGA)6	18	1082	1099	GTGGGATTGGCAGATTGTTT	59.797	20	TCATCCTCCTTCCCACTCAC	60.048	20	264	873	1136	GCAATGACAACAAATGCAGC	60.274	20	TCATCCTCCTTCCCACTCAC	60.048	20	152	985	1136	TGGGATTGGCAGATTGTTTT	60.309	20	TCATCCTCCTTCCCACTCAC	60.048	20	263	874	1136
Unigene0032057	1	p3	(TTA)7	21	1791	1811	CCAATGGTCATAATTTCGGG	60.009	20	ATAGAAGAGATCCCGCGACA	59.797	20	118	1765	1882	CCTGTTACGCCTAAGCTTGC	60.039	20	GAAGAGATCCCGCGACAATA	60.177	20	231	1649	1879	CCTGTTACGCCTAAGCTTGC	60.039	20	ATAGAAGAGATCCCGCGACA	59.797	20	234	1649	1882
Unigene0032061	1	p2	(AG)6	12	579	590	GGCCTGAAAAGATATGCCAA	60.038	20	GGGCTGACAACTACATGCCT	60.142	20	142	487	628	GGCCTGAAAAGATATGCCAA	60.038	20	AGGGCTGACAACTACATGCC	60.142	20	143	487	629	TTGGGCCTGAAAAGATATGC	60.038	20	AGGGCTGACAACTACATGCC	60.142	20	146	484	629
Unigene0032112	1	p2	(AT)7	14	1	14
Unigene0032112	2	p2	(AT)11	22	1263	1284	CCGAAGGTGGTGAAAGTGAT	59.966	20	TGATTGCATAACAGCCCAAC	59.548	20	224	1116	1339	TTCGTCCTCCGTGGTCTAAT	59.55	20	AGGGCGGTCTCAATTTTTCT	60.074	20	277	1167	1443	TTATTTATGGGGATGCCGAA	60.11	20	TGATTGCATAACAGCCCAAC	59.548	20	239	1101	1339
Unigene0032145	1	p3	(GAG)5	15	26	40	ATCATTGAGACGAAGCCCAG	60.218	20	TTGCAATGCTGGATTCTGAG	59.948	20	148	0	147	ATCATTGAGACGAAGCCCAG	60.218	20	AAGCGATCAAATCCCACAAC	59.939	20	273	0	272	ATCATTGAGACGAAGCCCAG	60.218	20	TGAAAGTTGTCCGCAACAAG	59.881	20	212	0	211
Unigene0032179	1	p3	(AGC)5	15	1377	1391	CTGAATTCCCAACGCAATTT	59.938	20	GCAGAGCCCTGTAAGTCTGG	60.012	20	264	1292	1555	TGAATTCCCAACGCAATTTT	60.302	20	GCAGAGCCCTGTAAGTCTGG	60.012	20	263	1293	1555	TCCCATTCGAGAGTGTGTTG	59.676	20	GCAGAGCCCTGTAAGTCTGG	60.012	20	238	1318	1555
Unigene0032260	1	p3	(TGG)5	15	143	157	TGAGCACTTGTGAAAGACGG	60.025	20	CACCTCACCTCACCTCCATT	59.962	20	176	13	188	TGAGCACTTGTGAAAGACGG	60.025	20	ACCTCACCTCACCTCCATTG	59.962	20	175	13	187	TGAGCACTTGTGAAAGACGG	60.025	20	CGTAACTCGGCCCTGTAAAA	60.124	20	230	13	242
Unigene0032261	1	p3	(TGG)5	15	143	157	TGAGCACTTGTGAAAGACGG	60.025	20	CACCTCACCTCACCTCCATT	59.962	20	176	13	188	TGAGCACTTGTGAAAGACGG	60.025	20	ACCTCACCTCACCTCCATTG	59.962	20	175	13	187	TGAGCACTTGTGAAAGACGG	60.025	20	CGTAACTCGGCCCTGTAAAA	60.124	20	230	13	242
Unigene0032262	1	p3	(TGG)5	15	143	157	TGAGCACTTGTGAAAGACGG	60.025	20	CACCTCACCTCACCTCCATT	59.962	20	176	13	188	TGAGCACTTGTGAAAGACGG	60.025	20	ACCTCACCTCACCTCCATTG	59.962	20	175	13	187	TGAGCACTTGTGAAAGACGG	60.025	20	CGTAACTCGGCCCTGTAAAA	60.124	20	230	13	242
Unigene0032283	1	p3	(GCA)6	18	1199	1216	GAATGCCTCGAAAAGCTGAC	59.962	20	TTTAATGGCCTTAGTTGCGG	60.089	20	162	1128	1289	GAGAAGAGAAACCGGAGGCT	59.957	20	TTTAATGGCCTTAGTTGCGG	60.089	20	256	1034	1289	TTTGGAGAAGAGAAACCGGA	59.784	20	TTTAATGGCCTTAGTTGCGG	60.089	20	260	1030	1289
Unigene0032327	1	p3	(CAG)5	15	1365	1379	TGACAGGCATGGATGGTCTA	60.072	20	GCTCCTGAAGAAGTTCCGTG	59.989	20	280	1182	1461	TGACAGGCATGGATGGTCTA	60.072	20	TCCTGAAGAAGTTCCGTGCT	59.989	20	278	1182	1459	GGATCTCATGGTATGGGACG	60.158	20	GCTCCTGAAGAAGTTCCGTG	59.989	20	245	1217	1461
Unigene0032346	1	p2	(AG)6	12	2461	2472	TTCGAACTCAAGGCAGTGAA	59.566	20	TTGTGCTGTTCAACCATAGGA	59.184	21	260	2424	2683	TCCATCCCAGACCTTTTGAA	60.43	20	TCCACTGAACAAACTTGTGACC	60.051	22	280	2383	2662	TTCGAACTCAAGGCAGTGAA	59.566	20	TCCACTGAACAAACTTGTGACC	60.051	22	239	2424	2662
Unigene0032363	1	p3	(TCT)6	18	859	876	ACCTGCTGCCTTCTTCACAT	59.874	20	CATCTCGGGCTGAATCAAAT	60.036	20	116	785	900	ACCTGCTGCCTTCTTCACAT	59.874	20	ATCTCGGGCTGAATCAAATG	60.036	20	115	785	899	TGATATCAATGCCCGTGTTG	60.343	20	ATCTCGGGCTGAATCAAATG	60.036	20	233	667	899
Unigene0032363	2	p3	(GGT)5	15	1966	1980	CCAGTCGTGGAGGTAAAGGA	60.103	20	TAATTCTCAACCACCGCCTC	60.074	20	125	1939	2063	CCAGTCGTGGAGGTAAAGGA	60.103	20	CTCTTGCAGAAAGGGCTGAC	60.134	20	207	1939	2145	CTTTAGGGGGCATGGTAGGT	60.2	20	TAATTCTCAACCACCGCCTC	60.074	20	155	1909	2063
Unigene0032364	1	c	(CT)6acatcagcaagagaattcaatgccagttgtttacaacctcaaaggatagttcaacagcctaactctattttgcaagttttagttcaacaacctag(CT)11	129	1608	1736	GGATAACAGCAAGCCAGCTC	59.985	20	CCTTCTTCCTATCACATGTATGC	57.787	23	208	1561	1768	GAGGATAACAGCAAGCCAGC	59.985	20	CCTTCTTCCTATCACATGTATGC	57.787	23	210	1559	1768	GGAGGATAACAGCAAGCCAG	59.836	20	CCTTCTTCCTATCACATGTATGC	57.787	23	211	1558	1768
Unigene0032405	1	p2	(TC)10	20	1327	1346	AAGGTCAGTGGTGAATTCCG	59.966	20	CGTTCTCTGAACGAAGCACA	60.175	20	182	1231	1412	TCAGAGTTTTTCCGCGAGAT	59.955	20	CGTTCTCTGAACGAAGCACA	60.175	20	140	1273	1412	TCAGAGTTTTTCCGCGAGAT	59.955	20	TTCAATCGTGCATTTTCGAG	59.809	20	273	1273	1545
Unigene0032417	1	p2	(CA)10	20	549	568
Unigene0032442	1	c	(GGT)5ggaggcta(TGG)5	38	1844	1881	AGAACGAACTTTCGGTGGTG	60.149	20	TCACCAGCATATCCTCCTCC	60.034	20	102	1809	1910	TTTTTGATACGCTCTGCCAA	59.443	20	TCACCAGCATATCCTCCTCC	60.034	20	196	1715	1910	TTTTGATACGCTCTGCCAAA	59.443	20	TCACCAGCATATCCTCCTCC	60.034	20	195	1716	1910
Unigene0032469	1	p2	(CT)6	12	204	215	AGTGCCTATCCAGCCATCAG	60.24	20	TGAGGATGTGAGTCGGTTTG	59.676	20	220	29	248	AGTGCCTATCCAGCCATCAG	60.24	20	GGATGTGAGTCGGTTTGGAG	60.51	20	217	29	245	AGTGCCTATCCAGCCATCAG	60.24	20	AGGATGTGAGTCGGTTTGGA	60.51	20	218	29	246
Unigene0032478	1	p4	(ATCA)4	16	156	171	CACAGCTTCCGCCACTATTT	60.27	20	CTCTATCGTAGGGCAGGCAG	59.993	20	248	132	379	CACAGCTTCCGCCACTATTT	60.27	20	AGGGCAGGCAGGTAGGTATT	59.983	20	239	132	370	CACAGCTTCCGCCACTATTT	60.27	20	AGAGACTATGCGTCCGTCGT	59.898	20	191	132	322
Unigene0032478	2	p5	(AAGGG)4	20	511	530	AATACCTACCTGCCTGCCCT	59.983	20	CCCGAATGGACAATACTGGT	59.67	20	275	351	625	AATACCTACCTGCCTGCCCT	59.983	20	TTTTGAGGTCCACTGGGGTA	60.345	20	227	351	577	ACGACGGACGCATAGTCTCT	59.898	20	TTTTGAGGTCCACTGGGGTA	60.345	20	275	303	577
Unigene0032557	1	p2	(TC)24	48	1428	1475
Unigene0032558	1	p2	(AG)15	30	217	246
Unigene0032580	1	p3	(GAG)5	15	723	737	GATGAAATGGTAGCGGAGGA	60.036	20	TTTCCTCTTCCCATCTCCCT	60.008	20	201	605	805	GATGAAATGGTAGCGGAGGA	60.036	20	ATGGACAGCCTCTGCACTCT	60.017	20	273	605	877	CCACAGCGAGGTTCTTGAAT	60.255	20	TTTCCTCTTCCCATCTCCCT	60.008	20	110	696	805
Unigene0032586	1	c	(GCA)5agatggtggtaatgaggat(CATCAG)4	58	991	1048	TGGGGTGAGGTCTAATCCTG	59.92	20	GCAATTGACCACCTGTTCCT	59.973	20	267	951	1217	TGGGGTGAGGTCTAATCCTG	59.92	20	AATTGACCACCTGTTCCTGC	59.973	20	265	951	1215	TGGGGTGAGGTCTAATCCTG	59.92	20	TCCTCGAAACTCCAATCCAC	60.05	20	227	951	1177
Unigene0032595	1	p4	(TTAT)4	16	231	246	TGGCAGTAATCTCATCTTCGG	60.22	21	GCAATTGAAACCCTCATCCA	60.843	20	265	59	323	TGGCAGTAATCTCATCTTCGG	60.22	21	TGCAATTGAAACCCTCATCC	60.843	20	266	59	324	GCAATTTCCAGTGGCAGTAA	58.773	20	TGCAATTGAAACCCTCATCC	60.843	20	277	48	324
Unigene0032649	1	p5	(AACAG)5	25	3525	3549	TGTACCTCTTCCCGATTGCT	59.694	20	TGTTCTCCTGTTTCACTCTTTCA	59.015	23	179	3412	3590	TCCCGATTGCTTTCTTTCAG	60.323	20	TGTTCTCCTGTTTCACTCTTTCA	59.015	23	170	3421	3590	TGTACCTCTTCCCGATTGCT	59.694	20	TTCACTCTTTCATCTTCTCCCTC	58.978	23	168	3412	3579
Unigene0032652	1	p2	(TC)6	12	251	262	CGAGAAATGGCTGGAGTAGC	59.978	20	AATTGCAGGAGCTGGGTATG	60.096	20	191	114	304	CGAGAAATGGCTGGAGTAGC	59.978	20	CAATTGCAGGAGCTGGGTAT	60.096	20	192	114	305	CGAGAAATGGCTGGAGTAGC	59.978	20	AACCACACACCGTTCCAAAT	60.134	20	232	114	345
Unigene0032695	1	p3	(TTG)6	18	426	443	ACCCAAAGAGCCCAAATTCT	59.94	20	GCCAAGCCTGTTCTTCAGTC	59.997	20	168	362	529	ACCCAAAGAGCCCAAATTCT	59.94	20	AGGGAGATTCAAGCCCATCT	60.037	20	215	362	576	CCAAAGAGCCCAAATTCTCA	60.184	20	GCCAAGCCTGTTCTTCAGTC	59.997	20	166	364	529
Unigene0032700	1	p2	(TA)6	12	53	64	AACAAAATCAGAATTCGATAAACA	57.02	24	ATACCTTCTCCTCCCATGCC	60.293	20	260	21	280	AACAAAATCAGAATTCGATAAACA	57.02	24	CTGCTGCTTCCTTTTCCACT	59.615	20	129	21	149	AACAAAATCAGAATTCGATAAACA	57.02	24	CTTCTCCTCCCATGCCCTAT	60.422	20	256	21	276
Unigene0032725	1	p3	(ACC)7	21	3311	3331	CTTTGGGTGAGATGGGCTAA	60.066	20	ATTGCTTGTGGATACTGCCC	59.962	20	192	3181	3372	GGGCTAATACCATGTGGTGG	60.074	20	ATTGCTTGTGGATACTGCCC	59.962	20	179	3194	3372	ATACCATGTGGTGGTGGCTT	60.119	20	ATTGCTTGTGGATACTGCCC	59.962	20	173	3200	3372
Unigene0032727	1	p3	(TCC)5	15	256	270	AGTTCATTTGTTTCGGTGGC	59.978	20	CCTTGGCTTCAATCGGACTA	60.206	20	252	179	430	GCAATTGAAATATGTGGGGC	60.161	20	CCTTGGCTTCAATCGGACTA	60.206	20	275	156	430	ATATGTGGGGCCAGAGTTCA	60.34	20	CCTTGGCTTCAATCGGACTA	60.206	20	266	165	430
Unigene0032729	1	p3	(TCT)5	15	1670	1684	CACCCTTACAGAAGGACCCA	59.959	20	CAGTTTTGCCAATAATGGGG	60.181	20	239	1497	1735	CCCACACCCTTACAGAAGGA	59.959	20	CAGTTTTGCCAATAATGGGG	60.181	20	243	1493	1735	TGGCAGCAGCAGAAGTAAGA	59.888	20	CAGTTTTGCCAATAATGGGG	60.181	20	276	1460	1735
Unigene0032778	1	p4	(TAAA)4	16	1	16
Unigene0032781	1	p3	(TTC)10	30	2316	2345	GCTTCCACGAGTAGTCAGCC	60.02	20	GGAATTCGCCTCAAAAATCA	60.016	20	267	2179	2445	GGCTTCCACGAGTAGTCAGC	60.02	20	GGAATTCGCCTCAAAAATCA	60.016	20	268	2178	2445	GCTTCCACGAGTAGTCAGCC	60.02	20	TGGAATTCGCCTCAAAAATC	60.016	20	268	2179	2446
Unigene0032791	1	p2	(CT)7	14	763	776	CTACTTTGGCCCCAGCAATA	60.089	20	CCTGTATCGCATTGGCTTTT	60.096	20	248	586	833	TACTTTGGCCCCAGCAATAG	60.089	20	CCTGTATCGCATTGGCTTTT	60.096	20	247	587	833	CTTGACTGCTACTTTGGCCC	59.875	20	CCTGTATCGCATTGGCTTTT	60.096	20	256	578	833
Unigene0032803	1	p2	(TA)6	12	23	34
Unigene0032804	1	p2	(TA)6	12	23	34
Unigene0032824	1	p3	(CTC)6	18	1683	1700	GGCTTTTTCACAGCAAGGAG	59.993	20	TGAGCAAACACACAGACCTTTT	59.819	22	189	1584	1772	GGCTTTTTCACAGCAAGGAG	59.993	20	TTGAGCAAACACACAGACCTTT	59.819	22	190	1584	1773	GGCTTTTTCACAGCAAGGAG	59.993	20	TTTGAGCAAACACACAGACCTT	59.819	22	191	1584	1774
Unigene0032827	1	p2	(GA)7	14	1714	1727	ATTGGTTGTCGAGTTGGAGG	59.966	20	TCGATGCTCCAAGAGTCCTT	59.95	20	145	1607	1751	CGAGTTGGAGGAGAATGAGC	59.95	20	TCGATGCTCCAAGAGTCCTT	59.95	20	136	1616	1751	GAACAGGGATGCACCAAGAT	59.934	20	TCGATGCTCCAAGAGTCCTT	59.95	20	106	1646	1751
Unigene0032830	1	p2	(TC)6	12	1163	1174	CCCGTGAATTGAATGGAGAT	59.75	20	ATCATGGGAAGTGGCTCATC	59.893	20	265	1008	1272	AGATGCAATTGCTTGACCCT	59.7	20	TCGAGGTGTTCTGGGTTTTC	60.088	20	214	1099	1312	CAATTGCTTGACCCTGCATA	59.688	20	TCGAGGTGTTCTGGGTTTTC	60.088	20	209	1104	1312
Unigene0032831	1	p4	(AGAA)4	16	3556	3571	AGGGCAATCAAAGAGAGCAA	59.955	20	TTTCTTCTCTCGACCACGCT	60.134	20	180	3440	3619	AGGGCAATCAAAGAGAGCAA	59.955	20	TTCTCTCGACCACGCTCTTT	60.134	20	176	3440	3615	AGGGCAATCAAAGAGAGCAA	59.955	20	CTTTCTTCTCTCGACCACGC	60.134	20	181	3440	3620
Unigene0032836	1	p4	(GAAC)4	16	2252	2267	CTGCCGCTGTGTTCTTGATA	60.011	20	CGCAGATGCAGAGATCAGTC	59.688	20	274	2118	2391	CTGCCGCTGTGTTCTTGATA	60.011	20	CAGATGCAGAGATCAGTCGC	59.688	20	272	2118	2389	CTGCCGCTGTGTTCTTGATA	60.011	20	GCAGATGCAGAGATCAGTCG	59.688	20	273	2118	2390
Unigene0032847	1	p3	(TCG)5	15	350	364	TCAATCGAGGAAATATCGGC	60.001	20	TGAACAGGTCCTGCTGTCTG	60.022	20	269	196	464	AATCTTTCAGGCGAAACCCT	60.074	20	TGAACAGGTCCTGCTGTCTG	60.022	20	200	265	464	TCAGGCGAAACCCTAAAAGA	59.817	20	TGAACAGGTCCTGCTGTCTG	60.022	20	194	271	464
Unigene0032863	1	p2	(TC)7	14	256	269
Unigene0032864	1	p2	(TC)7	14	438	451
Unigene0032868	1	p3	(GCT)7	21	819	839	ATATCCCCCGAAGATGGAAG	60.11	20	ACAACCCAAGAATCAGTGCC	59.973	20	236	775	1010	CTCACAATATCCCCCGAAGA	59.887	20	ACAACCCAAGAATCAGTGCC	59.973	20	242	769	1010	TCTCACAATATCCCCCGAAG	59.887	20	ACAACCCAAGAATCAGTGCC	59.973	20	243	768	1010
Unigene0032894	1	p4	(AAAT)5	20	1262	1281	AAGACGTCCAGTGTTTTGGG	60.005	20	GCTTCATTCCCACAGCAAAT	60.081	20	218	1135	1352	AAGACGTCCAGTGTTTTGGG	60.005	20	GAGGTCCCATCAAGGAAACA	59.903	20	268	1135	1402	AAGACGTCCAGTGTTTTGGG	60.005	20	TGAGGTCCCATCAAGGAAAC	59.903	20	269	1135	1403
Unigene0032900	1	p4	(ATTA)4	16	441	456	ACCTCAGCAAGGGAACTGAA	59.844	20	GTGGATGGGGCTATTGATTG	60.155	20	275	214	488	ACCTCAGCAAGGGAACTGAA	59.844	20	CAGTGGATGGGGCTATTGAT	59.773	20	277	214	490	ACCTCAGCAAGGGAACTGAA	59.844	20	GATGGGGCTATTGATTGCAT	59.751	20	272	214	485
Unigene0032926	1	p2	(AT)11	22	4629	4650	GCCCTGTGTTTGAATGTGTG	60.008	20	AGAGAGGTTATGAGCCGCAA	59.978	20	265	4464	4728	GCCCTGTGTTTGAATGTGTG	60.008	20	AAGAGAGGTTATGAGCCGCA	59.978	20	266	4464	4729	CAGCCCTGTGTTTGAATGTG	60.152	20	AGAGAGGTTATGAGCCGCAA	59.978	20	267	4462	4728
Unigene0032938	1	p3	(GAA)6	18	296	313	AGGTGGTTGCTTTGTCATCC	59.973	20	TAAAAGGGCAGAATTGTGGG	59.931	20	215	257	471	GTACATGCATGGGGGTTTTC	60.059	20	TAAAAGGGCAGAATTGTGGG	59.931	20	246	226	471	AGGTGGTTGCTTTGTCATCC	59.973	20	CCACTGGTAAAAGGGCAGAA	60.103	20	222	257	478
Unigene0032957	1	p3	(ATT)7	21	190	210	TTCCGTCTGCGAATTACCTC	60.214	20	TACGCCTCCGTCCTTATCAC	60.096	20	122	126	247	GGAGAGGAGAGAGGGAGGAA	59.883	20	CTACGCCTCCGTCCTTATCA	60.227	20	162	87	248	AATGGGAGAGGAGAGAGGGA	60.149	20	CTACGCCTCCGTCCTTATCA	60.227	20	166	83	248
Unigene0032958	1	p3	(AGA)6	18	310	327	TTACCGTCAGTGTGGCAGAG	59.897	20	CGTAAAGGGGGAGATTCACA	59.926	20	242	274	515	TTACCGTCAGTGTGGCAGAG	59.897	20	GGGGGAGATTCACAAGACAA	59.903	20	236	274	509	CATTACCGTCAGTGTGGCAG	60.175	20	CGTAAAGGGGGAGATTCACA	59.926	20	244	272	515
Unigene0032958	2	p3	(ATT)7	21	948	968	TTCCGTCTGCGAATTACCTC	60.214	20	TACGCCTCCGTCCTTATCAC	60.096	20	122	884	1005	GGAAAGGAGAATCTGCGATG	59.773	20	TACGCCTCCGTCCTTATCAC	60.096	20	225	781	1005	GGAGAGGAGAGAGGGAGGAA	59.883	20	CTACGCCTCCGTCCTTATCA	60.227	20	162	845	1006
Unigene0032964	1	p3	(CCT)5	15	707	721	AACAGGGTTGCCAGAGCTAA	59.875	20	GTGGAGGTGAAAGCTTGAGG	59.844	20	277	643	919	GTGAAGAGTTGGCGGTGATT	60.119	20	CTTTGTAGTGGACGGTGGCT	60.171	20	248	593	840	AACAGGGTTGCCAGAGCTAA	59.875	20	CTTTGTAGTGGACGGTGGCT	60.171	20	198	643	840
Unigene0032972	1	p2	(TA)20	40	1	40
Unigene0032989	1	p2	(AG)6	12	47	58	ACAACCGGTAGGAGAGATCG	59.162	20	CCACTCGAGGTACTGGGGTA	59.982	20	271	1	271	ACAACCGGTAGGAGAGATCG	59.162	20	TCTCGCTCGAGTGATGCTAA	59.847	20	197	1	197	ACAACCGGTAGGAGAGATCG	59.162	20	TCGCTCGAGTGATGCTAAAA	59.712	20	195	1	195
Unigene0033003	1	p2	(TA)12	24	192	215	CCGTCAAAATATGGATTCGG	60.146	20	ATATGAATTCCCCCGTCCTC	59.981	20	217	57	273	CCGTCAAAATATGGATTCGG	60.146	20	AATTTGCCTGCCATGCTATC	60.067	20	266	57	322	GCGACCGTCAAAATATGGAT	59.791	20	ATATGAATTCCCCCGTCCTC	59.981	20	221	53	273
Unigene0033009	1	p2	(AT)6	12	664	675
Unigene0033014	1	p4	(ATCA)4	16	2328	2343	CTCTGAATCCGCGAGAAAAC	59.955	20	TTGCAATGAGATTCGTGCAT	60.228	20	234	2142	2375	ATCCGCGAGAAAACAATCTG	60.214	20	TTGCAATGAGATTCGTGCAT	60.228	20	228	2148	2375	GAATCCGCGAGAAAACAATC	59.651	20	TTGCAATGAGATTCGTGCAT	60.228	20	230	2146	2375
Unigene0033016	1	p4	(TTAT)4	16	306	321	TATTGGGTGAAGAGCTTGGC	60.214	20	TGGAGCACCCAGTAAAGAGG	60.246	20	277	101	377	GCGATGATGACCATGATGAA	60.454	20	ACCCAGAGTGGGTCAGTGAG	60.153	20	259	167	425	CTCAAGATTCCAGCAGCGAT	60.504	20	ACCCAGAGTGGGTCAGTGAG	60.153	20	274	152	425
Unigene0033017	1	p4	(TTAT)4	16	5296	5311	TATTGGGTGAAGAGCTTGGC	60.214	20	TGGAGCACCCAGTAAAGAGG	60.246	20	277	5091	5367	GCGATGATGACCATGATGAA	60.454	20	ACCCAGAGTGGGTCAGTGAG	60.153	20	259	5157	5415	CTCAAGATTCCAGCAGCGAT	60.504	20	ACCCAGAGTGGGTCAGTGAG	60.153	20	274	5142	5415
Unigene0033033	1	p3	(GTG)5	15	629	643	TGATGATGCAGGAGCAGAAG	60.096	20	GGAAGGCAGTTGCAGAACTC	59.997	20	260	578	837	AGAGGAAACTGTGGCTGGAA	59.844	20	AGCACAATCCACCTCCTCAC	60.12	20	149	524	672	GCAATGATTGGCTGAACTGA	59.805	20	AGCACAATCCACCTCCTCAC	60.12	20	205	468	672
Unigene0033061	1	p2	(AT)8	16	146	161	CATCCCTTGTCAAGATGCAG	59.241	20	CCCATTAAAGGCTCTCCACA	60.066	20	262	117	378	CATCCCTTGTCAAGATGCAG	59.241	20	GAAGTACGGACAAAAGCCCA	60.11	20	278	117	394	CATCCCTTGTCAAGATGCAG	59.241	20	AAGGCTCTCCACATCCAAGA	59.803	20	255	117	371
Unigene0033065	1	p3	(GAA)5	15	282	296	AATTTGGCCCTTGTTCCTCT	59.94	20	AGTTCATTTGCAGGGTGAGG	60.111	20	272	56	327	AGAATTTGGCCCTTGTTCCT	59.94	20	AGTTCATTTGCAGGGTGAGG	60.111	20	274	54	327	CCCTTGTTCCTCTGTTTGGA	60.081	20	AGTTCATTTGCAGGGTGAGG	60.111	20	265	63	327
Unigene0033113	1	p3	(TAT)5	15	607	621	CCTCCCTTTTTCTTTTTCCG	60.041	20	AAGAAACATTTAATATGTCATCGCA	59.033	25	215	449	663	TCCCTTTTTCTTTTTCCGCT	60.177	20	AAGAAACATTTAATATGTCATCGCA	59.033	25	213	451	663	CTCCCTTTTTCTTTTTCCGC	60.177	20	AAGAAACATTTAATATGTCATCGCA	59.033	25	214	450	663
Unigene0033114	1	p3	(TAT)5	15	132	146	TAGGCGTGACCTGTCCTTTC	60.255	20	AAGAAACATTTAATATGTCATCGCA	59.033	25	107	82	188	TAGGCGTGACCTGTCCTTTC	60.255	20	AAAGAAACATTTAATATGTCATCGCA	60.148	26	108	82	189	TAGGCGTGACCTGTCCTTTC	60.255	20	AGAAACATTTAATATGTCATCGCA	57.81	24	106	82	187
Unigene0033125	1	p2	(CT)12	24	2487	2510	AGGACCACATTGGAACCTGA	60.363	20	TAGCTCCGATGGTCTTCTGC	60.504	20	133	2401	2533	GAGGACCACATTGGAACCTG	60.363	20	TAGCTCCGATGGTCTTCTGC	60.504	20	134	2400	2533	ACAAGCCGACAAATCAGCTC	60.406	20	TAGCTCCGATGGTCTTCTGC	60.504	20	227	2307	2533
Unigene0033126	1	p2	(CT)26	52	760	811	TGCTCCCTCCTCTCATCATC	60.312	20	GGTGGAAAGGGTGAGAGACA	60.088	20	228	646	873	TTTGCTCCCTCCTCTCATCA	60.882	20	GGTGGAAAGGGTGAGAGACA	60.088	20	230	644	873	CTCTCCCTCATCTGCACACTC	60.001	21	GGTGGAAAGGGTGAGAGACA	60.088	20	162	712	873
Unigene0033126	2	p2	(CT)14	28	1016	1043
Unigene0033127	1	c	(TG)23(AG)14	74	283	356
Unigene0033128	1	c	(TG)16(AG)14	60	283	342
Unigene0033129	1	c	(TG)19(AG)14	66	283	348
Unigene0033130	1	c	(TG)21(AG)14	70	283	352
Unigene0033131	1	c	(TG)31(AG)14	90	283	372
Unigene0033132	1	c	(TG)25(AG)14	78	283	360
Unigene0033133	1	c	(TG)22(AG)14	72	283	354
Unigene0033229	1	p2	(CT)6	12	2810	2821
Unigene0033332	1	p3	(GAA)5	15	50	64	TCGGAGCTTCAATCAATTTTC	59.287	21	GCAGATTGGACAAGCAATCA	59.805	20	272	3	274	TCGGAGCTTCAATCAATTTTC	59.287	21	ACAGCAGATTGGACAAGCAA	59.445	20	275	3	277	TTTCGGAGCTTCAATCAATTTT	60.076	22	GCAGATTGGACAAGCAATCA	59.805	20	274	1	274
Unigene0033333	1	p3	(GAA)5	15	50	64	TCGGAGCTTCAATCAATTTTC	59.287	21	GCAGATTGGACAAGCAATCA	59.805	20	272	3	274	TCGGAGCTTCAATCAATTTTC	59.287	21	ACAGCAGATTGGACAAGCAA	59.445	20	275	3	277	TTTCGGAGCTTCAATCAATTTT	60.076	22	GCAGATTGGACAAGCAATCA	59.805	20	274	1	274
Unigene0033333	2	p4	(TTTA)4	16	1630	1645	AAAGCGCAGAAAGCTTAACG	59.801	20	CCGTAAATATCGACCCCAAA	59.655	20	275	1502	1776	ACGGCTACTGCAACACATCA	60.333	20	AACTTACTTCGACGCCCGTA	59.769	20	273	1519	1791	ACGGCTACTGCAACACATCA	60.333	20	ACTTACTTCGACGCCCGTAA	59.769	20	272	1519	1790
Unigene0033342	1	p3	(TCC)7	21	1693	1713	TGTGTTCTTTGCCTTGGTCA	60.278	20	CAAGTTTAAGGGCAAACCCA	59.968	20	235	1583	1817	CTGCATCTCTGGCTTTTGTG	59.591	20	CAAGTTTAAGGGCAAACCCA	59.968	20	251	1567	1817	TGTGTTCTTTGCCTTGGTCA	60.278	20	AGTTTAAGGGCAAACCCACC	60.221	20	233	1583	1815
Unigene0033367	1	p2	(TG)9	18	3277	3294	AGCTTCCAGGCTTGTTCTTG	59.615	20	GCATTCCAAATGCAACATCC	61.251	20	279	3141	3419	AGCTTCCAGGCTTGTTCTTG	59.615	20	CATTCCAAATGCAACATCCTC	60.324	21	278	3141	3418	GCTTCCAGGCTTGTTCTTGT	59.478	20	GCATTCCAAATGCAACATCC	61.251	20	278	3142	3419
Unigene0033379	1	p3	(AGC)5	15	2415	2429	GGCATGTGCAGCTATTCAGA	59.979	20	GTCATCTGGCTTCCATCCAT	59.893	20	221	2350	2570	GGCATGTGCAGCTATTCAGA	59.979	20	ATGTCATCTGGCTTCCATCC	59.893	20	223	2350	2572	GGCATGTGCAGCTATTCAGA	59.979	20	TGGCTTCCATCCATAAGAGC	60.177	20	215	2350	2564
Unigene0033386	1	p6	(TGACCT)5	30	208	237	TGCATGGATTATCGTTTCCTT	59.424	21	CTTCTCCTCCCCTCCGATAG	60.161	20	255	21	275	TGGATTATCGTTTCCTTTCCA	59.397	21	CTTCTCCTCCCCTCCGATAG	60.161	20	251	25	275	CTCAATTTTCAGACGGTTGC	58.352	20	CTTCTCCTCCCCTCCGATAG	60.161	20	105	171	275
Unigene0033419	1	p3	(TCC)6	18	1761	1778	CCAGAGGAGGAGCACAGAAC	59.986	20	GAGGCAGTGGATTTGGAGAA	60.195	20	240	1591	1830	CTGCACACATCATTTCCCAC	59.967	20	GAGGCAGTGGATTTGGAGAA	60.195	20	208	1623	1830	ATCCAGAGGAGGAGCACAGA	59.945	20	GAGGCAGTGGATTTGGAGAA	60.195	20	242	1589	1830
Unigene0033429	1	p3	(AGA)5	15	3896	3910	TCACTGTCAAAAGCCTCGTG	60.025	20	ATTGCATGGCATTGAAAACA	59.937	20	268	3670	3937	TCACTGTCAAAAGCCTCGTG	60.025	20	AGGTTTGAGAATTGCATGGC	60.081	20	278	3670	3947	CTGGGCAAAGACCTGAACAT	60.111	20	ATTGCATGGCATTGAAAACA	59.937	20	211	3727	3937
Unigene0033435	1	p4	(GAAT)4	16	257	272	GTCTGTGTTAAGGCGGGTGT	60.035	20	CTGCCAGAAGAATCATGCAA	59.948	20	272	74	345	CTGCCAAATTGTGGGATCTT	59.933	20	CCCGGATTGAATCTGCTTTA	60.031	20	243	199	441	CTGCCAAATTGTGGGATCTT	59.933	20	GCCAACAAGGAAACAAAGGA	60.088	20	222	199	420
Unigene0033443	1	p3	(GAA)6	18	1106	1123	CTGCAGCATCCAGAGAATCA	60.096	20	GCGCTGTGGAACATGTAGAA	59.871	20	215	1022	1236	GGGGTGAGTTCTGCATCATT	59.934	20	ACCAGAGCTGCTCGTTGTCT	60.205	20	245	1072	1316	CTCTAGACTGAACCGGGGTG	59.715	20	GCGCTGTGGAACATGTAGAA	59.871	20	179	1058	1236
Unigene0033484	1	p5	(AAAAT)4	20	72	91	TGCATAAATACTCTAGGCTTCGG	59.795	23	CTTGCTGGGTGCATGAATTA	59.688	20	129	40	168	GCATAAATACTCTAGGCTTCGGC	60.58	23	CTTGCTGGGTGCATGAATTA	59.688	20	128	41	168	TGCATAAATACTCTAGGCTTCGG	59.795	23	ATCTGGTTTCAAGCCTTGCT	58.936	20	143	40	182
Unigene0033485	1	p4	(AAAT)4	16	2481	2496	CTCAATTCCTTAACCAGGCG	59.702	20	TTCTCAACGGAGAAAAGCGT	59.993	20	203	2434	2636	AACCCCTCCCAAAACTCAAT	59.668	20	TTCTCAACGGAGAAAAGCGT	59.993	20	217	2420	2636	TTAACCAGGCGTTTGTGGAT	60.365	20	TTCTCAACGGAGAAAAGCGT	59.993	20	194	2443	2636
Unigene0033501	1	p4	(GATT)5	20	34	53	CTGCTCAAAGTGTGTCTTCCA	59.071	21	CCTTCGGAAATGAGAAACCA	60.044	20	248	0	247	TGCTCAAAGTGTGTCTTCCA	57.946	20	CCTTCGGAAATGAGAAACCA	60.044	20	247	1	247	CTGCTCAAAGTGTGTCTTCCA	59.071	21	CCCAGTCAGATTTCTGCTCC	59.803	20	148	0	147
Unigene0033519	1	p2	(TC)6	12	1005	1016	CTCCCACATGTTGCTAACCC	60.375	20	GGGTGGTAGGTCGCTCATAA	59.955	20	241	928	1168	TCCCACATGTTGCTAACCCT	60.375	20	GGGTGGTAGGTCGCTCATAA	59.955	20	240	929	1168	CCTCCCACATGTTGCTAACC	60.375	20	GGGTGGTAGGTCGCTCATAA	59.955	20	242	927	1168
Unigene0033539	1	p2	(TG)8	16	627	642	GGCTGGCACTCATCCTCTAC	59.834	20	TTGTCTCAGAAGTGGACCCC	60.088	20	267	399	665	GCTGGCACTCATCCTCTACA	58.987	20	TTGTCTCAGAAGTGGACCCC	60.088	20	266	400	665	GGTTGGAGAATCTTTTGATTGC	59.951	22	TTGTCTCAGAAGTGGACCCC	60.088	20	246	420	665
Unigene0033587	1	p4	(ATAC)4	16	817	832	TCTATGTGCCTGATTGCCAG	59.823	20	ACGTAGCAATGCTCCATTCA	59.301	20	147	745	891	TCTATGTGCCTGATTGCCAG	59.823	20	CACGTAGCAATGCTCCATTC	59.301	20	148	745	892	GTCTATGTGCCTGATTGCCA	59.679	20	CGTAGCAATGCTCCATTCAG	59.444	20	147	744	890
Unigene0033605	1	p2	(AT)8	16	1337	1352
Unigene0033606	1	p2	(AT)8	16	1781	1796
Unigene0033653	1	p6	(ATGGGC)4	24	4782	4805	TGTTGAGGCTGTACCTGCTG	60.049	20	AACTCAACATCATCCCCAGG	59.779	20	270	4680	4949	GTCCTTGGCCTTGCTGATAA	60.214	20	CCTCAGCCACAAACTCAACA	59.873	20	244	4717	4960	ATGCACAGCTTGTGCTTGAG	60.207	20	AACTCAACATCATCCCCAGG	59.779	20	202	4748	4949
Unigene0033699	1	p3	(ATG)5	15	1014	1028	GTTGGTCTCCAACCTGCAAT	59.973	20	GTTATGGGCAAGGTAGGCAA	59.96	20	242	886	1127	GTTGGTCTCCAACCTGCAAT	59.973	20	TTGTTATGGGCAAGGTAGGC	59.96	20	244	886	1129	TCGGGCACTTCTCTCAGTTT	59.989	20	CACGTCGGGTATACTTCCGT	59.875	20	226	829	1054
Unigene0033756	1	p4	(AAAT)4	16	1117	1132	CGAATCTTGGCTGTGGGTAT	59.955	20	TTCATTTTCCTTGTTATGTAATCCC	59.552	25	149	1013	1161	CGTTGAAGTGGCATCAAATG	60.111	20	TTCATTTTCCTTGTTATGTAATCCC	59.552	25	254	908	1161	ACGGTCTTTAATGCAGTGCC	60.14	20	TTCATTTTCCTTGTTATGTAATCCC	59.552	25	127	1035	1161
Unigene0033757	1	p2	(CT)6	12	310	321	TGAGGGAAGGTCATGAAAGG	60.042	20	TCGATTACCAACATTGCTGC	59.694	20	241	162	402	TGAGGGAAGGTCATGAAAGG	60.042	20	TGTAGCTTTGATGGGCATTG	59.688	20	187	162	348	TCAACCCCTTCATTCTCACC	59.903	20	TCGATTACCAACATTGCTGC	59.694	20	176	227	402
Unigene0033759	1	p2	(GT)8	16	3209	3224
Unigene0033806	1	p3	(TCT)5	15	2015	2029	TGCAAGGCATTCCATTAACA	60.073	20	GAATCCCCGCAGCATTACTA	60.06	20	132	1965	2096	TGCAAGGCATTCCATTAACA	60.073	20	GGGAAAACGGAGGAAAAGTC	59.919	20	202	1965	2166	TGCAAGGCATTCCATTAACA	60.073	20	GGAAAACGGAGGAAAAGTCC	59.919	20	201	1965	2165
Unigene0033828	1	p5	(ATTCC)4	20	14	33
Unigene0033900	1	p2	(TA)11	22	141	162	CTTCCGCCAAATGTGAGTTC	60.636	20	TCCGTAAAATCACAATGCCA	59.93	20	182	28	209	CTTCCGCCAAATGTGAGTTC	60.636	20	CCGTAAAATCACAATGCCAA	59.42	20	181	28	208	TTCCGCCAAATGTGAGTTC	59.639	19	TCCGTAAAATCACAATGCCA	59.93	20	181	29	209
Unigene0033902	1	p2	(TA)11	22	141	162	CTTCCGCCAAATGTGAGTTC	60.636	20	TCCGTAAAATCACAATGCCA	59.93	20	182	28	209	CTTCCGCCAAATGTGAGTTC	60.636	20	CCGTAAAATCACAATGCCAA	59.42	20	181	28	208	TTCCGCCAAATGTGAGTTC	59.639	19	TCCGTAAAATCACAATGCCA	59.93	20	181	29	209
Unigene0033946	1	p3	(GTT)5	15	460	474	CGCCACTTCTTGAGCCTTAC	60.015	20	TGATATAGGCGGACTCCTGG	60.051	20	238	406	643	GCCACTTCTTGAGCCTTACG	60.015	20	TGATATAGGCGGACTCCTGG	60.051	20	237	407	643	ACGCCACTTCTTGAGCCTTA	60.015	20	TGATATAGGCGGACTCCTGG	60.051	20	239	405	643
Unigene0033951	1	p3	(CAG)5	15	3301	3315	TTCAGCCACAACAAGGACAG	59.873	20	TTCCTTCCAGGCAGATAACG	60.206	20	145	3238	3382	CTCTGGTTCAGCCACAACAA	59.873	20	TTCCTTCCAGGCAGATAACG	60.206	20	151	3232	3382	CGATCTAATGCTAGGCGGAC	59.829	20	TTCCTTCCAGGCAGATAACG	60.206	20	125	3258	3382
Unigene0033973	1	p3	(GAG)6	18	643	660	GCCCCCTGTATGTTCTCAAA	59.933	20	TGACAATGCTCACCTCATGG	60.688	20	275	457	731	CAACCATGCTGTCTCCAAAA	59.691	20	GAGCCCAGTGTGCTGTGTAG	59.493	20	215	547	761	CAACCATGCTGTCTCCAAAA	59.691	20	AGAGCCCAGTGTGCTGTGTA	59.493	20	216	547	762
Unigene0034007	1	c	(AT)9agatataagtatgtgcgg(AGA)6	54	151	204	GGAGACCACATTCCTGCTGT	60.12	20	GGGAAACGGCAAAACTACAA	59.975	20	208	81	288	GTGGAGACCACATTCCTGCT	60.12	20	GGGAAACGGCAAAACTACAA	59.975	20	210	79	288	AGTGGAGACCACATTCCTGC	60.12	20	GGGAAACGGCAAAACTACAA	59.975	20	211	78	288
Unigene0034031	1	p2	(AT)6	12	9	20
Unigene0034033	1	p5	(CATTT)4	20	196	215	AATGGCACAAAATACGCCTC	59.967	20	GAAATCGGGCCATAAATCCT	60.116	20	252	108	359	AATGGCACAAAATACGCCTC	59.967	20	TATCGAAATCGGGCCATAAA	60.242	20	256	108	363	AATGGCACAAAATACGCCTC	59.967	20	TTATCGAAATCGGGCCATAA	60.242	20	257	108	364
Unigene0034036	1	p2	(TG)10	20	390	409
Unigene0034062	1	p3	(GAA)5	15	475	489	AATAGGTCGTCCAATGTGGC	59.82	20	TATCTGGATCAAAAAGGGCG	60.031	20	280	375	654	AAGCAAGCATGGAAATGAGG	60.214	20	TATCTGGATCAAAAAGGGCG	60.031	20	209	446	654	AATAGGTCGTCCAATGTGGC	59.82	20	AATGCATCCATAGCGGTTTC	59.929	20	241	375	615
Unigene0034071	1	p3	(AGA)5	15	445	459	AAAAATGCAGGGATGAGTGC	60.081	20	GCTTTTGCAGCTTCAGCTTT	59.911	20	268	261	528	GTAAAAGCGTCGTGCAACAA	59.918	20	CTCCTTTTCCCTTGCCTTTT	59.698	20	246	239	484	GATGTAAAAGCGTCGTGCAA	59.879	20	CTCCTTTTCCCTTGCCTTTT	59.698	20	249	236	484
Unigene0034128	1	p2	(TA)7	14	88	101	TCCTTTTTAACATATTTTTCTTCTCA	57.001	26	GCCTATTACGGGAGCCCTAC	59.951	20	232	54	285	CTCCTTTTTAACATATTTTTCTTCTCA	57.841	27	GCCTATTACGGGAGCCCTAC	59.951	20	233	53	285	TCCTTTTTAACATATTTTTCTTCTCA	57.001	26	GGTGTATGTGACTGCGCCTA	59.746	20	247	54	300
Unigene0034239	1	p4	(AAGA)4	16	2137	2152	GCTTCGCAGTATTCTCTGCC	60.125	20	AGAATGTGGCTGTCGTTTCC	60.119	20	263	1937	2199	TTCAGAGCCCACACACAAAG	59.873	20	AGAATGTGGCTGTCGTTTCC	60.119	20	139	2061	2199	CAAGCTATGATGCCGAACAA	59.833	20	AGAATGTGGCTGTCGTTTCC	60.119	20	206	1994	2199
Unigene0034304	1	p3	(GAA)5	15	311	325	TCCCAACAAATGCACCTACA	59.964	20	TTCTGCATTCCCTGATACCC	59.894	20	214	272	485	TCCCAACAAATGCACCTACA	59.964	20	CAAATCAGCCTCGATCGTTT	60.214	20	248	272	519	TCCCAACAAATGCACCTACA	59.964	20	AATCAGCCTCGATCGTTTTG	60.214	20	246	272	517
Unigene0034316	1	p2	(AC)17	34	1797	1830
Unigene0034333	1	p3	(CTG)5	15	1426	1440	ACACGATTGCTGAGAGGCTT	60.02	20	CTCAGTTCCAGGCACAACAA	59.873	20	236	1344	1579	ACACGATTGCTGAGAGGCTT	60.02	20	AGCAGAAGCAGCAACAAGGT	60.201	20	269	1344	1612	GATTGCTGAGAGGCTTGAGG	60.096	20	CTCAGTTCCAGGCACAACAA	59.873	20	232	1348	1579
Unigene0034366	1	p3	(AAT)6	18	80	97	CTAGGCTTCGGCCTCTTACC	60.352	20	TATGCCCCGATATGTCAATG	59.212	20	157	54	210	AATCTAGGCTTCGGCCTCTT	59.465	20	TATGCCCCGATATGTCAATG	59.212	20	160	51	210	CTAGGCTTCGGCCTCTTACC	60.352	20	CGCTAAATGGGTTACGATTCA	59.971	21	128	54	181
Unigene0034376	1	p2	(GA)6	12	185	196	GCAAAATTTGGAAAGACGGA	60.053	20	CCTGGCACGAGAAAGTTAGC	60.015	20	168	150	317	GGGAAATGCAACAGCAGATT	60.081	20	CCTGGCACGAGAAAGTTAGC	60.015	20	203	115	317	GCAAAATTTGGAAAGACGGA	60.053	20	TACTCCCTCGGGGTTCTTCT	60.067	20	209	150	358
Unigene0034445	1	p3	(AAT)5	15	128	142	TTGCCGGATCCTTTAAACAG	60.067	20	GCGCATGAAAATTACAGGGT	59.967	20	247	25	271	TTGCCGGATCCTTTAAACAG	60.067	20	AGCGCATGAAAATTACAGGG	60.096	20	248	25	272	AGAGGTATTCTCCATCCGCA	59.653	20	GCGCATGAAAATTACAGGGT	59.967	20	229	43	271
Unigene0034457	1	c	(TCG)5(TCT)6	33	197	229	CGATATTCAGGGGAGTTGGA	59.887	20	CACTTTCTGTGTTCCTGCCA	59.873	20	237	80	316	GACCCGATATTCAGGGGAGT	60.154	20	CACTTTCTGTGTTCCTGCCA	59.873	20	241	76	316	AGACCCGATATTCAGGGGAG	60.285	20	CACTTTCTGTGTTCCTGCCA	59.873	20	242	75	316
Unigene0034471	1	p3	(TGC)5	15	1431	1445	CCTGCATTGCTGCTTGATAA	59.976	20	ATGCTATGGCATTGATGCAG	59.676	20	145	1391	1535	CCTGCATTGCTGCTTGATAA	59.976	20	AAAATGAGGACTTCCCAGCA	59.67	20	235	1391	1625	CCTGCATTGCTGCTTGATAA	59.976	20	CAAAATGAGGACTTCCCAGC	59.67	20	236	1391	1626
Unigene0034472	1	p3	(CTT)5	15	1917	1931	TGGAGTCCCACTGCATGATA	60.072	20	TGTTGAAGGAGGGGTGTTTC	59.943	20	258	1776	2033	AACATGACAGGGGTCCCATA	60.05	20	CACATGCTCCCCTCCATTAC	60.34	20	280	1734	2013	TGGAGTCCCACTGCATGATA	60.072	20	CACATGCTCCCCTCCATTAC	60.34	20	238	1776	2013
Unigene0034535	1	p3	(GCT)5	15	1117	1131	TGCACGCTTCATCTCCATAA	60.366	20	GCGGAGATCAAATACGAAGC	59.813	20	259	1002	1260	TTGCACGCTTCATCTCCATA	60.366	20	GCGGAGATCAAATACGAAGC	59.813	20	260	1001	1260	GCTTCATCTCCATAATCGGG	59.486	20	GCGGAGATCAAATACGAAGC	59.813	20	254	1007	1260
Unigene0034566	1	p2	(AT)18	36	1063	1098
Unigene0034567	1	p5	(AGATA)4	20	830	849	AGATGGGCGAATTGCTTATG	60.06	20	CATTTGGTGCTCCTGCTGT	59.846	19	248	691	938	AACTTGAGATGGGCGAATTG	60.074	20	CATTTGGTGCTCCTGCTGT	59.846	19	254	685	938	AGATGGGCGAATTGCTTATG	60.06	20	ATTTGGTGCTCCTGCTGTTG	61.236	20	247	691	937
Unigene0034567	2	p2	(AT)17	34	1862	1895
Unigene0034586	1	p2	(GT)6	12	209	220
Unigene0034587	1	p2	(GT)6	12	425	436
Unigene0034593	1	p3	(AAG)5	15	197	211	CACAGATTTCCGCATGAAAA	59.664	20	CGATAGACGAGGAAAGAGCG	60.11	20	276	110	385	GTCACAGATTTCCGCATGAA	59.654	20	CGATAGACGAGGAAAGAGCG	60.11	20	278	108	385	CACAGATTTCCGCATGAAAA	59.664	20	GCTGCTTTGTGAAGAGGGAG	60.134	20	223	110	332
Unigene0034648	1	p2	(AT)11	22	676	697	TTGATGCTTGACAGGCAAAG	59.988	20	TTCATGCAAGACAATGGCTC	59.805	20	254	613	866	TTGATGCTTGACAGGCAAAG	59.988	20	GGCTTCTTGACTTGGTGCAT	60.263	20	211	613	823	TTGATGCTTGACAGGCAAAG	59.988	20	GCCCAGTGTCAACAGAATGA	59.682	20	279	613	891
Unigene0034652	1	p6	(AAGGAG)5	30	43	72	GGAAAAGGAGAAGGAGAAGGA	58.906	21	TCGCGTTCATATTCACGTTC	59.694	20	135	2	136	GGAAAAGGAGAAGGAGAAGGAG	59.833	22	TCGCGTTCATATTCACGTTC	59.694	20	135	2	136	AGGAAAAGGAGAAGGAGAAGGA	59.833	22	TCGCGTTCATATTCACGTTC	59.694	20	136	1	136
Unigene0034674	1	p3	(ATG)5	15	805	819	AGTGAAAGATGAGAAGGCCG	59.43	20	TGAAGCAGCATCAGCAGCTA	61	20	258	703	960	AGTGAAAGATGAGAAGGCCG	59.43	20	GAAGCAGCATCAGCAGCTATT	59.772	21	257	703	959	AGTGAAAGATGAGAAGGCCG	59.43	20	ATGAAGCAGCATCAGCAGC	60.273	19	259	703	961
Unigene0034675	1	p6	(CTGCTC)4	24	2783	2806	GCTCTTATTCCCACTGCTGC	59.985	20	ACGGGAAAGAGTCGGGTAGT	59.994	20	218	2667	2884	GCTGCTCTTATTCCCACTGC	59.985	20	ACGGGAAAGAGTCGGGTAGT	59.994	20	221	2664	2884	CAGACGGCTGCTCTTATTCC	59.978	20	ACGGGAAAGAGTCGGGTAGT	59.994	20	227	2658	2884
Unigene0034697	1	p2	(AG)8	16	1192	1207	AGGGATGTATACACAGCGGG	59.836	20	CTCTCCGTGTGCCTTGATTT	60.255	20	158	1125	1282	AGGGATGTATACACAGCGGG	59.836	20	CTCCGTGTGCCTTGATTTCT	60.255	20	156	1125	1280	TTCTGCAGCGTGGAGTGTAG	60.199	20	CTCTCCGTGTGCCTTGATTT	60.255	20	272	1011	1282
Unigene0034710	1	p3	(AAG)5	15	1913	1927	AATAGCCGCATTCAAAGGTG	60.096	20	ATTCGATCATTTCGCTGTCC	60.043	20	220	1757	1976	AATAGCCGCATTCAAAGGTG	60.096	20	GATCATTTCGCTGTCCAGGT	60.081	20	216	1757	1972	AATAGCCGCATTCAAAGGTG	60.096	20	CATTTCGCTGTCCAGGTTTT	60.11	20	213	1757	1969
Unigene0034715	1	p3	(CTT)5	15	1684	1698	CTGCACTAGGCTGGGGTAAG	59.891	20	TGCCAATCTGTGTCAATGGT	59.967	20	216	1592	1807	CTGCACTAGGCTGGGGTAAG	59.891	20	CCGTTGAGAAATGCCAATCT	60.074	20	227	1592	1818	CTGCACTAGGCTGGGGTAAG	59.891	20	CTTGTTGGCCGTTGAGAAAT	60.11	20	235	1592	1826
Unigene0034725	1	p6	(CCACTC)4	24	659	682	CACAATGATGTCGTCAAGCC	60.12	20	TCAGGCCCAACTCCATTAAC	59.933	20	222	513	734	ATGTCGTCAAGCCCAGTCTC	60.269	20	TCAGGCCCAACTCCATTAAC	59.933	20	215	520	734	GATGTCGTCAAGCCCAGTCT	60.269	20	TCAGGCCCAACTCCATTAAC	59.933	20	216	519	734
Unigene0034752	1	p2	(AC)6	12	144	155	CAGAACTGGCTGCATGTGAT	59.862	20	ATCGCAGTCAAAATGGGAAG	60.074	20	244	24	267	CAGAACTGGCTGCATGTGAT	59.862	20	GGTGCTCTCTCCGTCTCTGT	59.585	20	163	24	186	CAGAACTGGCTGCATGTGAT	59.862	20	ATCTAACTGCACGCGTCTCC	60.428	20	194	24	217
Unigene0034752	2	p6	(CGCCCT)4	24	356	379
Unigene0034753	1	p6	(CGCCCT)4	24	185	208
Unigene0034754	1	p2	(AC)6	12	144	155	CAGAACTGGCTGCATGTGAT	59.862	20	ATCGCAGTCAAAATGGGAAG	60.074	20	244	24	267	CAGAACTGGCTGCATGTGAT	59.862	20	GGTGCTCTCTCCGTCTCTGT	59.585	20	163	24	186	CAGAACTGGCTGCATGTGAT	59.862	20	ATCTAACTGCACGCGTCTCC	60.428	20	194	24	217
Unigene0034782	1	p2	(TA)6	12	3513	3524
Unigene0034818	1	p3	(GGC)5	15	960	974	GCTTCTTGTTGAAGGGATCG	59.813	20	CGGAGGACGATGAAGAAGAG	59.943	20	120	904	1023	GGGAGATTGGTAGGGTCCTC	59.755	20	CGGAGGACGATGAAGAAGAG	59.943	20	157	867	1023	GGGAGATTGGTAGGGTCCTC	59.755	20	AGAAAGAAGAAGAAGGCGGC	60.096	20	131	867	997
Unigene0034819	1	p2	(AT)6	12	3617	3628	TTTTGGGTTGGACACCATTT	60.066	20	CTTGGCCATAGGCAAACACT	60.132	20	162	3556	3717	CTATCTGGGGATCGGATTGA	59.848	20	CTTGGCCATAGGCAAACACT	60.132	20	216	3502	3717	GGGATCGGATTGATTCTTGA	59.831	20	CTTGGCCATAGGCAAACACT	60.132	20	209	3509	3717
Unigene0034835	1	p3	(CAC)6	18	2839	2856	AGACATGGGCCAAAATGAAG	59.933	20	CTGTGTCTCTCATGCCTCCA	59.98	20	114	2782	2895	AGAAGACATGGGCCAAAATG	59.933	20	CTGTGTCTCTCATGCCTCCA	59.98	20	117	2779	2895	TGGAACTCAGGGAACTGCTT	59.844	20	CTGTGTCTCTCATGCCTCCA	59.98	20	277	2619	2895
Unigene0034871	1	p2	(AG)6	12	3456	3467	GAATTATGGGTTTGTGCGCT	59.967	20	ATTTATTCCCACCCCTCCAG	60.011	20	133	3411	3543	GAATTATGGGTTTGTGCGCT	59.967	20	AGCCTTCAAGGAAATGAGCA	59.955	20	115	3411	3525	GAATTATGGGTTTGTGCGCT	59.967	20	CAGCCTTCAAGGAAATGAGC	59.955	20	116	3411	3526
Unigene0034899	1	p4	(TGAA)4	16	16	31
Unigene0034926	1	p3	(AGA)7	21	95	115	TAAACGGAGATGGGCATTGT	60.331	20	CCCTGATTTCTTCCACTCATC	58.582	21	200	18	217	AAACGGAGATGGGCATTGTA	60.331	20	CCCTGATTTCTTCCACTCATC	58.582	21	199	19	217	TAAACGGAGATGGGCATTGT	60.331	20	CCCTGATTTCTTCCACTCATCT	59.576	22	200	18	217
Unigene0035033	1	p3	(ATT)5	15	59	73	GCACAGGGCTGCAGAGTAAT	60.428	20	AGAAAACGATTGCAGATGGC	60.221	20	108	30	137	AAAGTTTTGGTCGAAGGTGG	59.073	20	AGAAAACGATTGCAGATGGC	60.221	20	127	11	137	GCACAGGGCTGCAGAGTAAT	60.428	20	CCATGGCCAGAGAACAGAAG	60.791	20	196	30	225
Unigene0035036	1	p2	(AG)28	56	85	140	ACATGTTTACCACAGGAGCG	58.65	20	TGGGATCAAAGAAATCCCTG	59.864	20	138	49	186	ACATGTTTACCACAGGAGCG	58.65	20	TCCCTGCAACAATTTTACCC	59.801	20	124	49	172	ACATGTTTACCACAGGAGCG	58.65	20	CAAATGCTGATGGGATCAAA	59.474	20	148	49	196
Unigene0035052	1	p2	(TC)6	12	2384	2395	GAAGCATCAGCGCACAATTA	59.983	20	AGTGCTGATGGAAGACGGAC	60.269	20	209	2243	2451	AGCATCAGCGCACAATTAAA	59.472	20	AGTGCTGATGGAAGACGGAC	60.269	20	207	2245	2451	GAAGCATCAGCGCACAATTA	59.983	20	CGACAATCATGGACACAACA	58.921	20	237	2243	2479
Unigene0035057	1	p3	(ACA)5	15	38	52	TTCCATCCACATACCTTTTATTACA	58.787	25	CTGCCTCTGACATGGGGTAA	61.055	20	151	1	151	TTCCATCCACATACCTTTTATTACA	58.787	25	TGCCTCTGACATGGGGTAA	60.056	19	150	1	150	TCCATCCACATACCTTTTATTACATT	59.064	26	TGCCTCTGACATGGGGTAAT	60.34	20	149	2	150
Unigene0035060	1	p3	(CAT)5	15	1229	1243	ACCCATGCAACAACATGAGA	59.967	20	AGGAGGAACAGATTTGGGCT	60.074	20	247	1020	1266	TTGAGAACCTTGTGAATGCG	59.84	20	TCGAGGAAGAAGGATAGCGA	60.051	20	197	1188	1384	TTGAGAACCTTGTGAATGCG	59.84	20	AACAAGTCGAGGTCGAGGAA	59.844	20	209	1188	1396
Unigene0035072	1	p2	(AG)6	12	1106	1117	ATTCAAGAGCTCCGGACAGA	59.95	20	CTGCTTTGCATCATCTGCAT	59.979	20	258	902	1159	ATGTGGGAAAGAAATGCTCG	60.074	20	CTGCTTTGCATCATCTGCAT	59.979	20	231	929	1159	GTGGGAAAGAAATGCTCGAA	60.192	20	CTGCTTTGCATCATCTGCAT	59.979	20	229	931	1159
Unigene0035135	1	p2	(CT)6	12	139	150	AGGTTCCGAGTGCAGAAAAA	59.853	20	TTCACATTCTTGCCAACAGC	59.847	20	212	54	265	AGGTTCCGAGTGCAGAAAAA	59.853	20	TTGGAATAAGCACAGAGCCA	59.42	20	175	54	228	AGGTTCCGAGTGCAGAAAAA	59.853	20	TGGAATAAGCACAGAGCCAA	59.42	20	174	54	227
Unigene0035135	2	p3	(CTG)5	15	6222	6236	GTCCATACTGCTGCTGCTCA	60.168	20	GATCTGCAAGAATTGGGGAA	60.014	20	191	6175	6365	GTCCATACTGCTGCTGCTCA	60.168	20	ACGGCTGAATTTTGATCTGG	60.074	20	165	6175	6339	CCATACTGCTGCTGCTCAGA	60.31	20	GATCTGCAAGAATTGGGGAA	60.014	20	189	6177	6365
Unigene0035182	1	p3	(AAG)5	15	572	586	TCCAAATCCACAGTCGTTCA	60.088	20	ATAACTGACTGCCGAAACCG	60.132	20	257	409	665	GCTTCCAAATCCACAGTCGT	60.119	20	ATAACTGACTGCCGAAACCG	60.132	20	260	406	665	AATCCCCTTACGCGAATACC	60.171	20	ATAACTGACTGCCGAAACCG	60.132	20	220	446	665
Unigene0035222	1	p4	(ATTT)4	16	2504	2519	TTTGAATAGGTGGCGTGACA	60.111	20	CGAATTCTTCCATCGATTTCA	60.024	21	203	2342	2544	AGGCAGGCAATCTTCAGTGT	59.874	20	CGAATTCTTCCATCGATTTCA	60.024	21	109	2436	2544	TGAATAGGTGGCGTGACAGA	60.263	20	CGAATTCTTCCATCGATTTCA	60.024	21	201	2344	2544
Unigene0035224	1	p3	(GGA)5	15	2222	2236	ATTCGAGCATTCTGAATCGG	60.177	20	TACATTGGGTTGATTCGCAA	59.93	20	155	2132	2286	TTTGCAGCTTAGCACCTTCA	59.752	20	TACATTGGGTTGATTCGCAA	59.93	20	206	2081	2286	GAGGAGTAGGAGGGGCACTT	59.699	20	TCTGAGAAGCCGAACCATCT	59.95	20	267	2189	2455
Unigene0035228	1	p3	(TTC)9	27	1435	1461	CTGTGTTAGCTGTCAGGCCA	60.049	20	ATGCTGGTGATCACATTGGA	59.925	20	261	1391	1651	TCTCTGCTGTGGTCTTGGTG	60.022	20	TTGTCAGACGATGAGAACGG	59.831	20	201	1308	1508	CTGTGTTAGCTGTCAGGCCA	60.049	20	TTGTCAGACGATGAGAACGG	59.831	20	118	1391	1508
Unigene0035290	1	p3	(TTG)5	15	984	998	AGATTGCCCAGCTTGTTGAG	60.397	20	TGCATTTTCCAGCACTTTCA	60.379	20	257	947	1203	TGGGCTGTATGAGAATGCTG	59.823	20	TCTGTTCAGTTGACCCAGGA	59.23	20	191	864	1054	AAATTGCCCTGAATGTGGTC	59.797	20	TCTGTTCAGTTGACCCAGGA	59.23	20	231	824	1054
Unigene0035295	1	p6	(CAAAGG)4	24	2293	2316	CATTCCCATCTCTCTTCCCA	60.003	20	AACTCCTTCTGAGGCGATCA	59.95	20	172	2259	2430	CATTCCCATCTCTCTTCCCA	60.003	20	TCAACTCCTTCTGAGGCGAT	59.95	20	174	2259	2432	CATTCCCATCTCTCTTCCCA	60.003	20	TGAGAGCAGCAGGCTTTACA	59.888	20	127	2259	2385
Unigene0035295	2	p5	(TTCAA)4	20	3005	3024	GAATGGAAGTGATTCGGTGG	60.317	20	CTTTCCCCGAGTTGTCTGAG	59.837	20	274	2837	3110	CTTCCAAAACAACAATGCCC	60.344	20	CTTTCCCCGAGTTGTCTGAG	59.837	20	195	2916	3110	TCGTGAATGGAAGTGATTCG	59.648	20	CTTTCCCCGAGTTGTCTGAG	59.837	20	278	2833	3110
Unigene0035318	1	p2	(AT)8	16	1463	1478	CCCAGAGATTTCTCAACCCA	60.042	20	GGGGGAGTCAGACCAAAAAT	60.169	20	212	1316	1527	CCCAGAGATTTCTCAACCCA	60.042	20	CGAGCCTCCACACATTGTTA	59.716	20	255	1316	1570	CCCAGAGATTTCTCAACCCA	60.042	20	GCATTAATGTTTTTGGGGGA	59.638	20	226	1316	1541
Unigene0035326	1	p6	(AGAATC)4	24	580	603	CATGACGGAGAAACAGAGCA	59.984	20	AACACGAGGACCAATTTTGC	59.978	20	185	508	692	CATGACGGAGAAACAGAGCA	59.984	20	GCTTGCTCAGAGGATCCAAC	59.957	20	202	508	709	GATCTCGTCGCCATTGATTT	60.043	20	AACACGAGGACCAATTTTGC	59.978	20	144	549	692
Unigene0035328	1	p3	(AGA)5	15	171	185	TAAAAAGTGCGCATGTGGAA	60.251	20	TATTTCGTTCCCGCTACTGG	60.089	20	203	19	221	CGCATGTGGAAAAAGATTGA	59.664	20	TATTTCGTTCCCGCTACTGG	60.089	20	194	28	221	TGAGGCCATTGTCGTTGATA	60.073	20	ACACGCAGCTCCCTAAACTG	60.453	20	114	141	254
Unigene0035364	1	p2	(AG)7	14	652	665	GCATTCCCCAACAAACAATC	60.177	20	CTGGCCCTCCTGATTTCATA	60.029	20	153	564	716	GCATTCCCCAACAAACAATC	60.177	20	TGGCCCTCCTGATTTCATAC	59.894	20	152	564	715	GCATTCCCCAACAAACAATC	60.177	20	TGCAAGGTCTTTCGCTCTCT	60.277	20	125	564	688
Unigene0035368	1	p6	(CTCCAT)5	30	1320	1349	CCCTCCCTGGTACGGATATT	60.032	20	GGCTTACTGGAGGGGAAATC	59.903	20	116	1263	1378	CCCTCCCTGGTACGGATATT	60.032	20	TGCAGGTCTACATTTGGCTG	59.864	20	232	1263	1494	AATCGCCATCAACTCAGACC	60.081	20	GGCTTACTGGAGGGGAAATC	59.903	20	158	1221	1378
Unigene0035374	1	p3	(AGG)5	15	1030	1044	CAGCATTGAGCCAAATCTGA	59.948	20	ATTGGCCGATAGAGGGACTT	59.925	20	253	977	1229	CAGCATTGAGCCAAATCTGA	59.948	20	AATTGGCCGATAGAGGGACT	59.925	20	254	977	1230	CAGCATTGAGCCAAATCTGA	59.948	20	AGCAAACATCTAATTGGCCG	60.096	20	265	977	1241
Unigene0035432	1	p2	(AT)12	24	1	24
Unigene0035434	1	p2	(AT)12	24	1	24
Unigene0035448	1	c	(AG)6atgcatacatgtatctcca(TG)6	43	879	921	AGCATTTGTCATCCAAAGGA	58.145	20	TCCAAATTTTGCAGTGTGTGA	60.142	21	251	764	1014	AGCATTTGTCATCCAAAGGAC	59.045	21	TCCAAATTTTGCAGTGTGTGA	60.142	21	251	764	1014	GCATTTGTCATCCAAAGGAC	57.99	20	TCCAAATTTTGCAGTGTGTGA	60.142	21	250	765	1014
Unigene0035461	1	p3	(AGG)6	18	435	452	GCTTGGGGAGCTCTATTTCC	60.173	20	CTGTTTCCTGCCACACATTG	60.152	20	247	279	525	GTGGTCTCTGCAGTGGTGAA	59.872	20	CAAGCAACAAACAGAGGCTG	59.634	20	263	221	483	GCTGGAGTTTGTGCTGACTG	59.622	20	CTGTTTCCTGCCACACATTG	60.152	20	211	315	525
Unigene0035478	1	p6	(TGATCT)4	24	669	692	CCGTCGCCATTATCAGTCTT	60.096	20	CGAGCTACGTGGGTCTTCTC	60.012	20	271	569	839	GGAAAGCTCGGAAACATCAG	59.813	20	CGAGCTACGTGGGTCTTCTC	60.012	20	251	589	839	TTGGAAAGCTCGGAAACATC	60.192	20	CGAGCTACGTGGGTCTTCTC	60.012	20	253	587	839
Unigene0035490	1	p3	(GAA)6	18	339	356	CTCATTCCCTCGTTGCTTTC	59.813	20	CCGTACTCTCCCTTTCTCCC	60.067	20	275	283	557	CCCGCGTGAGATTCTTGTAT	60.096	20	TCACCCGTCTCTCTCTCCAT	59.792	20	265	159	423	CCCGCGTGAGATTCTTGTAT	60.096	20	ACCCGTCTCTCTCTCCATGA	59.792	20	263	159	421
Unigene0035495	1	p3	(AAG)5	15	358	372	TGATTCTGTCAAGCCAGACG	59.984	20	TCCTCCCAAAAGTGGCATAC	59.933	20	250	233	482	CAGACGACAACGTGACTGCT	60.096	20	GTCCTGCTCTTTGCTCCAAC	59.997	20	269	247	515	GCTTTCCAACCGTCATGATT	59.939	20	TCCTCCCAAAAGTGGCATAC	59.933	20	265	218	482
Unigene0035533	1	p3	(CAT)5	15	294	308	TTCACAACGACCTGATGAGC	59.837	20	ACGTCTTGGGGGCTTCTTAT	59.962	20	252	249	500	CCTTCACAACGACCTGATGA	59.676	20	ACGTCTTGGGGGCTTCTTAT	59.962	20	254	247	500	TTCACAACGACCTGATGAGC	59.837	20	TCTGTAACGGTTTGCAGGTG	59.758	20	115	249	363
Unigene0035538	1	p3	(GAG)5	15	852	866	CCAACAATTGAAGGAGCAGG	60.626	20	CTGGCAGAATTCATCCACCT	60.073	20	214	730	943	GTTCTGCCAACAACTGGAGG	60.69	20	CTGGCAGAATTCATCCACCT	60.073	20	124	820	943	TTGAAGGAGCTGGTGTAGGG	60.246	20	CCACCCGCTTCTCCTAATCT	60.59	20	256	662	917
Unigene0035538	2	p3	(TGG)5	15	1000	1014	GAGGTGAAGGAGTTTTGCCA	60.232	20	TTCTCCATCTCCACCTCCAC	60.048	20	227	962	1188	GAGGTGAAGGAGTTTTGCCA	60.232	20	GTTCTCCATCTCCACCTCCA	60.048	20	228	962	1189	GGAGGTGGTGGAGGACCTAT	60.194	20	TCCACCTCAACCCACTTCTC	60.088	20	249	874	1122
Unigene0035541	1	p2	(AG)6	12	531	542	GTGGGACCTGCTTTGTGTTT	60.012	20	AAAGCCTTCCTCTCCTGCTC	60.096	20	246	504	749	GTGGGACCTGCTTTGTGTTT	60.012	20	CCTGCTCCTTCAGCTGAGTT	59.745	20	233	504	736	GTGGGACCTGCTTTGTGTTT	60.012	20	TGCTCAAAAGCCTTCCTCTC	59.694	20	252	504	755
Unigene0035585	1	p2	(TC)11	22	331	352	TGATGAACCGGACAGTCGTA	60.112	20	CCGTGCAGAACCAAAGAAAT	60.11	20	255	230	484	TGACGCACACTGATGATGAA	59.823	20	CCGTGCAGAACCAAAGAAAT	60.11	20	268	217	484	TTGACGCACACTGATGATGA	59.823	20	CCGTGCAGAACCAAAGAAAT	60.11	20	269	216	484
Unigene0035606	1	p3	(GAA)5	15	397	411	CCCTAATCCTCCTCCTCCAG	60.023	20	TCCAGGCACTCTCAGAGGAT	59.945	20	145	360	504	CGTCCGTATCGGAGACAAAT	59.955	20	TCCAGGCACTCTCAGAGGAT	59.945	20	250	255	504	CCCTAATCCTCCTCCTCCAG	60.023	20	CCTCGTTCCCGACAAAGTAA	60.103	20	261	360	620
Unigene0035617	1	p5	(CTTTT)4	20	1731	1750	TGGGGATTTTGCTGAAGAAC	60.051	20	GCAGTGAAAGATCCGTGTGA	59.837	20	198	1592	1789	GGGGATTTTGCTGAAGAACA	60.051	20	GCAGTGAAAGATCCGTGTGA	59.837	20	197	1593	1789	AGGGAATAAAACCATTGGGG	59.882	20	GCAGTGAAAGATCCGTGTGA	59.837	20	213	1577	1789
Unigene0035643	1	p2	(TA)6	12	3886	3897	TGGGTGACAGCAAAAATCAA	60.088	20	TTCGTAACGCATGATATTGGA	59.042	21	136	3792	3927	AGAACAGGCAGACAGTGGGT	59.756	20	TTCGTAACGCATGATATTGGA	59.042	21	151	3777	3927	TGGGTGACAGCAAAAATCAA	60.088	20	TTCGTAACGCATGATATTGGAC	59.859	22	136	3792	3927
Unigene0035686	1	p2	(TA)9	18	1170	1187	ATAAAAGTTCCGGACCACCC	60.053	20	TGTTTGGTAGCTTCTGTCGG	58.923	20	271	951	1221	CTTGGATCGCTGCAAATGTA	59.833	20	TGTTTGGTAGCTTCTGTCGG	58.923	20	222	1000	1221	ACCACCCCATTTGTTCTCAA	60.21	20	TGTTTGGTAGCTTCTGTCGG	58.923	20	258	964	1221
Unigene0035709	1	p2	(TC)6	12	396	407	GGACGATGGTTAGCAAAGGA	60.074	20	GATGAGCCTCTGGATCGTGT	60.231	20	261	373	633	GGACGATGGTTAGCAAAGGA	60.074	20	AGCCTCTGGATCGTGTATGC	60.249	20	257	373	629	GACCAAAGGGACGATGGTTA	59.79	20	GATGAGCCTCTGGATCGTGT	60.231	20	269	365	633
Unigene0035718	1	p4	(TGCA)4	16	1467	1482	TCTCTGGGAAAACCGCTAGA	59.948	20	GGGGAGATAGTTGTAGGGGC	59.789	20	254	1356	1609	GCCAACCCACATTACTTGCT	60	20	GCCGGCTTCAGTTCAATAAC	59.713	20	279	1254	1532	AGCCAACCCACATTACTTGC	60	20	GCCGGCTTCAGTTCAATAAC	59.713	20	280	1253	1532
Unigene0035719	1	p4	(TGCA)4	16	61	76	GATTCGGAGCCCCATAGAAT	60.252	20	GCCGGCTTCAGTTCAATAAC	59.713	20	127	0	126	GATTCGGAGCCCCATAGAAT	60.252	20	CCGGGGGCCATAGAATAGTA	61.011	20	279	0	278	GATTCGGAGCCCCATAGAA	59.983	19	GCCGGCTTCAGTTCAATAAC	59.713	20	127	0	126
Unigene0035722	1	p2	(TG)8	16	1942	1957	CTCGGGTTTGCTTTGAGTTT	59.355	20	TTTCGGGTGAGTTTGGTTTC	59.948	20	166	1888	2053	CTCGGGTTTGCTTTGAGTTT	59.355	20	AACAAAACCATGTGCCCAAT	60.096	20	188	1888	2075	CTCGGGTTTGCTTTGAGTTT	59.355	20	TAACAAAACCATGTGCCCAA	59.826	20	189	1888	2076
Unigene0035733	1	p3	(GCT)5	15	608	622	ATGAATCCTTTCACCCTCCC	60.133	20	TGAACATACCCTAGCCGGAG	60.088	20	277	425	701	GGCGTTACCACACTCGAACT	60.179	20	TGAACATACCCTAGCCGGAG	60.088	20	241	461	701	ATGAATCCTTTCACCCTCCC	60.133	20	ACCAGCAAACAGTACCTGCC	60.179	20	251	425	675
Unigene0035781	1	p6	(GATGGC)4	24	393	416	CTTTCACCATGTGAACGCAC	60.16	20	ATATTCCATCGCAACATCCC	59.61	20	264	211	474	CCTTTGGCGACAGCTATTCT	59.476	20	TTCTCAGCACATGAGCATCC	59.95	20	238	314	551	CCTTTGGCGACAGCTATTCT	59.476	20	CCTGCCCTTAACAAGTGAGC	59.875	20	209	314	522
Unigene0035783	1	p2	(AG)7	14	648	661	GTTGGAAGCCGTTGAATCAT	59.939	20	CTCGGGGAGATATACAGCCA	60.051	20	279	410	688	ACCAGAGTTCTCGGCAGTGT	59.907	20	CTCGGGGAGATATACAGCCA	60.051	20	236	453	688	GTTGGAAGCCGTTGAATCAT	59.939	20	TCGGGGAGATATACAGCCAC	59.917	20	278	410	687
Unigene0035842	1	p3	(ATT)5	15	369	383
Unigene0035844	1	p2	(CT)6	12	1654	1665	GGGCAGTTCAGTCTCCACAT	60.12	20	AACAACCGTCTCCACTCACC	60.009	20	191	1596	1786	AGTTCAGTCTCCACATCGCC	60.269	20	AACAACCGTCTCCACTCACC	60.009	20	187	1600	1786	CCACTCCACAATACGCTTCA	59.716	20	AACAACCGTCTCCACTCACC	60.009	20	165	1622	1786
Unigene0035849	1	p3	(TCA)5	15	524	538	GGTTGTGAGGCGTTTTGATT	59.978	20	GTGTCTTCCACTTGGGCATT	59.973	20	199	384	582	GGTTGTGAGGCGTTTTGATT	59.978	20	ATCTCCCACGTGTCTTCCAC	59.969	20	208	384	591	GGTTGTGAGGCGTTTTGATT	59.978	20	CTAAGAGGCCGCTTTACACG	60.032	20	267	384	650
Unigene0035851	1	p3	(TCC)6	18	3501	3518	TCGCCCTCCTTTTGATTATG	60.031	20	ATGGAAGAACCAGGTGTTGG	59.82	20	163	3414	3576	CATCGCCCTCCTTTTGATTA	60.031	20	ATGGAAGAACCAGGTGTTGG	59.82	20	165	3412	3576	AAGAGCAGGGGATGATTCCT	60.037	20	ATGGAAGAACCAGGTGTTGG	59.82	20	111	3466	3576
Unigene0035851	2	p6	(ATACCG)5	30	3803	3832	CGAAGAAATTGACGAGGAGG	59.807	20	TTGGCGAGGAAGAAGAAAGA	60.066	20	226	3658	3883	CCGAAGAAATTGACGAGGAG	59.807	20	TTGGCGAGGAAGAAGAAAGA	60.066	20	227	3657	3883	GAAATTGACGAGGAGGACGA	60.195	20	TTGGCGAGGAAGAAGAAAGA	60.066	20	222	3662	3883
Unigene0035864	1	p3	(TGT)5	15	1415	1429	ACCCCTAAATGGTGTAGCCC	60.074	20	GCTCTGAGACTGAGTTGGGG	59.986	20	194	1374	1567	ACCCCTAAATGGTGTAGCCC	60.074	20	ACCCATTGAAAAACAGTCGC	59.978	20	160	1374	1533	ACCCCTAAATGGTGTAGCCC	60.074	20	TTGAAGGAGCAATGCATGAG	59.948	20	101	1374	1474
Unigene0035897	1	p3	(TGA)5	15	1604	1618	AGGTTTGGCACAGTTTGTCC	60.012	20	AGAAGCCCCAAAATGGTCTT	59.94	20	249	1436	1684	AGGTTTGGCACAGTTTGTCC	60.012	20	TATGAGAAGCCCCAAAATGG	59.894	20	253	1436	1688	AGGTTTGGCACAGTTTGTCC	60.012	20	ATGCCATCATCTCTGAACCC	59.893	20	209	1436	1644
Unigene0035899	1	p3	(TTA)5	15	10	24
Unigene0035923	1	p3	(TTG)5	15	723	737	TAGGGAGAGCTTTTGCTGGA	60.088	20	AGGAAGTGGGGAGAAAGAGG	59.671	20	261	627	887	GCAAAAGCACCCAACAACAT	60.934	20	AGCAGCAGCACACAAGAAGA	59.929	20	232	684	915	TAGGGAGAGCTTTTGCTGGA	60.088	20	TTTTAATGGCTAACCCAGCC	59.078	20	177	627	803
Unigene0035923	2	p2	(GA)9	18	1450	1467	ATGTGAGTGAAAGGGTTCCG	59.966	20	GCCATCAATCTACAGCCCAT	59.923	20	245	1348	1592	CGTGCCTAAGATCCCATGTT	59.955	20	GCCATCAATCTACAGCCCAT	59.923	20	269	1324	1592	ATGTGAGTGAAAGGGTTCCG	59.966	20	CAGCCCATCAAATCTCCAAT	59.894	20	233	1348	1580
Unigene0035938	1	p3	(AGG)7	21	63	83	AGAGAAGAGAGAATGGCGGG	60.862	20	GGTGCACAAGAGCACAAGAA	60.032	20	111	21	131	AGAGAAGAGAGAATGGCGGG	60.862	20	GGGTTGCTGCTGAAGAGAAG	60.134	20	140	21	160	AGAGAAGAGAGAATGGCGGG	60.862	20	AGGGTTGCTGCTGAAGAGAA	60.134	20	141	21	161
Unigene0036018	1	p4	(AAAT)4	16	385	400	AATCGGGGCAATGGTTTAGT	60.562	20	GGTGTGCCAAATTCAAATCC	60.177	20	246	241	486	AATCGGGGCAATGGTTTAGT	60.562	20	ATCATGGTGTGCCAAATTCA	59.781	20	251	241	491	CGGGGCAATGGTTTAGTATC	59.297	20	GGTGTGCCAAATTCAAATCC	60.177	20	243	244	486
Unigene0036025	1	p3	(GCA)5	15	801	815	CAGCTCTTGCTGCCTCTTCT	60.035	20	TCGCTAAGGTCACGAGGTCT	60.012	20	223	658	880	TCTTCCCATGGCTTATTTGC	60.038	20	TCGCTAAGGTCACGAGGTCT	60.012	20	242	639	880	GGCTTATTTGCAGCTCTTGC	60.124	20	TCGCTAAGGTCACGAGGTCT	60.012	20	233	648	880
Unigene0036028	1	p3	(GAT)5	15	515	529	TCGAATGGATCCTTGACTCC	60.011	20	TGCATCAAATCCGATCTCAA	60.159	20	225	355	579	TCGAATGGATCCTTGACTCC	60.011	20	AGTGAGCGAGTACCATTGCC	60.285	20	272	355	626	TCGAATGGATCCTTGACTCC	60.011	20	TCGAGGTCACACGAAAATTG	59.691	20	243	355	597
Unigene0036119	1	p4	(TGAA)4	16	683	698	GGTAACCATTCCTCCGATCA	59.75	20	TGTAGAATTAACGGCCCCTG	59.953	20	191	568	758	TCATCCCTCTCTAACCTCCG	59.234	20	TGTAGAATTAACGGCCCCTG	59.953	20	118	641	758	CTCCGATCAACGCTCTTTTG	60.904	20	TGTAGAATTAACGGCCCCTG	59.953	20	180	579	758
Unigene0036136	1	c	(GCA)5acaacagcagctccagcagcaacaacagcagctccaacaactacagcagcaacaacagtt(GCA)5	90	2524	2613	CCCATCTACAACAGCAGCAA	59.864	20	CTTGGAATTGGCCTTGTGAT	59.933	20	228	2483	2710	CCCATCTACAACAGCAGCAA	59.864	20	TCCTGGCATACTTGGAGGAC	60.073	20	254	2483	2736	ACAGCAGCAACCCCATCTAC	60.142	20	CTTGGAATTGGCCTTGTGAT	59.933	20	218	2493	2710
Unigene0036140	1	p3	(AGA)5	15	759	773	CAATACTCGGGGGAGTTGAA	59.926	20	CACTCGTCGAAATCACGCTA	60.011	20	280	537	816	TTCATACACCCAGCTAGCCC	60.096	20	CACTCGTCGAAATCACGCTA	60.011	20	178	639	816	GTACAGCAATACTCGGGGGA	59.955	20	CGCTATCCTCCTCCTCCTCT	59.935	20	271	531	801
Unigene0036160	1	p2	(AG)8	16	572	587	CAGGGATGCTCACGTATCTG	59.267	20	AGCCTACATGTTCGGCAAGT	59.763	20	279	517	795	TCATGGGACTGCAAAAACAA	60.088	20	TTTATGGTGCAGTTATTGGGG	59.707	21	277	473	749	CTGAACCATCCAACCCTAACA	59.838	21	AGCCTACATGTTCGGCAAGT	59.763	20	262	534	795
Unigene0036164	1	p3	(CAT)5	15	54	68	CAAACCAGAGTCAGAATTATGGG	59.879	23	GCATGAGCATCAGACAGGAA	59.95	20	115	27	141	CAAACCAGAGTCAGAATTATGGG	59.879	23	TTCTTACAAGGGCGATGGAC	60.074	20	256	27	282	CCCTGTACCAATCTTTTATGCAA	60.238	23	GCATGAGCATCAGACAGGAA	59.95	20	135	7	141
Unigene0036171	1	p3	(TGT)5	15	1546	1560	TTTCTTTTGCGCTTGGAGAT	59.96	20	AGCTTGAGGCTTTGTACGGA	60.015	20	247	1445	1691	TTTCTTTTGCGCTTGGAGAT	59.96	20	GAATGGACTTCGGAGGTGAA	60.05	20	166	1445	1610	TTTCTTTTGCGCTTGGAGAT	59.96	20	GGCTTTGTACGGAGGAAACA	60.11	20	240	1445	1684
Unigene0036176	1	p3	(CTT)5	15	166	180	GCTCCAATTTGGTCGTTGTT	59.978	20	TTGCCAATGATTCTGTTGGA	60.049	20	242	81	322	GCTCCAATTTGGTCGTTGTT	59.978	20	GTTGGCCAATGCTCTTCATT	60.081	20	127	81	207	GATGCTCCAATTTGGTCGTT	59.939	20	TTGCCAATGATTCTGTTGGA	60.049	20	245	78	322
Unigene0036216	1	p2	(AT)6	12	36	47
Unigene0036217	1	p2	(AT)6	12	36	47
Unigene0036266	1	p2	(CT)8	16	1882	1897	CACTCTGGTAGTTGGCCCAT	59.989	20	TGAATCAGTCCATCTGTATGACTTG	60.419	25	149	1792	1940	GCTTGGTCACTGCTTTGTCA	60.032	20	TGAATCAGTCCATCTGTATGACTTG	60.419	25	105	1836	1940	CACTCTGGTAGTTGGCCCAT	59.989	20	TTTCAAGTATGAATCAGTCCATCTG	59.552	25	158	1792	1949
Unigene0036289	1	p2	(TA)7	14	885	898	ACAGGGCTTTCATGAGGGTA	59.55	20	ACGGCGAAAGCAATACAGAT	59.736	20	148	797	944	ACAGGGCTTTCATGAGGGTA	59.55	20	ATTTCACGGCGAAAGCAATA	60.588	20	153	797	949	AACAGGGCTTTCATGAGGGT	60.883	20	ACGGCGAAAGCAATACAGAT	59.736	20	149	796	944
Unigene0036297	1	p3	(TCT)5	15	1821	1835	GAGGTAACTCAGTCGGCTCG	60.012	20	AACAAGAAGAATCGGCGGTA	59.708	20	240	1744	1983	GAGGTAACTCAGTCGGCTCG	60.012	20	TAACAAGAAGAATCGGCGGT	59.708	20	241	1744	1984	GAGGTAACTCAGTCGGCTCG	60.012	20	GTAACAAGAAGAATCGGCGG	59.708	20	242	1744	1985
Unigene0036389	1	c	(AAG)7cagcagcagcagcatgagaatggaatcgaggcagaaaaggaagctgcgaatggaattgaaaatggtaataaagaagaagaagaacaatcggagaaggct(AAG)8	144	208	351	GGCTCTCTCTTCACACCGAA	60.533	20	TGCCCATTTTCAATTCCATT	60.132	20	253	163	415	GGCTCTCTCTTCACACCGAA	60.533	20	AATTCCATTCTCGTGCTGCT	59.843	20	212	163	374	CCGCCAAAAAGAAGAGAAAA	59.447	20	AATTCCATTCTCGTGCTGCT	59.843	20	257	118	374
Unigene0036398	1	p2	(AT)9	18	45	62	AAACATGTCTCAAGGGCTGC	60.263	20	TTAAGGTACTGGGATTGCGG	59.953	20	113	12	124	AAACATGTCTCAAGGGCTGC	60.263	20	TTTCCTGGACGCACCAGTAT	60.517	20	271	12	282	AAACATGTCTCAAGGGCTGC	60.263	20	AGGTACTGGGATTGCGGTTA	59.452	20	110	12	121
Unigene0036401	1	p2	(TA)10	20	1	20
Unigene0036401	2	p2	(TG)7	14	520	533	CCCTAAAACGGCCCTAAAAG	59.958	20	GGATTTTGGATGTGTTTCGG	60.17	20	221	344	564	CCCTAAAACGGCCCTAAAAG	59.958	20	GGGATTTTGGATGTGTTTCG	60.17	20	222	344	565	GGCCATTCATTGCTCATTCT	60.043	20	GGATTTTGGATGTGTTTCGG	60.17	20	200	365	564
Unigene0036408	1	p3	(CTT)9	27	993	1019	CCTGCCTCTTCTGTTCCTTG	59.982	20	GGAATGACTCGTGTGCTCCT	60.269	20	231	851	1081	CTGCCTCTTCTGTTCCTTGG	59.982	20	GGAATGACTCGTGTGCTCCT	60.269	20	230	852	1081	TCTTCGCCGCACTTTTACTT	60.018	20	GGAATGACTCGTGTGCTCCT	60.269	20	135	947	1081
Unigene0036411	1	p3	(TCA)5	15	175	189	GAAAGCTCGTGGAAGGTCAG	59.989	20	GGGTTTGCAGTATGGCTGTT	60	20	217	82	298	AGAAAGCTCGTGGAAGGTCA	59.989	20	GGGTTTGCAGTATGGCTGTT	60	20	218	81	298	AAAGCTCGTGGAAGGTCAGA	59.989	20	GGGTTTGCAGTATGGCTGTT	60	20	216	83	298
Unigene0036426	1	p3	(TTG)5	15	379	393	CCCATTCTCAGCTTCCAAAG	59.807	20	GAGCTGTCATTTGAGTTTGGC	59.874	21	273	159	431	GGATCCCCTCAACCAGCTAT	60.293	20	GAGCTGTCATTTGAGTTTGGC	59.874	21	234	198	431	CATTCCCATTCTCAGCTTCC	59.629	20	GAGCTGTCATTTGAGTTTGGC	59.874	21	277	155	431
Unigene0036445	1	p6	(ACAGCC)4	24	326	349	TTCACCCGCCTCCATACTAC	59.955	20	AATGCATAAACCAGCGATCC	59.929	20	250	264	513	TTCACCCGCCTCCATACTAC	59.955	20	AAACCAGCGATCCTTTTCCT	60.074	20	243	264	506	TCCATACTACGCCCCTCATC	59.917	20	AATGCATAAACCAGCGATCC	59.929	20	240	274	513
Unigene0036497	1	p2	(AT)6	12	248	259	TGACAGTGGCAACCCTGATA	60.112	20	GGCATGCCAGAACATTAGGT	59.962	20	239	92	330	AGTGGCAACCCTGATAGTGC	60.142	20	GGCATGCCAGAACATTAGGT	59.962	20	235	96	330	TAATCAGCGGCAAATCACAA	60.215	20	GGCATGCCAGAACATTAGGT	59.962	20	174	157	330
Unigene0036525	1	p3	(TGC)5	15	1383	1397	CCCTGATGATTTACAGGCGT	59.955	20	TGGGGAGGTTTGTAGCAGAG	60.246	20	153	1280	1432	TCATGGTCTCCCTCTTGGTC	60.048	20	TGGGGAGGTTTGTAGCAGAG	60.246	20	221	1212	1432	CAGCCTCCTGTATATCCCCA	59.91	20	TGGGGAGGTTTGTAGCAGAG	60.246	20	260	1173	1432
Unigene0036525	2	p4	(CAAA)4	16	1568	1583	TACAAACCTCCCCAACCTCA	60.345	20	GGCGGAGGAATCTTGTCATA	60.036	20	259	1419	1677	GCTACAAACCTCCCCAACCT	60.361	20	GGCGGAGGAATCTTGTCATA	60.036	20	261	1417	1677	CTGCTACAAACCTCCCCAAC	59.592	20	GGCGGAGGAATCTTGTCATA	60.036	20	263	1415	1677
Unigene0036529	1	p3	(GAA)5	15	692	706	TTCCACGGCCTACTACATCC	59.955	20	AGGAATGGATTGCAAAGGTG	59.933	20	215	618	832	TTCCACGGCCTACTACATCC	59.955	20	TGTTGCAGGCTGTGTCATTT	60.31	20	177	618	794	TGCCAAGTTGGGGGATATTA	60.146	20	TGTTGCAGGCTGTGTCATTT	60.31	20	270	525	794
Unigene0036560	1	p2	(GT)7	14	1734	1747	CACTAGTGAGTGGACGGCCT	60.321	20	AAACCGCCAACACAGGTAAT	59.359	20	278	1584	1861	AGCACTAGTGAGTGGACGGC	60.476	20	AAACCGCCAACACAGGTAAT	59.359	20	280	1582	1861	CACTAGTGAGTGGACGGCCT	60.321	20	GAAACCGCCAACACAGGTAA	60.924	20	279	1584	1862
Unigene0036567	1	p2	(TA)6	12	77	88	AACCTTCCTAAAAACTTTGGAAAA	58.75	24	AACATGACCCCACCCATCTA	60.05	20	217	31	247	ACCTTCCTAAAAACTTTGGAAAA	57.567	23	AACATGACCCCACCCATCTA	60.05	20	216	32	247	AACCTTCCTAAAAACTTTGGAAAA	58.75	24	ATGACCCCACCCATCTATTG	59.483	20	214	31	244
Unigene0036588	1	p6	(GAACAA)4	24	2507	2530	GGTTGCATCAGAGAAGGCTC	59.957	20	CTTCCTTATCCCTTTTGGCA	59.155	20	158	2469	2626	GCATCAGAGAAGGCTCAACC	59.957	20	CTTCCTTATCCCTTTTGGCA	59.155	20	154	2473	2626	GTTCTGGGACATGAGGAGGA	60.048	20	CTTCCTTATCCCTTTTGGCA	59.155	20	271	2356	2626
Unigene0036641	1	p6	(ATTTTT)4	24	1867	1890	AATGGATGGCCTGATTTCTG	59.894	20	TTTCCGGCTCCCACATATAG	59.916	20	223	1798	2020	ATGGATGGCCTGATTTCTGA	60.426	20	TTTCCGGCTCCCACATATAG	59.916	20	222	1799	2020	GGATGGCCTGATTTCTGAAC	59.488	20	TTTCCGGCTCCCACATATAG	59.916	20	220	1801	2020
Unigene0036651	1	p3	(AGC)5	15	145	159	GGCAGTTTTTCAGGCAATGT	60.118	20	TTCTGCCATTGTTTCTGCTG	59.988	20	224	101	324	GTAAGGCCAGGAGTCGTCTG	59.867	20	TTCTGCCATTGTTTCTGCTG	59.988	20	206	119	324	AAAAGGCAGTTTTTCAGGCA	59.861	20	TTCTGCCATTGTTTCTGCTG	59.988	20	228	97	324
Unigene0036653	1	p3	(GCA)5	15	922	936	GCAACTTCTGAGCTCTGCCT	59.898	20	CCTACGCTGCCAGAAAAGAC	60.015	20	215	799	1013	GCAACTTCTGAGCTCTGCCT	59.898	20	CCTCAGAAAACCCCCTCTTC	60.045	20	178	799	976	AAACTCCGCTTCTTCTGCAA	60.132	20	CCTCAGAAAACCCCCTCTTC	60.045	20	194	783	976
Unigene0036655	1	p2	(TC)6	12	905	916	AGCTGTCGTCTCTCCCTTCA	60.135	20	TCGGATTAATACTGGTGGGC	59.784	20	274	681	954	CGTCTCTCCCTTCATTTCCA	60.187	20	TCGGATTAATACTGGTGGGC	59.784	20	268	687	954	TTGCACCATGCCTATTTCTG	59.688	20	TCGGATTAATACTGGTGGGC	59.784	20	161	794	954
Unigene0036684	1	c	(TA)10ttcggtg(TCTA)5	47	134	180	CAAAGATGCAGAGCACCAGA	60.136	20	GCATCATTTTGATTCCGCAT	60.817	20	205	33	237	GCACCAGAACTTAATGGGGA	59.933	20	GATTGCATCATTTTGATTCCG	60.282	21	197	45	241	CAAAGATGCAGAGCACCAGA	60.136	20	GATTGCATCATTTTGATTCCG	60.282	21	209	33	241
Unigene0036684	2	p3	(GAA)5	15	406	420	GGCCGCTTGAAGGTACAGT	60.27	19	CCTTCGTCTGTCGACCTCTC	59.986	20	163	344	506	GGCCGCTTGAAGGTACAGT	60.27	19	TCCTTCGTCTGTCGACCTCT	59.986	20	164	344	507	GGCCGCTTGAAGGTACAGT	60.27	19	CCTCTCGGATTGTTTGTGGT	59.966	20	149	344	492
Unigene0036705	1	p3	(GAG)5	15	2128	2142	AGGATTCGATAGCGGGACTT	60.06	20	CAGAGGCACCATGAGAGTGA	59.98	20	206	2066	2271	AGGATTCGATAGCGGGACTT	60.06	20	TCAGAGGCACCATGAGAGTG	59.98	20	207	2066	2272	AGGATTCGATAGCGGGACTT	60.06	20	TGACACATCAGAGGCACCAT	60.121	20	214	2066	2279
Unigene0036733	1	p2	(AT)11	22	921	942	CTAACTTGAGGCAGCCATCC	59.836	20	AGCACCAGTGCTCCTTAACAA	59.928	21	243	886	1128	CTAACTTGAGGCAGCCATCC	59.836	20	GCACCAGTGCTCCTTAACAA	58.926	20	242	886	1127	CTAACTTGAGGCAGCCATCC	59.836	20	GCACCAGTGCTCCTTAACAAA	60.298	21	242	886	1127
Unigene0036733	2	p2	(AT)6	12	1049	1060	CTAACTTGAGGCAGCCATCC	59.836	20	AGCACCAGTGCTCCTTAACAA	59.928	21	243	886	1128	CTAACTTGAGGCAGCCATCC	59.836	20	GCACCAGTGCTCCTTAACAA	58.926	20	242	886	1127	CTAACTTGAGGCAGCCATCC	59.836	20	GCACCAGTGCTCCTTAACAAA	60.298	21	242	886	1127
Unigene0036735	1	p2	(AT)6	12	90	101	TCGTGGACCTTAAAATTTTCTTC	58.725	23	AGCACCAGTGCTCCTTAACAA	59.928	21	131	39	169	TCGTGGACCTTAAAATTTTCTTC	58.725	23	GCACCAGTGCTCCTTAACAA	58.926	20	130	39	168	CTCGTGGACCTTAAAATTTTCTTC	59.579	24	AGCACCAGTGCTCCTTAACAA	59.928	21	132	38	169
Unigene0036744	1	p2	(CG)6	12	181	192	CTATTCCAGCAACGAAACGG	60.628	20	ATTTCGGCTCCATAATTCCC	60.116	20	258	4	261	CCTATTCCAGCAACGAAACG	60.628	20	ATTTCGGCTCCATAATTCCC	60.116	20	259	3	261	CGTTGGTAATCGATTTGCTG	59.182	20	CATCCAGAGCTTTGCCTTTC	59.955	20	236	111	346
Unigene0036746	1	c	(CT)8(CG)9	34	192	225	AATGTATTGGTGCATGGTGC	59.281	20	ATTTCGGCTCCATAATTCCC	60.116	20	200	96	295	AATGTATTGGTGCATGGTGC	59.281	20	TTCCCCCTATCACATTTCCA	60.126	20	255	96	350	TTGGTAATCGATTTGCTGGA	59.112	20	CATCCAGAGCTTTGCCTTTC	59.955	20	241	140	380
Unigene0036754	1	p3	(CTT)5	15	2647	2661
Unigene0036770	1	p3	(TGA)5	15	510	524	GGCCAAGTTTGGAAGAAGAA	59.288	20	AAGCCCTTTTGGATCTGGTT	59.94	20	275	355	629	GGCCAAGTTTGGAAGAAGAA	59.288	20	GTGAAGCCCTTTTGGATCTG	59.67	20	278	355	632	TTTTGATGATGCAGACCATGA	60.065	21	GCTGCTGCTGAACCATGTTA	60.019	20	234	485	718
Unigene0036770	2	p3	(TCT)5	15	1391	1405	GTGATGCACTGGCTGAAGAA	59.992	20	TGTTGGAAAAACATGGCAGA	60.088	20	217	1250	1466	GTGATGCACTGGCTGAAGAA	59.992	20	ATGCCACCTCCATGGTTAAG	59.813	20	193	1250	1442	TGATTGCGGGACTCTCTTTT	59.813	20	TGTTGGAAAAACATGGCAGA	60.088	20	273	1194	1466
Unigene0036770	3	p3	(TGG)5	15	1777	1791	GATCTCCAACACACTGGGGT	59.817	20	CATTTGAGCATGAGTGGTGG	60.112	20	252	1651	1902	GATCTCCAACACACTGGGGT	59.817	20	GGTGCTTTGGCTGAGATGTT	60.263	20	234	1651	1884	GATCTCCAACACACTGGGGT	59.817	20	ATGCAGTGGCTGACATTTGA	60.272	20	265	1651	1915
Unigene0036770	4	p3	(ACA)7	21	2203	2223	GATCCACTGGACCCATGTTT	59.636	20	ATTTGATTGCTTCCACCAGC	60.081	20	178	2105	2282	GATCCACTGGACCCATGTTT	59.636	20	GCACCTCCCACACCTAAGAA	60.111	20	268	2105	2372	AAGCAACATGCATCACCATC	59.533	20	ATTTGATTGCTTCCACCAGC	60.081	20	153	2130	2282
Unigene0036800	1	p3	(GCC)6	18	7985	8002	ACTGAACCTGAAGCCGAAGA	59.989	20	TGGAAAGCCTGGATCAAATC	60.014	20	267	7838	8104	ACTGAACCTGAAGCCGAAGA	59.989	20	GCAGCTTAGTTGTAAGGCCG	60.039	20	193	7838	8030	ACTGAACCTGAAGCCGAAGA	59.989	20	TGTGAGAGGAGAATGGGGTC	60.048	20	239	7838	8076
Unigene0036804	1	p6	(GAAGCA)4	24	2	25
Unigene0036812	1	p3	(TGA)5	15	410	424	ACGTGCCAAGATTAAGGTGG	59.993	20	TGATTGTTAGGCACCAGCAG	59.864	20	264	313	576	ACGTGCCAAGATTAAGGTGG	59.993	20	TTGATTGTTAGGCACCAGCA	60.257	20	265	313	577	ACGTGCCAAGATTAAGGTGG	59.993	20	CTAAAGATTGCATCCTGGGC	59.668	20	159	313	471
Unigene0036825	1	p3	(TTC)5	15	727	741	AGCCCTGCACTTGTCAGATT	59.874	20	TGCAGATGCTCTCGTGAGTT	59.733	20	169	674	842	AAGCCCTGCACTTGTCAGAT	59.874	20	TGCAGATGCTCTCGTGAGTT	59.733	20	170	673	842	CACCACCTCATTCAAAGCAA	59.691	20	TGCAGATGCTCTCGTGAGTT	59.733	20	278	565	842
Unigene0036826	1	p3	(CCA)7	21	2831	2851	AGGACACTCCTCGCAAAAGA	59.989	20	ATTCCTTGGTTTCAAGTGCG	60.11	20	251	2640	2890	CAGATCGGCCACCATTATTT	59.784	20	ATTCCTTGGTTTCAAGTGCG	60.11	20	180	2711	2890	ACCATTATTTCCATTCCCCC	59.718	20	ATTCCTTGGTTTCAAGTGCG	60.11	20	170	2721	2890
Unigene0036842	1	p2	(AC)7	14	258	271	ATGCGTCCCCGTGTTACTAT	59.34	20	GGCCCTTCCTCAATTAGCTT	59.688	20	200	184	383	ATGCGTCCCCGTGTTACTAT	59.34	20	TGTTGGCCCTTCCTCAATTA	60.439	20	204	184	387	GCGTCCCCGTGTTACTATGA	60.914	20	GGCCCTTCCTCAATTAGCTT	59.688	20	198	186	383
Unigene0036919	1	p2	(TA)10	20	482	501	TGCTCAAAGAGAGTCCAGCA	59.855	20	AGAAAGAAGGATTGGTCGGC	60.578	20	275	366	640	CCACTGAAGCTGAATCACCA	59.831	20	AGAAAGAAGGATTGGTCGGC	60.578	20	185	456	640	CCACTGAAGCTGAATCACCA	59.831	20	GCCTGGTTTCCATTTGTTTC	59.41	20	278	456	733
Unigene0036944	1	c	(AC)10tatatatgtg(CA)9	48	51	98
Unigene0036944	2	p2	(AC)7	14	2089	2102
Unigene0036962	1	p6	(GAGAGT)4	24	92	115	ATTACGAGCAACTTGGGCAC	60.14	20	CCACAAACATCAACACTGCC	60.008	20	220	0	219	ATTACGAGCAACTTGGGCAC	60.14	20	CATCACTGCCCATTTCCTTT	59.933	20	139	0	138	GGGCACTGGAAAAACAGAGA	60.232	20	CCACAAACATCAACACTGCC	60.008	20	206	14	219
Unigene0036969	1	p6	(CACCTA)6	36	201	236	CAGAGCTATGGAAGCGTTGG	60.924	20	AAGCCTAGAAGAATGGGGGA	60.032	20	255	119	373	CCAGAGCTATGGAAGCGTTG	60.924	20	AAGCCTAGAAGAATGGGGGA	60.032	20	256	118	373	TCGAACATATCCACAACCTCC	59.805	21	AAGCCTAGAAGAATGGGGGA	60.032	20	275	99	373
Unigene0036980	1	p6	(ACATAT)5	30	426	455
Unigene0036981	1	c	(ATGTAT)5acatata(TATATG)5	67	1416	1482
Unigene0036983	1	p2	(TA)6	12	188	199	TGGAAAATGCTTTGATAAGCC	59.202	21	CCTCCCTTTGTTTGCACTGT	60.149	20	272	20	291	TGGAAAATGCTTTGATAAGCC	59.202	21	ACCTCCCTTTGTTTGCACTG	60.149	20	273	20	292	TGGAAAATGCTTTGATAAGCC	59.202	21	TCTGACCTCCCTTTGTTTGC	60.232	20	277	20	296
Unigene0036998	1	p2	(AC)6	12	1371	1382	CCCCCAGCAAGAAATCTACA	60.066	20	ATTCGTTTGTCCGTCACACA	60.008	20	266	1189	1454	AGAATCCCCCAGCAAGAAAT	59.903	20	ATTCGTTTGTCCGTCACACA	60.008	20	271	1184	1454	CCCCCAGCAAGAAATCTACA	60.066	20	TTCAATTCGTTTGTCCGTCA	60.088	20	270	1189	1458
Unigene0037011	1	p2	(TG)8	16	1884	1899	ATGCTCTTCTACCGGTGTGG	60.134	20	TTCCACAATTTGAAGGAGGC	60.051	20	250	1809	2058	ATGCTCTTCTACCGGTGTGG	60.134	20	TAGGTCCGCATTTCCACAAT	60.331	20	261	1809	2069	TCTTCTACCGGTGTGGGTGT	60.422	20	TTCCACAATTTGAAGGAGGC	60.051	20	246	1813	2058
Unigene0037035	1	p3	(TCA)5	15	799	813	ATTCCCTTCTTGTTTTGGGG	60.159	20	AATGGCAGCTTGGATCATTC	60.043	20	218	746	963	CCCTTCTTGTTTTGGGGATT	60.159	20	AATGGCAGCTTGGATCATTC	60.043	20	215	749	963	CCCTTCTTGTTTTGGGGATT	60.159	20	CAAAGCTCTTGGATCCTTGC	59.955	20	278	749	1026
Unigene0037040	1	p3	(CTG)6	18	1393	1410	GTGATGGGCAGCTTCTTCTC	59.957	20	TGGGAACACCATCAACAATG	60.216	20	279	1300	1578	GTGATGGGCAGCTTCTTCTC	59.957	20	CCCACAATCATCTGGTCTCC	60.326	20	248	1300	1547	GTGATGGGCAGCTTCTTCTC	59.957	20	GCCCACAATCATCTGGTCTC	60.484	20	249	1300	1548
Unigene0037071	1	c	(GAA)6gat(GAC)5	36	581	616	GCACAATTGGGAAAAACTGG	60.344	20	CAGCAGACAACATTGATGGG	60.112	20	217	464	680	GCACAATTGGGAAAAACTGG	60.344	20	CCAGCAGACAACATTGATGG	60.112	20	218	464	681	AGTATGGCAGAGCCAGATGC	60.393	20	CAGCAGACAACATTGATGGG	60.112	20	235	446	680
Unigene0037075	1	p2	(GA)6	12	1476	1487	AGGCTCTGAGGGAAGAGAGG	60.088	20	GCCATTCCAAGTGCAATCTT	60.081	20	139	1443	1581	CCGTTGAAGGAGGTAGTGGA	60.103	20	ACCATTTGCAGCATTTCCTC	60.081	20	249	1361	1609	CCGTTGAAGGAGGTAGTGGA	60.103	20	GCCATTCCAAGTGCAATCTT	60.081	20	221	1361	1581
Unigene0037088	1	p3	(ATC)6	18	2532	2549	TGCACACAACTTGGCTCTTC	60.032	20	GCTTCAGGTTGGTGGTTGTT	60.012	20	253	2404	2656	GCACACAACTTGGCTCTTCA	60.032	20	GCTTCAGGTTGGTGGTTGTT	60.012	20	252	2405	2656	GCTACCCAATTGGTGAGGAA	59.933	20	GCTTCAGGTTGGTGGTTGTT	60.012	20	278	2379	2656
Unigene0037103	1	p5	(TGGTC)4	20	318	337	TGCAGAGAGTTTGGTGTTGG	59.873	20	TGCAAAAATGGTGGAAACAA	59.946	20	252	228	479	GAGTTTGGTGTTGGGGTGAT	59.679	20	TGCAAAAATGGTGGAAACAA	59.946	20	246	234	479	GGTGTTGGGGTGATCAGAAG	60.363	20	TGCAAAAATGGTGGAAACAA	59.946	20	240	240	479
Unigene0037105	1	p5	(TGGTC)4	20	318	337	TGCAGAGAGTTTGGTGTTGG	59.873	20	TGCAAAAATGGTGGAAACAA	59.946	20	252	228	479	GAGTTTGGTGTTGGGGTGAT	59.679	20	TGCAAAAATGGTGGAAACAA	59.946	20	246	234	479	GGTGTTGGGGTGATCAGAAG	60.363	20	TGCAAAAATGGTGGAAACAA	59.946	20	240	240	479
Unigene0037105	2	p3	(TTG)6	18	610	627	GGAAGAACGGAAAAATCTCG	58.762	20	AAAATGCAGACCGAAGCACT	59.882	20	243	513	755	AGGAAGAACGGAAAAATCTCG	59.712	21	AAAATGCAGACCGAAGCACT	59.882	20	244	512	755	GGAAGAACGGAAAAATCTCG	58.762	20	AAAAATGCAGACCGAAGCAC	60.257	20	244	513	756
Unigene0037112	1	p3	(AAT)5	15	3170	3184	ATGGGCTTCCTTGATCCTTT	59.903	20	TAGAGGCCTCCCATCAACAC	60.073	20	238	2999	3236	ATGGGCTTCCTTGATCCTTT	59.903	20	GTAGAGGCCTCCCATCAACA	60.073	20	239	2999	3237	ACGAGCGTTTCTCAACCCTA	59.875	20	TAGAGGCCTCCCATCAACAC	60.073	20	112	3125	3236
Unigene0037120	1	p2	(TA)6	12	532	543	CACAGCCAAAGAGTCGACAA	60.025	20	TCAGGCAATGTATCGTTACAGAA	59.661	23	218	357	574	CAAAGAGTCGACAAACGCAA	60.027	20	TCAGGCAATGTATCGTTACAGAA	59.661	23	212	363	574	TCTTCCTCGCTCTCGAACAT	60.096	20	TCAGGCAATGTATCGTTACAGAA	59.661	23	154	421	574
Unigene0037124	1	p2	(TA)6	12	1573	1584	CACAGCCAAAGAGTCGACAA	60.025	20	TCAGGCAATGTATCGTTACAGAA	59.661	23	218	1398	1615	CAAAGAGTCGACAAACGCAA	60.027	20	TCAGGCAATGTATCGTTACAGAA	59.661	23	212	1404	1615	TCTTCCTCGCTCTCGAACAT	60.096	20	TCAGGCAATGTATCGTTACAGAA	59.661	23	154	1462	1615
Unigene0037139	1	p2	(AT)8	16	57	72	GGTGAATTTTAGCATAATGAAACCA	60.445	25	TTGCAGTTTGAGGCAACAAC	59.888	20	246	25	270	TGGTGAATTTTAGCATAATGAAACC	60.445	25	TTGCAGTTTGAGGCAACAAC	59.888	20	247	24	270	GGTGAATTTTAGCATAATGAAACC	58.109	24	TTGCAGTTTGAGGCAACAAC	59.888	20	246	25	270
Unigene0037150	1	p5	(AGAAA)4	20	599	618	AAAAGGCCTCCGTCAGATTT	60.074	20	AAGCCCAATGAATCCAACAG	59.933	20	185	562	746	AAAAGGCCTCCGTCAGATTT	60.074	20	CCCCCTCTTGAAACAATCAA	59.903	20	219	562	780	AAAAGGCCTCCGTCAGATTT	60.074	20	TTCAAAAGCCCAATGAATCC	59.878	20	190	562	751
Unigene0037187	1	p5	(TTTTG)4	20	4	23
Unigene0037201	1	p3	(TTG)6	18	352	369	AGCAGCTGCGTGTATAAGCC	60.573	20	ATCTCAGTGCAGGAGGAGGA	59.945	20	199	278	476	AGCAGCTGCGTGTATAAGCC	60.573	20	GATCTCAGTGCAGGAGGAGG	59.945	20	200	278	477	AGCAGCTGCGTGTATAAGCC	60.573	20	GGATCTCAGTGCAGGAGGAG	59.945	20	201	278	478
Unigene0037208	1	p3	(TGA)6	18	1308	1325	GGAGGAAGGAAAGGATCAGG	60.008	20	TCCACTCCCAATCTACCCAA	60.309	20	234	1205	1438	GGAGGAAGGAAAGGATCAGG	60.008	20	TTCCACTCCCAATCTACCCA	60.309	20	235	1205	1439	GGAGGAAGGAAAGGATCAGG	60.008	20	CCACGTTGCCAATAACTTCC	60.365	20	176	1205	1380
Unigene0037232	1	p4	(GATC)4	16	2241	2256	ACAAACCGTCAAATCCCAAG	59.83	20	TCCTTCTATGCCGACGTTTT	59.708	20	274	2017	2290	TCCCAAAAGATCTTCCTCCA	59.6	20	ACCGACAATGCTTCAAGGAC	60.119	20	178	2165	2342	TCCCAAAAGATCTTCCTCCA	59.6	20	CCAAGCACCAAAAGGAAGAG	59.846	20	236	2165	2400
Unigene0037252	1	p3	(GAT)5	15	612	626	ATCTGGCAAAAAGCAGCAGT	60.022	20	CCTGGTGGTTGAGGCTGTAT	59.989	20	223	562	784	ATCTGGCAAAAAGCAGCAGT	60.022	20	TCAGATCCAGCTCTCCTGGT	59.945	20	237	562	798	ATCTGGCAAAAAGCAGCAGT	60.022	20	GTCAGATCCAGCTCTCCTGG	59.945	20	238	562	799
Unigene0037302	1	p3	(TTA)5	15	1205	1219	TGTGGGGCAGTGCATATTTA	59.953	20	TGGAAAGCTAATTCCATGACTC	58.328	22	144	1134	1277	GAAACAGGATTACGCCCAAA	59.938	20	TGGAAAGCTAATTCCATGACTC	58.328	22	213	1065	1277	ACATATGGTGTCTGCGGGAT	60.226	20	TGGAAAGCTAATTCCATGACTC	58.328	22	264	1014	1277
Unigene0037375	1	p3	(GCA)5	15	519	533	CCTGCAGACTGTTTCCATCA	59.831	20	GATAAATGCACGAGCAGCAA	59.983	20	242	465	706	CCTGCAGACTGTTTCCATCA	59.831	20	TGACATGAGTACAGCCCGTC	59.707	20	272	465	736	CCACCTCAATTTCACCGTCT	59.966	20	TGCGTGAAATAAGCAGAGGA	59.566	20	213	420	632
Unigene0037380	1	p3	(GGA)6	18	373	390	CACTCTTAACTTGCCTCCGC	60.015	20	GAGGTGGCATTGACGGTAGT	59.997	20	273	285	557	GCGTCTTGTGGAGTTTAGGC	59.882	20	GAGGTGGCATTGACGGTAGT	59.997	20	231	327	557	CCACTCTTAACTTGCCTCCG	59.869	20	GAGGTGGCATTGACGGTAGT	59.997	20	274	284	557
Unigene0037418	1	p3	(CCA)6	18	1	18
Unigene0037418	2	p3	(ACC)5	15	384	398	GGAATGCTCCATAGAACCCA	59.894	20	TCTGGGTTAGGTTGCAGAGG	60.246	20	243	212	454	GGAATGCTCCATAGAACCCA	59.894	20	CTGGGTTAGGTTGCAGAGGA	60.246	20	242	212	453	GGCATGTATGCATCTCCGTA	59.529	20	CTCCAGCTTTGTCGTGTTGA	60.025	20	266	303	568
Unigene0037418	3	p2	(TC)8	16	3012	3027	GAAGACACAAAAAGCGCTCC	60	20	TGGGCAGAAAAGAGGATCTG	60.331	20	205	2886	3090	CCTCCTGCTGCTTTAGTTCG	60.147	20	TGGGCAGAAAAGAGGATCTG	60.331	20	184	2907	3090	CTTTCCTTCAACAAAACGCC	59.724	20	TGGGCAGAAAAGAGGATCTG	60.331	20	140	2951	3090
Unigene0037430	1	p3	(AGA)6	18	844	861	GCATTTGTGAGAGGGGTGAT	59.934	20	GGGTCATAATGGGAACATGC	60.021	20	161	771	931	AGGCGAGTGCAAAAACACTT	59.92	20	GGGTCATAATGGGAACATGC	60.021	20	211	721	931	GCATTTGTGAGAGGGGTGAT	59.934	20	GCGCGGCTCTAGTAATATGG	59.859	20	205	771	975
Unigene0037433	1	c	(CT)12atctctctctacgtatagttatatataattca(TC)10tacgtatagctatgtataattcatctcc(CT)7atgtatagttatgtataattcatctctctggctgatgtacacacacatctattgcccctcaagtgaatattggactttatgttt(CA)6	214	742	955
Unigene0037433	2	p2	(AT)6	12	1219	1230	TGCTTGCAAGGCTTCAATTT	60.886	20	ACCTCCTCCTCCTCTTGGTC	59.661	20	212	1127	1338	TGCTTGCAAGGCTTCAATTT	60.886	20	TCCTCCTCTTGGTCCCTACA	59.649	20	206	1127	1332	TGCTTGCAAGGCTTCAATTT	60.886	20	CCTCCTCCTCTTGGTCCCTA	60.577	20	208	1127	1334
Unigene0037454	1	p3	(CAA)6	18	1289	1306	CTTGGCAGACCTTCTTCTGG	59.982	20	AAGGTGTATTTGCACCAGGC	60	20	269	1219	1487	GCTTGGCAGACCTTCTTCTG	60.134	20	AAGGTGTATTTGCACCAGGC	60	20	270	1218	1487	ACATTCAAGGCTTGGCAGAC	60.263	20	AAGGTGTATTTGCACCAGGC	60	20	279	1209	1487
Unigene0037464	1	p2	(CT)10	20	63	82	TGGTACACAAACACGAGAAGTT	57.328	22	TTCGCCTCATAAATCTCGCT	59.945	20	170	22	191	TGGTACACAAACACGAGAAGTT	57.328	22	GGGGTTTGCATCATGTCTCT	59.934	20	197	22	218	TGGTACACAAACACGAGAAGTT	57.328	22	TGCAGATTGCACAAGAGGAG	60.136	20	275	22	296
Unigene0037464	2	p3	(GAG)8	24	899	922	GCTCTCCAGATTCACAAGCC	59.957	20	CACAGATATCCCCCACGACT	59.803	20	256	789	1044	ATCGCTTATGGGGCTTACCT	59.951	20	CACAGATATCCCCCACGACT	59.803	20	225	820	1044	TCATCGCTTATGGGGCTTAC	60.06	20	CACAGATATCCCCCACGACT	59.803	20	227	818	1044
Unigene0037475	1	p3	(CAT)5	15	2563	2577	TCCATTGCATTCCAGTCAAA	60.049	20	GAGGAGGAGAGAGGGGAATG	60.149	20	166	2531	2696	CAAATGGGCATCTGTGAGTG	60.112	20	CTTTGTGGGTCCTGAATGCT	60.111	20	142	2466	2607	TCCATTGCATTCCAGTCAAA	60.049	20	GTGTCGCTGTTGCTTTCAGA	60.183	20	230	2531	2760
Unigene0037490	1	p3	(GAA)5	15	320	334	TTGAATGGTAGTTCCCAGGC	59.933	20	AAGAGATTCTTGCAAGCCCA	59.955	20	273	171	443	TTGAATGGTAGTTCCCAGGC	59.933	20	CAAGAGATTCTTGCAAGCCC	59.955	20	274	171	444	TTGAATGGTAGTTCCCAGGC	59.933	20	ATTCTTGCAAGCCCATTCAC	60.081	20	268	171	438
Unigene0037491	1	p2	(AT)6	12	653	664	TCATGAGAGCAATCAAGGGA	59.322	20	TGCTGAAGGGAAATTTAGGG	59.155	20	256	510	765	TGCTCTCGGAATGCTACTTG	59.174	20	TGCTGAAGGGAAATTTAGGG	59.155	20	221	545	765	TGCTCTCGGAATGCTACTTGT	60.03	21	TGCTGAAGGGAAATTTAGGG	59.155	20	221	545	765
Unigene0037502	1	p2	(AT)6	12	1972	1983	GTCAGAGGCTCCAAAACAGC	59.997	20	AAAGCAACCGGACATCTTGT	59.598	20	171	1920	2090	GTCAGAGGCTCCAAAACAGC	59.997	20	GTTGAAAGCAACCGGACATC	60.504	20	175	1920	2094	GTCAGAGGCTCCAAAACAGC	59.997	20	TGAAAGCAACCGGACATCTT	60.636	20	173	1920	2092
Unigene0037523	1	p2	(AT)7	14	4171	4184	GGTTTCATTACAAAGCCAGCA	60.124	21	GCAACCTCAGGAGACTCGAA	60.533	20	208	4038	4245	TGGTTTCATTACAAAGCCAGC	60.124	21	GCAACCTCAGGAGACTCGAA	60.533	20	209	4037	4245	TGGTTTCATTACAAAGCCAGC	60.124	21	AATTGTGCATGCAATCTGCT	59.306	20	238	4037	4274
Unigene0037541	1	p3	(TCT)6	18	202	219
Unigene0037631	1	p3	(CAT)6	18	2690	2707	AACTGAAGCTGGTTCCTCCA	59.844	20	ACCACAACGCAAACAACAAA	60.05	20	157	2654	2810	AACTGAAGCTGGTTCCTCCA	59.844	20	AACCACAACGCAAACAACAA	60.05	20	158	2654	2811	AACTGAAGCTGGTTCCTCCA	59.844	20	AAGAAGTGTTGATGGTCCGC	60.119	20	220	2654	2873
Unigene0037632	1	c	(GA)6tagagagagcaagagc(GA)8gcaggagagagg(GA)12	80	322	401	GAACCGGCAACATAGAGCTT	59.34	20	CACCAGTCCTGGTAAGGGAA	59.959	20	219	261	479	GAACCGGCAACATAGAGCTT	59.34	20	GTCCTGGTAAGGGAATGGGT	60.052	20	214	261	474	CTGAACCGGCAACATAGAGC	60.796	20	CACCAGTCCTGGTAAGGGAA	59.959	20	221	259	479
Unigene0037633	1	c	(GA)8gcaggagagagg(GA)12	52	322	373	GAACCGGCAACATAGAGCTT	59.34	20	CACCAGTCCTGGTAAGGGAA	59.959	20	191	261	451	GAACCGGCAACATAGAGCTT	59.34	20	GTCCTGGTAAGGGAATGGGT	60.052	20	186	261	446	CTGAACCGGCAACATAGAGC	60.796	20	CACCAGTCCTGGTAAGGGAA	59.959	20	193	259	451
Unigene0037635	1	p2	(AT)6	12	206	217
Unigene0037636	1	p2	(AT)9	18	13	30
Unigene0037637	1	p2	(AT)8	16	13	28
Unigene0037638	1	p2	(AT)6	12	125	136	GCACAAGTGCAGTGCAGAGT	60.26	20	ATTGCAGAGAAAGGTGGGAA	59.67	20	185	14	198	GCACAAGTGCAGTGCAGAGT	60.26	20	AATTGCAGAGAAAGGTGGGA	59.67	20	186	14	199	GCACAAGTGCAGTGCAGAGT	60.26	20	TTGCAGAGAAAGGTGGGAAG	60.366	20	184	14	197
Unigene0037658	1	p3	(GCA)5	15	1814	1828	GATGAGCACTCAGGATGCAA	59.95	20	GATGGCTTTCGCTTGGATTA	60.175	20	140	1738	1877	GATGAGCACTCAGGATGCAA	59.95	20	TGGCTTTCGCTTGGATTAAC	60.209	20	138	1738	1875	TCCAACGCCAACAGTAACAA	60.149	20	GATGGCTTTCGCTTGGATTA	60.175	20	241	1637	1877
Unigene0037658	2	p4	(GTCC)4	16	2186	2201	TGCATGACGATGCAGTAACA	59.859	20	CCTGCTCTGTTCAGCAACAA	60.175	20	226	2156	2381	TGCATGACGATGCAGTAACA	59.859	20	CACGACGTACACACCTGCTC	60.381	20	239	2156	2394	CGATTTCCAGCCAAAACATC	60.448	20	CCTGCTCTGTTCAGCAACAA	60.175	20	255	2127	2381
Unigene0037658	3	p4	(CAGT)4	16	2612	2627	GAGCAGGTGTGTACGTCGTG	60.381	20	GATCAAGAACAATACAGTTCCCAA	59.415	24	280	2375	2654	TAGCTTTAATGGCTGCGTCA	59.608	20	GATCAAGAACAATACAGTTCCCAA	59.415	24	157	2498	2654	GAGCAGGTGTGTACGTCGTG	60.381	20	TCAAGAACAATACAGTTCCCAA	57.278	22	278	2375	2652
Unigene0037665	1	p2	(AT)10	20	382	401	TCTGATGCTGATGTGGGTGT	60.121	20	GGCAAGATTTCATCAGGCAT	60.043	20	259	313	571	TCTGATGCTGATGTGGGTGT	60.121	20	GGCATTTCATTGGCAAGATT	59.907	20	270	313	582	TTTGCCCTTTTCCCCTAAGT	59.939	20	TTATAGGCAGTGCGCAAAGA	59.608	20	152	280	431
Unigene0037808	1	p3	(CTT)5	15	1676	1690	GGATGAATCTTGTGAGACGGA	60.065	21	TCTGCAGTGACTGGTTCTGG	60.022	20	269	1573	1841	GGATGAATCTTGTGAGACGGA	60.065	21	AACTGTTTCCATGTCCAGCC	59.973	20	243	1573	1815	GGATGAATCTTGTGAGACGGA	60.065	21	TGCAGTGACTGGTTCTGGTC	59.872	20	267	1573	1839
Unigene0037809	1	p3	(ATC)5	15	657	671	CGCAAGGAAGGAAGAAACTG	59.986	20	TGGACCAGGAGAATCTGGAG	60.191	20	269	472	740	CGCAAGGAAGGAAGAAACTG	59.986	20	CTGGACCAGGAGAATCTGGA	60.191	20	270	472	741	CGCAAGGAAGGAAGAAACTG	59.986	20	ATCTGCCCCCAGAGAGAACT	60.216	20	237	472	708
Unigene0037820	1	p3	(GCA)6	18	79	96	TAAAGGCAGCGAGAGAGGAA	60.227	20	ACTGTTCCCGGAGAATCCTT	59.935	20	163	54	216	TTAAAGGCAGCGAGAGAGGA	60.227	20	ACTGTTCCCGGAGAATCCTT	59.935	20	164	53	216	TAAAGGCAGCGAGAGAGGAA	60.227	20	CTTTTGCCCTTGAAGAAACG	59.855	20	198	54	251
Unigene0037824	1	p2	(TC)8	16	385	400	AGGGTTGGACATCTCCCTCT	59.929	20	GGGATGGTGAGAGATTTTGC	59.488	20	146	334	479	ATTGCAAAGGGTTGGACATC	59.797	20	GGGATGGTGAGAGATTTTGC	59.488	20	153	327	479	AAAGGGTTGGACATCTCCCT	59.795	20	GGGATGGTGAGAGATTTTGC	59.488	20	148	332	479
Unigene0037825	1	p2	(TC)8	16	128	143	AGGGTTGGACATCTCCCTCT	59.929	20	GGGATGGTGAGAGATTTTGC	59.488	20	146	77	222	ATTGCAAAGGGTTGGACATC	59.797	20	GGGATGGTGAGAGATTTTGC	59.488	20	153	70	222	AAAGGGTTGGACATCTCCCT	59.795	20	GGGATGGTGAGAGATTTTGC	59.488	20	148	75	222
Unigene0037849	1	p6	(GGCTCG)4	24	1909	1932	ACGGGACTCCTACCCAATTC	60.19	20	GAGGAGACGTTAGCAGACGG	60.012	20	241	1755	1995	CCTCAACCTCAATCTCAGGC	59.803	20	GAGGAGACGTTAGCAGACGG	60.012	20	123	1873	1995	CTCTCAAGCACAGCCTCCTT	59.745	20	GAGGAGACGTTAGCAGACGG	60.012	20	262	1734	1995
Unigene0037850	1	p3	(AAG)10	30	777	806	AATTGACGACAGGAGCGAGT	59.874	20	TGCATCACGATCTTCCTCTG	59.942	20	181	703	883	AATTGACGACAGGAGCGAGT	59.874	20	TGCATCACGATCTTCCTCTG	59.942	20	214	703	916	AAAAATTGACGACAGGAGCG	60.249	20	TGCATCACGATCTTCCTCTG	59.942	20	184	700	883
Unigene0037853	1	p3	(GAT)5	15	198	212	CAGAATTTGCCGGGAATAGA	60.031	20	GCACTCCTGTGACGCAATAA	59.871	20	259	33	291	TCAGAATTTGCCGGGAATAG	60.031	20	GCACTCCTGTGACGCAATAA	59.871	20	260	32	291	CAGAATTTGCCGGGAATAGA	60.031	20	GCATTTGTTGTGCACTCCTG	60.31	20	270	33	302
Unigene0037857	1	p3	(GGT)8	24	16	39
Unigene0037857	2	p3	(GGA)6	18	511	528	TAGAAAGGGGAGGAGGAGGA	60.139	20	CCACACATTCATCACCAACC	59.656	20	252	328	579	TAGAAAGGGGAGGAGGAGGA	60.139	20	CACACATTCATCACCAACCC	59.656	20	251	328	578	TAGAAAGGGGAGGAGGAGGA	60.139	20	CCTCCACACATTCATCACCA	60.378	20	255	328	582
Unigene0037857	3	p2	(TC)6	12	1248	1259	CGTGAGCTTTGGAGTTCCTT	59.473	20	AAGCAGGAGATGCATTGGAG	60.362	20	233	1113	1345	CGTGAGCTTTGGAGTTCCTT	59.473	20	AGAAGCAGGAGATGCATTGG	60.362	20	235	1113	1347	TGAGCTTTGGAGTTCCTTCC	59.405	20	AAGCAGGAGATGCATTGGAG	60.362	20	231	1115	1345
Unigene0037877	1	p2	(AT)6	12	951	962	AAGGAAGGTTAGCAGACGCA	60.015	20	ACTTGATTAGGTCCCCCGAG	60.319	20	280	827	1106	AAGGAAGGTTAGCAGACGCA	60.015	20	GCATGCAGTTGGAGTCTCAG	59.577	20	238	827	1064	AAGGAAGGTTAGCAGACGCA	60.015	20	AAAAGTTGCATGCAGTTGGA	59.322	20	245	827	1071
Unigene0037884	1	p3	(TCA)5	15	565	579	TCCCCTTCATGCTCTTCATC	60.158	20	GTTTCTTGGTTCACTGGGGA	59.943	20	113	519	631	TCCCCTTCATGCTCTTCATC	60.158	20	TTCTTGGTTCACTGGGGAAG	60.081	20	111	519	629	CCAGCACTGATCCATCTGAA	59.787	20	GTTTCTTGGTTCACTGGGGA	59.943	20	177	455	631
Unigene0037930	1	p4	(TATC)4	16	283	298	ACACCTTCATTTTGTGCCCT	59.454	20	ATACGGGATGCAGGGAATTT	60.531	20	275	128	402	ACACCTTCATTTTGTGCCCT	59.454	20	GATACGGGATGCAGGGAAT	59.724	19	276	128	403	ACACCTTCATTTTGTGCCCT	59.454	20	TACGGGATGCAGGGAATTT	60.281	19	274	128	401
Unigene0037973	1	p3	(CTC)6	18	904	921	AGTAATCGGCAGCATTCACC	60.103	20	GCTCACACAAACTTCCCGTT	60.156	20	222	779	1000	AGTAATCGGCAGCATTCACC	60.103	20	AGCTCACACAAACTTCCCGT	59.769	20	223	779	1001	AGTAATCGGCAGCATTCACC	60.103	20	AAGCTCACACAAACTTCCCG	60.291	20	224	779	1002
Unigene0037981	1	p4	(TAGA)7	28	354	381
Unigene0037982	1	p4	(TAGA)7	28	354	381
Unigene0037983	1	p4	(ATCT)8	32	1057	1088
Unigene0037992	1	p3	(CTC)6	18	198	215	TGCAAAACATGCGCTTTAAC	59.886	20	CGGCTATGACACCCATTTCT	59.955	20	273	119	391	GCAAAACATGCGCTTTAACA	59.886	20	CGGCTATGACACCCATTTCT	59.955	20	272	120	391	ATGTGGCGTTGTTGTTGAGA	60.16	20	CGGCTATGACACCCATTTCT	59.955	20	242	150	391
Unigene0037995	1	p3	(CTT)5	15	658	672	TCGATGAGAGGTCATGTGGA	60.205	20	ACTGTGATAAGACGGGGCAC	59.997	20	188	528	715	TCGATGAGAGGTCATGTGGA	60.205	20	TCCCGTGGAAAGTCAAAGAC	60.088	20	237	528	764	TCGATGAGAGGTCATGTGGA	60.205	20	CTGTGATAAGACGGGGCACT	60.134	20	187	528	714
Unigene0037998	1	p3	(AAG)5	15	90	104	CAGACAAGGGGATTTCCTGA	60.042	20	AAATTTCCCAGCAAGCAATG	60.074	20	255	32	286	CAGACAAGGGGATTTCCTGA	60.042	20	CAAATTTCCCAGCAAGCAAT	60.074	20	256	32	287	CAGACAAGGGGATTTCCTGA	60.042	20	AAAGATCGCTCCTCGAATCA	59.917	20	210	32	241
Unigene0037999	1	p3	(CTG)6	18	1309	1326	CTGCCCTTTTTCTATGTCGG	59.702	20	TTGGTCTAGGTGAGCATCCC	60.073	20	262	1207	1468	CTGCCCTTTTTCTATGTCGG	59.702	20	GTCTAGGTGAGCATCCCTGC	59.834	20	259	1207	1465	TGCCCTTTTTCTATGTCGGT	59.569	20	TTGGTCTAGGTGAGCATCCC	60.073	20	261	1208	1468
Unigene0038064	1	p6	(TCTCGT)4	24	9005	9028	TCGGTTCTTCTGGGGTAAGA	59.665	20	CCTGGCATCATGAGAAGGAT	60.034	20	179	8909	9087	TCATATGTGCAGGTCGGTTC	59.527	20	CCTGGCATCATGAGAAGGAT	60.034	20	192	8896	9087	ATGTGCAGGTCGGTTCTTCT	59.727	20	AAGGATAAGGGGAATGCCTG	60.278	20	174	8900	9073
Unigene0038077	1	p3	(GCA)6	18	362	379	AGGAGTTGGCAGGCAGAGTA	60.012	20	GGAAGCCGTACCAAGTGAAA	60.11	20	167	330	496	AGGAGTTGGCAGGCAGAGTA	60.012	20	TTCAAAGAGTTGGAAGCCGT	59.853	20	178	330	507	AGGAGTTGGCAGGCAGAGTA	60.012	20	AAGAGTTGGAAGCCGTACCA	59.734	20	174	330	503
Unigene0038077	2	p4	(CTAT)4	16	1601	1616	TTTTCCTGGGCAAATCAGAC	60.051	20	ATCACCAAAAACCATGGCAG	60.755	20	110	1541	1650	TGGGCAAATCAGACAGATGA	60.201	20	ATCACCAAAAACCATGGCAG	60.755	20	104	1547	1650	AGGCGGTTGTATCTTGCAGT	59.763	20	ATCACCAAAAACCATGGCAG	60.755	20	231	1420	1650
Unigene0038097	1	p3	(ATA)5	15	45	59	AAGGGCCAAGGGAAGTAAAA	59.939	20	CACGCAGCAAGGCTATAACA	60.037	20	100	20	119	AAGGGCCAAGGGAAGTAAAA	59.939	20	GCATTCACTTTCCCCTCGTA	60.074	20	266	20	285	AAGGGCCAAGGGAAGTAAAA	59.939	20	GTCCTCCACGCATTCACTTT	60.119	20	275	20	294
Unigene0038103	1	p2	(GA)8	16	537	552	GGTGCATAAACATCCCCATC	60.021	20	CGCTTCAAAGGTTCTTGGAG	59.986	20	193	398	590	CTCCAATACGAAGGGTGCAT	59.955	20	CGCTTCAAAGGTTCTTGGAG	59.986	20	206	385	590	GGTGCATAAACATCCCCATC	60.021	20	GAATTCAGAAACGCCCGTAA	60.074	20	225	398	622
Unigene0038103	2	p3	(TCT)5	15	1294	1308	ACGAGGGTCTCCTCATTCCT	60.073	20	AGCAGTGGGCTTTACCCTTT	60.13	20	265	1098	1362	ACGAGGGTCTCCTCATTCCT	60.073	20	AAGCAGTGGGCTTTACCCTT	60.13	20	266	1098	1363	ACGAGGGTCTCCTCATTCCT	60.073	20	TGGGCTTTACCCTTTACCCT	59.829	20	260	1098	1357
Unigene0038137	1	p3	(GAA)7	21	180	200	AGCAAGGAATGCGAGTCAGT	60.02	20	AAGGACAACACTCACCCCTG	60.002	20	248	44	291	AGCAAGGAATGCGAGTCAGT	60.02	20	GAATGTGCACCAAACACTGG	60.008	20	271	44	314	AGCAAGGAATGCGAGTCAGT	60.02	20	AACACTGGCCAAAGGACAAC	60.012	20	259	44	302
Unigene0038147	1	p4	(TCAT)5	20	1	20
Unigene0038165	1	p3	(GAA)7	21	474	494	AAAGCGTGTGTTCGGGATAC	60	20	TCCTCTCCCAAAAGCTCAAA	59.926	20	228	315	542	AAAGCGTGTGTTCGGGATAC	60	20	TTCCTCTCCCAAAAGCTCAA	59.926	20	229	315	543	CGCGTTAACATCAAAAGCAA	59.88	20	TCCTCTCCCAAAAGCTCAAA	59.926	20	154	389	542
Unigene0038178	1	p3	(TTG)7	21	578	598	ATCCCAAGCTCCCAAGAGAT	60.037	20	CATGGCACCTCCAAAGAGAG	60.791	20	206	420	625	ACCACAGCTTTGAAATTGGC	60.118	20	CATGGCACCTCCAAAGAGAG	60.791	20	153	473	625	CCACAGCTTTGAAATTGGCT	60.249	20	CATGGCACCTCCAAAGAGAG	60.791	20	152	474	625
Unigene0038231	1	p3	(TTG)5	15	2550	2564	TAACCCAAGGAAACAAACGG	59.833	20	AAGGCCGTGATAGAGAACCA	59.694	20	269	2374	2642	TGCTTCAAATATCCCCTGCT	59.668	20	AAGGCCGTGATAGAGAACCA	59.694	20	245	2398	2642	TAACCCAAGGAAACAAACGG	59.833	20	ACCACTGCCAAAACCAAGAA	60.529	20	253	2374	2626
Unigene0038291	1	p6	(TGCCCC)5	30	888	917	CCATTTGGCATGAGATCGTA	59.499	20	TTACGTGTTGAAGCACGAGG	59.904	20	165	851	1015	CCATGCAAATAAGCGAGTCC	60.606	20	TTACGTGTTGAAGCACGAGG	59.904	20	276	740	1015	CATGCAAATAAGCGAGTCCC	60.606	20	TTACGTGTTGAAGCACGAGG	59.904	20	275	741	1015
Unigene0038340	1	p3	(TGT)5	15	1115	1129	TTGTTGCTTGTTGCTTGGAG	60.027	20	CGAGAAATTCAAAACACGCA	59.849	20	141	1078	1218	CTTGTTGCTTGTTGCTTGGA	60.027	20	CGAGAAATTCAAAACACGCA	59.849	20	142	1077	1218	CTTGTTGCTTGTTGCTTGGA	60.027	20	TCTGCCAAAAGGCAAGAAAT	59.823	20	122	1077	1198
Unigene0038344	1	p3	(TTC)6	18	1299	1316	CGGAAGAAATCCGTGAAAAA	60.046	20	GTGGAATACCTCACGGTGCT	59.997	20	274	1072	1345	GACGGAAGAAATCCGTGAAA	60.051	20	GTGGAATACCTCACGGTGCT	59.997	20	276	1070	1345	AATGACGGAAGAAATCCGTG	59.933	20	GTGGAATACCTCACGGTGCT	59.997	20	279	1067	1345
Unigene0038349	1	p3	(TCC)6	18	1438	1455	GAAGGTTGCCGAATGTGAAT	59.939	20	ACCCATCTTTCGTTGTTTGC	59.978	20	246	1285	1530	GAAGGTTGCCGAATGTGAAT	59.939	20	CGAACCCATCTTTCGTTGTT	59.971	20	249	1285	1533	AAAGAAGGTTGCCGAATGTG	60.11	20	ACCCATCTTTCGTTGTTTGC	59.978	20	249	1282	1530
Unigene0038370	1	p5	(TTTTC)4	20	124	143	TCAACGGCTAGTGCCTAGAAA	60.025	21	CAAAAGGTATTCGGCCATGT	59.823	20	199	24	222	TCAACGGCTAGTGCCTAGAAA	60.025	21	CACAAAAGGTATTCGGCCAT	59.823	20	201	24	224	TCAACGGCTAGTGCCTAGAAA	60.025	21	GCCTCAGTTGAGAAGGATGG	59.803	20	163	24	186
Unigene0038403	1	p2	(TG)6	12	272	283	TCACTTGCATTATAGGCCCC	59.923	20	ATTGGCAATGCCCAGTTTTA	60.323	20	113	217	329	TCACTTGCATTATAGGCCCC	59.923	20	TGGCAATGCCCAGTTTTACT	60.502	20	111	217	327	ATGATTGGCATGCTCACTTG	59.679	20	ATTGGCAATGCCCAGTTTTA	60.323	20	126	204	329
Unigene0038411	1	p2	(TC)8	16	165	180	CACCTGTTCTACTTGCCGGT	60.171	20	GGCCTACCCAACATCAAAAA	59.801	20	256	140	395	CACCTGTTCTACTTGCCGGT	60.171	20	CTTGGCCTACCCAACATCAA	60.883	20	259	140	398	CACCTGTTCTACTTGCCGGT	60.171	20	TCCCATGACTTCAATCCAGA	59.009	20	199	140	338
Unigene0038411	2	p4	(ATGA)4	16	1553	1568
Unigene0038414	1	p3	(CTT)5	15	721	735	AAGAACCTGGGGCTTATGCT	60.096	20	TTTAGGGCATGCTTTACGCT	59.875	20	191	683	873	AAGAACCTGGGGCTTATGCT	60.096	20	CTTTAGGGCATGCTTTACGC	59.875	20	192	683	874	AAGAACCTGGGGCTTATGCT	60.096	20	CGCAAGCATTGCAGTCTTTA	60.155	20	207	683	889
Unigene0038417	1	p2	(GA)6	12	205	216	CTCACATGCTGCTGTGGTTT	59.905	20	GTCTCTCCCTCCACAACCAA	60.088	20	140	125	264	CTCACATGCTGCTGTGGTTT	59.905	20	TTGTCTCTCCCTCCACAACC	60.088	20	142	125	266	CTCACATGCTGCTGTGGTTT	59.905	20	GCCAACGCACACGTCTAATA	59.759	20	258	125	382
Unigene0038441	1	p2	(AT)8	16	3068	3083
Unigene0038458	1	p2	(TA)8	16	113	128	TCATTCCATCTGAAATCGCA	60.159	20	CTCCGTACAACCGTCCTCAT	59.989	20	245	74	318	TCATTCCATCTGAAATCGCA	60.159	20	ATGGACTCCGTACAACCGTC	59.851	20	250	74	323	TCATTCCATCTGAAATCGCA	60.159	20	TAGGGCAACTGATTGGGTGT	60.375	20	138	74	211
Unigene0038466	1	p2	(TG)9	18	2314	2331	TTTGCTTCTGGCCCTTCTTA	59.953	20	AAACTTGATGCAAAGAAAGCG	59.527	21	241	2123	2363	TTTGCTTCTGGCCCTTCTTA	59.953	20	TGGATCATGGAGTGTGATCTG	59.489	21	262	2123	2384	GAACCATCCTTTGCTTCTGG	59.67	20	TGGATCATGGAGTGTGATCTG	59.489	21	271	2114	2384
Unigene0038478	1	p4	(TTTC)5	20	693	712	AGTACCTGCAAAAACACGGC	60.176	20	ATCTGCAGCTCTTACCGCAT	60.007	20	201	606	806	AGTACCTGCAAAAACACGGC	60.176	20	ATGATGTCCTCTTCATCGGG	59.886	20	271	606	876	AGTACCTGCAAAAACACGGC	60.176	20	GTCCTCTTCATCGGGCAGTA	60.218	20	266	606	871
Unigene0038500	1	p3	(AAG)5	15	399	413	GGGTTGGAGCACTGTTGATT	59.973	20	AATGACATTCGCCCTGAAAC	59.939	20	229	290	518	GGGTTGGAGCACTGTTGATT	59.973	20	GCTTCTGGTTTAGGATCCCC	59.903	20	208	290	497	AATTACACACGGGTTGGAGC	59.859	20	AATGACATTCGCCCTGAAAC	59.939	20	239	280	518
Unigene0038502	1	p2	(CT)6	12	2078	2089	GAGCTCTCTCCCTGTCGCTA	59.851	20	AGGAAGAGTCGAGGAGGAGG	59.945	20	225	1995	2219	GAGCTCTCTCCCTGTCGCTA	59.851	20	AAGTTGGAGAAAGCCAGGGT	60.11	20	134	1995	2128	TCTCTGCTCCGAGCTCTCTC	60.12	20	TGGAGACGAAGGGAAAAAGA	59.784	20	170	1985	2154
Unigene0038578	1	p3	(AGA)6	18	1313	1330	CCGTACACGAAGAAGCCCTA	60.262	20	AGGAATGGCGAGCTGTAAGA	59.978	20	201	1164	1364	CCGTACACGAAGAAGCCCTA	60.262	20	AGAGGAATGGCGAGCTGTAA	59.978	20	203	1164	1366	CCGTACACGAAGAAGCCCTA	60.262	20	GAGGAATGGCGAGCTGTAAG	59.978	20	202	1164	1365
Unigene0038604	1	p2	(GA)6	12	333	344	GTCCGATGGTCCAGAAAGAA	60.05	20	AAACACTGTCATTCCCCCAG	59.82	20	179	249	427	GAAAGTCCGATGGTCCAGAA	60.05	20	AAACACTGTCATTCCCCCAG	59.82	20	183	245	427	TTTTAGAAAAATGCGCCCAC	60.075	20	AAACACTGTCATTCCCCCAG	59.82	20	153	275	427
Unigene0038612	1	p2	(TG)7	14	679	692	AACTAGCATGGAGCAATGGG	60.096	20	TTTGTTTTCCCATCCCAATC	59.599	20	184	575	758	AACTAGCATGGAGCAATGGG	60.096	20	ATGTCCACACACGAATGCAC	60.46	20	240	575	814	AACTAGCATGGAGCAATGGG	60.096	20	ACATGTCCACACACGAATGC	60.46	20	242	575	816
Unigene0038623	1	p2	(TA)8	16	818	833	ATTTCCCATTTGGGTTTGTG	59.523	20	GAATCCATGGCGAACCTAGA	60.036	20	201	781	981	ATTTCCCATTTGGGTTTGTG	59.523	20	GACCCGTGAAGAATCCAGAA	60.05	20	148	781	928	AGGGTTTTGGTTCATGGGTT	60.455	20	ATCCATGGCGAACCTAGATG	59.917	20	232	748	979
Unigene0038623	2	c	(TG)10ttttgcttccaaaagaggcaccaagaccaagaagataaattaacccaacttgggaatcaatctgtt(TG)6	98	2199	2296	TTCCGGAATAAGCAAAAGGA	59.655	20	TGGTCATTCCTGAATTGGGT	60.173	20	239	2120	2358	TTCCGGAATAAGCAAAAGGA	59.655	20	TGGGTGTCTCTTTTGGAAGC	60.232	20	200	2120	2319	CCGGAATAAGCAAAAGGATG	59.542	20	TGGTCATTCCTGAATTGGGT	60.173	20	237	2122	2358
Unigene0038624	1	p2	(TG)6	12	114	125	CGTGTGTTGCTTCCAAAAGA	59.881	20	TGGTCATTCCTGAATTGGGT	60.173	20	145	43	187	GTGTTGCTTCCAAAAGAGGC	59.859	20	TGGTCATTCCTGAATTGGGT	60.173	20	142	46	187	GTTGCTTCCAAAAGAGGCAC	59.859	20	TGGTCATTCCTGAATTGGGT	60.173	20	140	48	187
Unigene0038632	1	p3	(ATA)7	21	299	319	CCATAGCAGGGAGCAACAAT	60.096	20	CGGTCACAACCTTGATGAAA	59.541	20	180	186	365	GCAGCCCCATTAAGCAGTAG	59.867	20	CGGTCACAACCTTGATGAAA	59.541	20	101	265	365	TGCAGATGTTGGCTCCATAG	59.823	20	CGGTCACAACCTTGATGAAA	59.541	20	194	172	365
Unigene0038645	1	p3	(CTT)5	15	1254	1268	ATCTGCACATATCCGAGGCT	59.682	20	AGCTGAGTAGGAACTGGGCA	60.012	20	242	1157	1398	AAATTCCGATTGCACAGCTC	60.221	20	CGCTCCAAAAGCTGAGTAGG	60.147	20	280	1128	1407	ATCTGCACATATCCGAGGCT	59.682	20	CTCTGGCGGTATCTCCCATA	60.051	20	275	1157	1431
Unigene0038672	1	p6	(AAGGAA)4	24	2977	3000	TAATTGCAGCCCGTATGGAT	60.31	20	CGAGCTTTCCTCTCCCTTCT	60.088	20	258	2886	3143	ATAATTGCAGCCCGTATGGA	60.31	20	CGAGCTTTCCTCTCCCTTCT	60.088	20	259	2885	3143	TAATTGCAGCCCGTATGGAT	60.31	20	CTCGAGCTTTCCTCTCCCTT	60.088	20	260	2886	3145
Unigene0038673	1	p6	(AAGGAA)4	24	55	78	CACAGAACTTGGGAATCAACAA	60.008	22	AATCAGCGGGTTGAAAAATG	59.938	20	255	9	263	CACAGAACTTGGGAATCAACAA	60.008	22	CAATCAGCGGGTTGAAAAAT	59.938	20	256	9	264	CACAGAACTTGGGAATCAACAA	60.008	22	CGAGCTTTCCTCTCCCTTCT	60.088	20	213	9	221
Unigene0038675	1	p2	(AT)6	12	511	522	AAATTCAACGCCTCAACCAC	59.978	20	ATCCTCCTTGCTGTTGCTGT	59.874	20	176	424	599	ATGGTCAAATTCAACGCCTC	59.939	20	ATCCTCCTTGCTGTTGCTGT	59.874	20	182	418	599	CGGACCAGTAAATCTTGGGA	59.926	20	ATCCTCCTTGCTGTTGCTGT	59.874	20	126	474	599
Unigene0038704	1	p2	(AT)8	16	340	355
Unigene0038707	1	p2	(TC)6	12	689	700	GAATTTGGGCATGAAACTGC	60.457	20	GCACCCTCGCTGTAAACATT	60.14	20	280	511	790	CATGAAACTGCCAACAGGAC	59.139	20	GCACCCTCGCTGTAAACATT	60.14	20	271	520	790	CATGAAACTGCCAACAGGAC	59.139	20	AGCACCCTCGCTGTAAACAT	59.763	20	272	520	791
Unigene0038727	1	p2	(TA)7	14	1166	1179	AGAAGCCTCAATACCCCCTT	59.057	20	TGTCTTGGAAAATGCGAGTG	59.84	20	244	1073	1316	AGAAGCCTCAATACCCCCTT	59.057	20	GGGTCGTGAGTTGAATTTGG	60.353	20	185	1073	1257	AGAAGCCTCAATACCCCCTT	59.057	20	GCGGCTTAGTATTCGCTGAT	59.483	20	217	1073	1289
Unigene0038734	1	p3	(GAG)5	15	120	134	GCAGCCCTAACTGTACTCGC	60.044	20	GGAGTGGAAAAAGGGAAACC	59.783	20	171	15	185	GCAGCCCTAACTGTACTCGC	60.044	20	GGAAAAAGGGAAACCCTCAC	59.783	20	166	15	180	GCAGCCCTAACTGTACTCGC	60.044	20	GAGTGGAAAAAGGGAAACCC	59.783	20	170	15	184
Unigene0038758	1	p3	(AAC)8	24	938	961	TAGGCAATTGGTCTTCCCAG	60.066	20	ACCACTGCATTGGAAAGAGG	60.111	20	112	873	984	TAGGCAATTGGTCTTCCCAG	60.066	20	TGGAAGCGAGAATCCTATGG	60.17	20	264	873	1136	TAGGCAATTGGTCTTCCCAG	60.066	20	TCCTATGGTGGGTCTCATCC	59.737	20	252	873	1124
Unigene0038763	1	p4	(TTCA)4	16	1485	1500	ACAGCATCAGTCAGGCCTCT	60.017	20	TTTGCGGTCACCAACAATTA	59.969	20	256	1273	1528	AACAAAAGAATGGAGCGCAG	60.386	20	TTTGCGGTCACCAACAATTA	59.969	20	151	1378	1528	ACAGCATCAGTCAGGCCTCT	60.017	20	TTGCGGTCACCAACAATTAC	59.444	20	255	1273	1527
Unigene0038763	2	p2	(TC)6	12	2972	2983
Unigene0038768	1	p3	(GCC)7	21	356	376	CCGTCTCTCCAAGCTCATTC	59.95	20	CGGGGAATTTAGCAGAAGTG	59.702	20	150	270	419	CCGTCTCTCCAAGCTCATTC	59.95	20	TTTGCCCTCCTGTCTGAAAT	59.67	20	272	270	541	CCGTCTCTCCAAGCTCATTC	59.95	20	GAAATTTGCCCTCCTGTCTG	59.67	20	276	270	545
Unigene0038769	1	p2	(AT)7	14	1207	1220	TGTCCAGTTCCACCACTCAA	60.129	20	GCAGCAGCAGCCTTATTACC	60.01	20	210	1053	1262	TGTCCAGTTCCACCACTCAA	60.129	20	CAGCAGCAGCCTTATTACCC	59.867	20	209	1053	1261	TGTCCAGTTCCACCACTCAA	60.129	20	ACCCCTTCAAAACTCCAGGT	59.834	20	193	1053	1245
Unigene0038769	2	p2	(TC)6	12	1798	1809	CATCTCCTACCTGCCCAAAA	60.066	20	TCGGTATTTGGAATTGAGCC	59.901	20	247	1627	1873	CCTGCAAAAGCCACACTACA	59.904	20	TCGGTATTTGGAATTGAGCC	59.901	20	221	1653	1873	CATCTCCTACCTGCCCAAAA	60.066	20	TTTGGAATTGAGCCTTGCTT	59.823	20	241	1627	1867
Unigene0038800	1	p2	(TA)8	16	777	792	GATGGTTCTACAGCCGTCGT	60.142	20	AACAACGCGATTTCGTAAGG	60.131	20	214	652	865	GATGAGGGAGAATGAGGCTG	59.761	20	AACAACGCGATTTCGTAAGG	60.131	20	266	600	865	CAGATGAGGGAGAATGAGGC	59.761	20	AACAACGCGATTTCGTAAGG	60.131	20	268	598	865
Unigene0038803	1	p3	(AGG)5	15	304	318	AGGCACTCGGTTCATGTTTC	60.119	20	ACTCCATATGCCCGACACTC	59.957	20	268	107	374	AGGCACTCGGTTCATGTTTC	60.119	20	CATATGCCCGACACTCCTCT	60.096	20	264	107	370	ACTCGGTTCATGTTTCACCC	59.827	20	ACTCCATATGCCCGACACTC	59.957	20	264	111	374
Unigene0038806	1	p3	(CAT)5	15	1722	1736	CGGCAGCAGTAGCACAAATA	60.037	20	CCACACGCCGTAGAAGAAAT	60.132	20	257	1633	1889	ATGCAACCTGGGTCTTGTTC	59.973	20	GATTCCAGAGCAGAATGGGA	60.158	20	244	1553	1796	CGGCAGCAGTAGCACAAATA	60.037	20	GATTCCAGAGCAGAATGGGA	60.158	20	164	1633	1796
Unigene0038835	1	p2	(AT)7	14	128	141	GGCATTCTCTTCATCATTCCA	60.029	21	AGTACCCAAGTACCCCCGTC	60.11	20	186	45	230	GGCATTCTCTTCATCATTCCA	60.029	21	ACCCAAGTACTCTCGTCCCC	60.371	20	247	45	291	GGCATTCTCTTCATCATTCCA	60.029	21	AAGTACCCAAGTACCCCCGT	59.616	20	187	45	231
Unigene0038835	2	p2	(TA)6	12	538	549	TACGAGTACCAGGGGTGTGG	60.822	20	GCACAAAATCTACCCTGGGA	59.933	20	170	497	666	CCAGGGGTGTGGATATGTGTA	60.501	21	GCACAAAATCTACCCTGGGA	59.933	20	162	505	666	CAACAAGCTGATACGCAAACA	59.926	21	GCAGACGCCTGATTACAATG	59.301	20	220	365	584
Unigene0038837	1	p3	(TTC)5	15	587	601	TCTTCCATCATACGTGCTGC	59.83	20	CTTTAGGCGAAGTGGACCAG	59.869	20	265	551	815	TCTTCCATCATACGTGCTGC	59.83	20	TGCATGGAGACTACTCGCTG	60.16	20	147	551	697	TCTTCCATCATACGTGCTGC	59.83	20	GCGAAGTGGACCAGGAGATA	60.218	20	259	551	809
Unigene0038851	1	p2	(AC)7	14	1501	1514	GCAGACCAACAGTGCAAAAA	59.888	20	TGTGAAAGGGGTTTGCAGAT	60.495	20	216	1445	1660	GCAGACCAACAGTGCAAAAA	59.888	20	GTGAAAGGGGTTTGCAGATG	60.495	20	215	1445	1659	GCAGACCAACAGTGCAAAAA	59.888	20	GGTTTGCAGATGATCTTCCC	59.488	20	207	1445	1651
Unigene0038886	1	p3	(TAA)7	21	138	158	AAGGCACGATGTGGCATAAT	60.361	20	GAAGGCCCTTTCTTTTCTGC	60.32	20	229	36	264	AAGGCACGATGTGGCATAAT	60.361	20	AGGCCCTTTCTTTTCTGCTT	59.482	20	227	36	262	AAGGCACGATGTGGCATAAT	60.361	20	AAGGCCCTTTCTTTTCTGCT	59.482	20	228	36	263
Unigene0038886	2	p3	(TTC)5	15	557	571	TAGTTTCTGGCGAGCGTCTT	60.154	20	GGCACTGGTGAAATGGAGTT	59.973	20	165	522	686	TAGTTTCTGGCGAGCGTCTT	60.154	20	ACCGTCAGAATTTCACCGTC	59.973	20	240	522	761	TAGTTTCTGGCGAGCGTCTT	60.154	20	GTGATGAGAAAACCGAGGGA	60.05	20	212	522	733
Unigene0038886	3	p3	(CGC)5	15	1452	1466	CAAAGGGCAGAGAAGAGACG	60.126	20	CGTTAATGACAGCGCTTGAA	60.014	20	219	1271	1489	CGGTCTTAACAAAGGGCAGA	60.241	20	CGTTAATGACAGCGCTTGAA	60.014	20	228	1262	1489	TCGGTCTTAACAAAGGGCAG	60.241	20	CGTTAATGACAGCGCTTGAA	60.014	20	229	1261	1489
Unigene0038886	4	p3	(TCA)5	15	2033	2047	CCCATGGATAATGTGAAGGG	60.006	20	CGAATAGGTCGGAATCAGGA	60.029	20	133	1979	2111	TTAGCGAAAAGAAAAGCCCA	59.958	20	CGAATAGGTCGGAATCAGGA	60.029	20	198	1914	2111	AAGGGCGAAAGAGACCAAAT	60.074	20	CGAATAGGTCGGAATCAGGA	60.029	20	118	1994	2111
Unigene0038887	1	p3	(TTC)5	15	434	448	CCAAAGCTGCCTTTTCAGTC	59.993	20	AGGAAGACTGCAGCACTGGT	60.057	20	240	335	574	CCAAAGCTGCCTTTTCAGTC	59.993	20	ACTGCAGCACTGGTGAAATG	59.905	20	234	335	568	CCAAAGCTGCCTTTTCAGTC	59.993	20	GAAGACTGCAGCACTGGTGA	60.187	20	238	335	572
Unigene0038907	1	p6	(CTTCCC)4	24	1331	1354	CTCAGCTACCAGCTTGGGAC	60.012	20	CAGACACTGCTTGTGGAGGA	60.022	20	228	1294	1521	CTCAGCTACCAGCTTGGGAC	60.012	20	GCAATTTGGAAGGAACTGGA	60.051	20	130	1294	1423	CTCAGCTACCAGCTTGGGAC	60.012	20	AACTGGAAGCGGCTTTAACA	59.883	20	117	1294	1410
Unigene0038923	1	p2	(TA)11	22	163	184	TCAAAAAGGCATTACGACACA	59.216	21	TCGCTCTTGCTTCACAGAAA	59.864	20	222	101	322	TCAAAAAGGCATTACGACACA	59.216	21	TTCGCTCTTGCTTCACAGAA	59.864	20	223	101	323	TCAAAAAGGCATTACGACACA	59.216	21	AAATTTCAGCTGATGGCGAC	60.221	20	197	101	297
Unigene0038923	2	p2	(AG)7	14	633	646	CCAAAACTTCCATCTTCCCA	59.903	20	TCCTCTGGTTGAGAACACCC	60.088	20	279	596	874	CCAAAACTTCCATCTTCCCA	59.903	20	CTGGCCTTCTCCCCATTATT	60.278	20	260	596	855	TAAGTGCGTGCCAAAGAAGA	59.609	20	TGGGGAGTATGAGGCGTTAG	60.088	20	160	547	706
Unigene0038925	1	p3	(GCA)5	15	504	518	ACCAGGAAGAACGGACAATG	59.966	20	CTGGAAGAAATCCGCCATTA	60.031	20	190	381	570	ACCAGGAAGAACGGACAATG	59.966	20	AAAATTGCTTGCTTGGGAGA	59.823	20	171	381	551	ACCAGGAAGAACGGACAATG	59.966	20	CGCCATTAAAATTGCTTGCT	60.226	20	178	381	558
Unigene0038939	1	c	(CT)7(AT)6	26	798	823	TTTGCCGTTGAATCCTTTTC	60.053	20	CCCTCATGGGTATCTAACCTCA	60.2	22	248	728	975	TTTGCCGTTGAATCCTTTTC	60.053	20	CCAGATCATTCACAAAGCAAGA	60.249	22	175	728	902	AGAGGCAGAGTTTTGCAGGA	60.134	20	CCCTCATGGGTATCTAACCTCA	60.2	22	275	701	975
Unigene0038963	1	p6	(CTCAGC)4	24	816	839	AAAGCCTCATCCACAACCAC	59.973	20	GAGGAGATGAGCTGAGGCAC	60.104	20	173	786	958	ACAAAGCCTCATCCACAACC	59.973	20	GAGGAGATGAGCTGAGGCAC	60.104	20	175	784	958	AAAGCCTCATCCACAACCAC	59.973	20	GGCTTGCTCGATTCCATAAA	60.175	20	108	786	893
Unigene0039002	1	p4	(CATG)4	16	2250	2265	GTTTCTATCCGTGGAGGTGC	59.556	20	TGCAGAATTGGAGGCAGTAA	59.42	20	280	2173	2452	GCAGGTTTCTATCCGTGGAG	59.694	20	TGACCGACAAGACACATTCAA	60.144	21	193	2169	2361	TGTGGATGTGTGCGATGAAT	60.981	20	TGCAGAATTGGAGGCAGTAA	59.42	20	255	2198	2452
Unigene0039096	1	p2	(AT)11	22	1	22
Unigene0039101	1	p2	(CA)6	12	73	84	GACATCCTATCCCTGGTCCC	60.541	20	TTCACGTTGCTCTCCTTGTG	60.025	20	271	49	319	GACATCCTATCCCTGGTCCC	60.541	20	CAGCTTGCGTGGAATATTGA	59.833	20	179	49	227	GACATCCTATCCCTGGTCCC	60.541	20	TCACGTTGCTCTCCTTGTGA	60.593	20	270	49	318
Unigene0039156	1	p2	(CA)7	14	6411	6424	TTGAGGCCTTCCTGAACATC	60.195	20	ATCCTTTGCAAGACACTGGG	60.111	20	188	6370	6557	TTGAGGCCTTCCTGAACATC	60.195	20	CTTTGCAAGACACTGGGGAT	60.111	20	185	6370	6554	TTGAGGCCTTCCTGAACATC	60.195	20	AGGGAGAGGTTTGAGCGATT	60.212	20	277	6370	6646
Unigene0039159	1	p2	(TG)7	14	212	225
Unigene0039160	1	p2	(TG)7	14	323	336
Unigene0039162	1	p2	(TG)7	14	323	336
Unigene0039163	1	p2	(TG)7	14	226	239
Unigene0039165	1	p2	(TG)7	14	258	271
Unigene0039197	1	p3	(TGG)6	18	553	570	GATTTTGATTTGCGAAGGGA	60.016	20	TTTGCCTGCCCTTTTGTATC	60.074	20	279	469	747	GATTTTGATTTGCGAAGGGA	60.016	20	ACCAAAGCCACAAGGATCAG	60.111	20	247	469	715	GATTTTGATTTGCGAAGGGA	60.016	20	ATTGCCCTACTCCACACCAC	59.851	20	132	469	600
Unigene0039263	1	p2	(GT)6	12	773	784	TGTCAAAGCCCAAAGGTTTC	60.088	20	AGATTCCCACGCAATCTGA	59.181	19	279	688	966	GTCAAAGCCCAAAGGTTTCA	60.088	20	AGATTCCCACGCAATCTGA	59.181	19	278	689	966	AAGCCCAAAGGTTTCAGTCA	59.711	20	AGATTCCCACGCAATCTGA	59.181	19	274	693	966
Unigene0039300	1	p3	(AGA)6	18	80	97	ATTCGGGATTTTACCCAACC	59.888	20	AAAAACAAGAGGCTCTGGCA	59.993	20	261	47	307	ATTCGGGATTTTACCCAACC	59.888	20	AGGCTCTGGCAGATGCTAAC	59.603	20	252	47	298	GAGCATTCGGGATTTTACCC	60.642	20	AAAAACAAGAGGCTCTGGCA	59.993	20	265	43	307
Unigene0039330	1	p4	(AAGG)4	16	1372	1387	GCTGCCAGAACGTAACTTCC	59.882	20	ATGGATCCAAAGCCAAAGTG	59.933	20	234	1206	1439	GCTGCCAGAACGTAACTTCC	59.882	20	CATGGATCCAAAGCCAAAGT	59.933	20	235	1206	1440	AGACGTTGTTTTGCTTTGGG	60.147	20	ATCCCAGATGATCCGAAGTG	59.886	20	219	1314	1532
Unigene0039342	1	p3	(AAT)5	15	364	378
Unigene0039363	1	p2	(AT)9	18	1712	1729	GCAACTTGCAGTTCAGTGGA	60.032	20	CAAAATGCAAGCCTTTGGA	59.794	19	163	1613	1775	GCAACTTGCAGTTCAGTGGA	60.032	20	AATGCAAGCCTTTGGATTTT	58.696	20	160	1613	1772	TGGACAAATGAAGGGATGGT	60.173	20	CAAAATGCAAGCCTTTGGA	59.794	19	147	1629	1775
Unigene0039390	1	p4	(AATT)4	16	1550	1565	TACCCTTTGGAGGAACTCCC	60.298	20	TGTCCCCAAATTTTAATGGAA	59.153	21	194	1403	1596	ATGGAGACACCCATGGAAAC	59.636	20	TGTCCCCAAATTTTAATGGAA	59.153	21	153	1444	1596	GAGGAACTCCCGAGGGTTTA	60.434	20	TGTCCCCAAATTTTAATGGAA	59.153	21	185	1412	1596
Unigene0039398	1	p2	(TA)9	18	69	86	TGTGTTTGGAAGCTTTGTGG	59.734	20	GGCTGTAGCTGAGTTCTGGG	60.012	20	170	10	179	TGTGTTTGGAAGCTTTGTGG	59.734	20	CACAGAGTTCTGGGCAGTGA	60.022	20	134	10	143	TGTGTTTGGAAGCTTTGTGG	59.734	20	TCACAGAGTTCTGGGCAGTG	60.022	20	135	10	144
Unigene0039402	1	p2	(AT)7	14	69	82	TGGCAGGATGTGTTTCTTGA	60.24	20	GCCTGTAGCTGAGTTCTGGG	60.012	20	153	24	176	TGGCAGGATGTGTTTCTTGA	60.24	20	CCTGTAGCTGAGTTCTGGGC	60.012	20	152	24	175	TGGCAGGATGTGTTTCTTGA	60.24	20	GGCCTGTAGCTGAGTTCTGG	60.012	20	154	24	177
Unigene0039403	1	c	(TGTA)5tctatatgtatgtttgtttgtgtgtatatata(TG)7	66	1	66
Unigene0039404	1	p4	(ATTT)4	16	109	124	TTGACCAAGGTTAAGTTTGCC	59.121	21	AGAAGAGAGGAACGCCACAA	59.989	20	199	6	204	TTGACCAAGGTTAAGTTTGCC	59.121	21	CATGCAAAAGGGGTAAGCAT	59.96	20	165	6	170	TTGACCAAGGTTAAGTTTGCC	59.121	21	ATGCATGCAAAAGGGGTAAG	59.96	20	168	6	173
Unigene0039404	2	p2	(AT)7	14	868	881	GATTGGTATGGCCAGCAGAT	59.923	20	TGCGGGAACCATGATATTTT	60.153	20	136	774	909	ACAAAACTCCCAACATTGCC	59.836	20	TGCGGGAACCATGATATTTT	60.153	20	158	752	909	GGCTCTCACAAAACTCCCAA	60.232	20	TGCGGGAACCATGATATTTT	60.153	20	165	745	909
Unigene0039421	1	p3	(CAT)8	24	1563	1586	AGTGTTGTTTTGACCCCAGC	60.012	20	GACATCTGCGGTTTTGGAAT	59.939	20	269	1384	1652	AGTGTTGTTTTGACCCCAGC	60.012	20	ACATCTGCGGTTTTGGAATC	59.939	20	268	1384	1651	AGCCTCAAGTAAACCTCGCA	60.015	20	GACATCTGCGGTTTTGGAAT	59.939	20	252	1401	1652
Unigene0039477	1	p5	(CTTTT)4	20	74	93	CAAATGTACCAGCAAAGCCA	59.729	20	GTCTGGGGAAACAGGTAGCA	60.111	20	151	1	151	CAAATGTACCAGCAAAGCCA	59.729	20	ACACGGCACTTTAGGAGCAT	59.763	20	264	1	264	CAAATGTACCAGCAAAGCCA	59.729	20	TCTGGGGAAACAGGTAGCAG	60.246	20	150	1	150
Unigene0039479	1	p5	(CTTTT)4	20	74	93	CAAATGTACCAGCAAAGCCA	59.729	20	GTCTGGGGAAACAGGTAGCA	60.111	20	151	1	151	CAAATGTACCAGCAAAGCCA	59.729	20	ACACGGCACTTTAGGAGCAT	59.763	20	276	1	276	CAAATGTACCAGCAAAGCCA	59.729	20	TCTGGGGAAACAGGTAGCAG	60.246	20	150	1	150
Unigene0039533	1	p3	(AGG)5	15	1310	1324	TGCAACTACACTACGCTGGC	60.081	20	ACCAATAATCTGTGGAGCGG	59.955	20	252	1204	1455	GCAACTACACTACGCTGGCA	60.081	20	ACCAATAATCTGTGGAGCGG	59.955	20	251	1205	1455	ACTACGCTGGCACTGGCTAT	59.927	20	AGCCTAGGCAGCAAAGTGAA	60.154	20	216	1213	1428
Unigene0039543	1	p3	(GAC)6	18	384	401	CCTGTCTGCAAACACGAAGA	60.025	20	TGGGGAGATGACATGTCTGA	60.046	20	211	233	443	GTCAGCACATTGATTGTGGG	59.967	20	CTCCTGTTTTGGGGAGATGA	60.042	20	153	300	452	GTCAGCACATTGATTGTGGG	59.967	20	TGGGGAGATGACATGTCTGA	60.046	20	144	300	443
Unigene0039544	1	p3	(GAC)6	18	2104	2121	CCTGTCTGCAAACACGAAGA	60.025	20	TGGGGAGATGACATGTCTGA	60.046	20	211	1953	2163	GTCAGCACATTGATTGTGGG	59.967	20	CTCCTGTTTTGGGGAGATGA	60.042	20	153	2020	2172	GTCAGCACATTGATTGTGGG	59.967	20	TGGGGAGATGACATGTCTGA	60.046	20	144	2020	2163
Unigene0039550	1	p3	(TAA)5	15	12	26
Unigene0039629	1	p3	(GAA)6	18	282	299	GCTTTTCCACTTTGCACCTC	59.859	20	ATGTTAATGGGGTCCAACCA	59.91	20	199	228	426	GCTTTTCCACTTTGCACCTC	59.859	20	TGTTAATGGGGTCCAACCAT	59.91	20	198	228	425	CCCCTCAAGAAGATGTCGAA	60.187	20	ATGTTAATGGGGTCCAACCA	59.91	20	178	249	426
Unigene0039652	1	c	(CCTGCA)4cctgcccctgcttacccaaattctttttcccaatatccgttatcaacgcccagctccactgcaacggcagtggcg(CCT)7	120	347	466	CATACAATTGGGCCTCTGCT	60.096	20	TAAACGATTGCAGTTGCGAG	60.014	20	270	224	493	CTGCATACAATTGGGCCTCT	60.096	20	TAAACGATTGCAGTTGCGAG	60.014	20	273	221	493	GATTATCACGCTGCCGATCT	60.207	20	TAAACGATTGCAGTTGCGAG	60.014	20	193	301	493
Unigene0039653	1	p3	(AAT)6	18	2479	2496	TGTGATGTCCCCTAGCTGAA	59.241	20	TTCCGAAGAATCACAACCCT	59.526	20	280	2444	2723	TGTGATGTCCCCTAGCTGAA	59.241	20	TCCGAAGAATCACAACCCTT	59.526	20	279	2444	2722	TGTGATGTCCCCTAGCTGAA	59.241	20	CCGAAGAATCACAACCCTTG	60.486	20	278	2444	2721
Unigene0039686	1	p3	(AAT)6	18	165	182	TTTCTGGGACAAATCCTTGC	60.051	20	TGCACGCGGATATGAAAATA	60.059	20	139	133	271	TTTCTGGGACAAATCCTTGC	60.051	20	ACAGCAGATGACCCATTTCC	59.934	20	193	133	325	TTTCTGGGACAAATCCTTGC	60.051	20	AGCAGATGACCCATTTCCTG	60.073	20	191	133	323
Unigene0039693	1	p3	(CTC)7	21	292	312	ATTCCATCAACAGAGCTGGC	60.226	20	ACTCTCGTTGTTCCCCAATG	59.966	20	159	229	387	GCCTGGCAGAACACTTCAAT	60.263	20	ACTCTCGTTGTTCCCCAATG	59.966	20	177	211	387	ATTCCATCAACAGAGCTGGC	60.226	20	TACGACTCTCGTTGTTCCCC	60.111	20	163	229	391
Unigene0039694	1	p3	(TCA)5	15	686	700	CGGAATCCAAGAATCGAAAA	60.009	20	CCCCACTGTATGGTGAGCTT	59.989	20	224	530	753	GCTTTGCGCTCTGTTTTACC	60.025	20	CCCCACTGTATGGTGAGCTT	59.989	20	178	576	753	GGCTTTGCGCTCTGTTTTAC	60.025	20	CCCCACTGTATGGTGAGCTT	59.989	20	179	575	753
Unigene0039695	1	p2	(AT)6	12	1161	1172	TCCCCCAGGCAATAGAATAA	59.365	20	ACCAAGCCAGTCCAAAATGT	59.454	20	277	1089	1365	CATCCCCCAGGCAATAGAAT	61.034	20	ACCAAGCCAGTCCAAAATGT	59.454	20	279	1087	1365	TCCCCCAGGCAATAGAATAA	59.365	20	TTACCAAGCCAGTCCAAAATG	59.982	21	279	1089	1367
Unigene0039727	1	p6	(CATCGC)4	24	2881	2904	CTGCACACGGGTCTCTTACA	59.897	20	AGCGATCGAAAATAGCGAAA	59.95	20	188	2812	2999	CTGCACACGGGTCTCTTACA	59.897	20	AAGCGATCGAAAATAGCGAA	59.95	20	189	2812	3000	CTGCACACGGGTCTCTTACA	59.897	20	GTAGGCCAGAAAAAGGAGCC	60.208	20	129	2812	2940
Unigene0039743	1	p5	(GTAGT)4	20	3143	3162	GTGATCAAACTCGGTGGCTT	60.119	20	CCCACACCTCAAAAAGCACT	60.149	20	251	3026	3276	ATCAAACTCGGTGGCTTTTG	60.11	20	CTCAACCTAGCAGGCGCTAC	60.176	20	215	3029	3243	GTGATCAAACTCGGTGGCTT	60.119	20	CTCAACCTAGCAGGCGCTAC	60.176	20	218	3026	3243
Unigene0039748	1	p3	(AGG)5	15	805	819	CACTGGCTTAGGAGGAGCAG	60.149	20	GCCAGCCAGCTAGACAACTC	60.164	20	200	753	952	CACTGGCTTAGGAGGAGCAG	60.149	20	GAGGCCAAGAAGGAAGAACC	60.19	20	231	753	983	CACTGGCTTAGGAGGAGCAG	60.149	20	GGCCAAGAAGGAAGAACCTC	60.19	20	229	753	981
Unigene0039748	2	p6	(TTGAGG)4	24	1012	1035	GCAGTTGTAGCAGGAGGAGG	60.012	20	CCTCAAACTCAGCAGCAACA	60.175	20	278	793	1070	TTGTAGCAGGAGGAGGAGGA	59.943	20	CCTCAAACTCAGCAGCAACA	60.175	20	274	797	1070	TTGTAGCAGGAGGAGGAGGA	59.943	20	CAACCTCAAACTCAGCAGCA	60.175	20	277	797	1073
Unigene0039767	1	p2	(TG)8	16	350	365	TGGTTATTTGTTGGGGGCTA	60.181	20	TCCAACAATCATCCACCAGA	59.893	20	190	269	458	TGGTTATTTGTTGGGGGCTA	60.181	20	CATCCACCAGACCAAACCTT	59.82	20	181	269	449	TGGTTATTTGTTGGGGGCTA	60.181	20	AAACTTCACCCAACTCGCAG	60.291	20	152	269	420
Unigene0039798	1	p3	(AAC)5	15	1574	1588	CCATCACATCCATCATCAGC	59.882	20	CAAACCCCATTTCTGAGCAT	59.933	20	142	1547	1688	CTGCAGATCCCAACTTCACA	59.831	20	CAAACCCCATTTCTGAGCAT	59.933	20	178	1511	1688	TGCAGATCCCAACTTCACAG	59.831	20	CAAACCCCATTTCTGAGCAT	59.933	20	177	1512	1688
Unigene0039829	1	p2	(AT)7	14	3031	3044	AGGATTCCAATCTCGCTTGA	59.773	20	GTTCTGAGTTCGGGCTGGTA	60.255	20	220	2895	3114	AGGATTCCAATCTCGCTTGA	59.773	20	TTCTGAGTTCGGGCTGGTAT	59.694	20	219	2895	3113	TCGAAACTGAATAGCAGCCA	59.566	20	GCGATTGCTTCAGAGGAGTC	60.104	20	235	2973	3207
Unigene0039835	1	p2	(CA)12	24	30	53
Unigene0039838	1	c	(AT)10(GT)11	42	1	42
Unigene0039871	1	p6	(CTTCAT)5	30	781	810	TAATCGTCCAAATGAAGGGC	59.901	20	TTTTCTCAAACCCCAACAGG	59.942	20	251	624	874	TAATCGTCCAAATGAAGGGC	59.901	20	CCTTTTCTCAAACCCCAACA	59.942	20	253	624	876	TCCCACTGGATCCTTAATCG	59.887	20	TTTTCTCAAACCCCAACAGG	59.942	20	265	610	874
Unigene0039878	1	p3	(ATC)5	15	64	78	ACAGCATCAGACAAAACGCC	61.248	20	AAATGCCCTCTCAACGACAC	60.119	20	160	36	195	ACAGCATCAGACAAAACGCC	61.248	20	ACCAATTCAAAGACCCCTCC	60.169	20	269	36	304	ACAGCATCAGACAAAACGCC	61.248	20	ACCTTCAACCCAATTCTCCC	60.169	20	219	36	254
Unigene0039881	1	p2	(AC)6	12	115	126	CAGCGGACACAACGCTATAA	59.895	20	CGGGTCGCTTGAAGATAAAC	59.708	20	180	77	256	CAGCGGACACAACGCTATAA	59.895	20	GGGTCGCTTGAAGATAAACG	59.708	20	179	77	255	CTAGCCTCTATGCAGCGGAC	60.14	20	GGGTCGCTTGAAGATAAACG	59.708	20	191	65	255
Unigene0039909	1	p3	(TTC)5	15	380	394	TTGCATGATGAAATGCAATCT	59.13	21	AACGACAGAAAGAGGAGGCA	59.989	20	168	264	431	TTGCATGATGAAATGCAATCT	59.13	21	CAACGACAGAAAGAGGAGGC	59.989	20	169	264	432	TTGCATGATGAAATGCAATC	58.058	20	AACGACAGAAAGAGGAGGCA	59.989	20	168	264	431
Unigene0039925	1	p2	(TA)9	18	787	804
Unigene0039941	1	c	(TA)6(GA)7	26	2402	2427	TCGACGATTTAGGGGACAAG	60.066	20	TGAAGAGTGGGATCTACGGG	60.065	20	252	2302	2553	CTTCGACGATTTAGGGGACA	60.066	20	TGAAGAGTGGGATCTACGGG	60.065	20	254	2300	2553	TGGGGACTTCGACGATTTAG	60.066	20	TGAAGAGTGGGATCTACGGG	60.065	20	260	2294	2553
Unigene0039946	1	p2	(TC)8	16	2693	2708	ACCCTGTTTGAAGGGCTTTT	59.976	20	ACACGGGCCTTCTACAAATG	59.993	20	117	2635	2751	GGGCTTTTGGAACACGATTA	59.938	20	ACACGGGCCTTCTACAAATG	59.993	20	105	2647	2751	ACCCTGTTTGAAGGGCTTTT	59.976	20	CCTTCTACAAATGGGCCAAA	59.931	20	110	2635	2744
Unigene0039950	1	p3	(AGG)5	15	815	829	CGCGATTCTTTAATTCCTGC	59.816	20	CGAAAAATTGAGGAGAAGCG	59.953	20	265	618	882	TTTGATTCTCCTGTTCCGCT	59.813	20	AGGCCAAATTTTGCAGAAGA	59.823	20	190	730	919	TCAAATGCCGATTTGTTCTG	59.664	20	CGAAAAATTGAGGAGAAGCG	59.953	20	119	764	882
Unigene0039983	1	p2	(AT)7	14	68	81	CCAAAGTAGGCCAAGTCAGC	59.875	20	GGTCTTTATCGCTGCTCCAA	60.352	20	268	12	279	CCAAAGTAGGCCAAGTCAGC	59.875	20	TCAAAGATCGCCCTACTTGC	60.352	20	242	12	253	CCCAAAGTAGGCCAAGTCAG	59.728	20	GGTCTTTATCGCTGCTCCAA	60.352	20	269	11	279
Unigene0040002	1	p5	(CTCTG)4	20	1779	1798	ATCTTGGCACCTGAACAACC	59.973	20	GCCTTCAACTCTGCCTCTGT	59.604	20	203	1639	1841	AATGGAATCCAAAATTGCCA	60.132	20	GCCTTCAACTCTGCCTCTGT	59.604	20	121	1721	1841	ATCTTGGCACCTGAACAACC	59.973	20	AACAAGGCCTTCAACTCTGC	59.478	20	209	1639	1847
Unigene0040047	1	p3	(TTG)7	21	663	683	TGCTGCAGAGTTTGAATTGG	59.988	20	TTGTGCAAGAAAGCAAGTGG	60.027	20	145	634	778	AAATTGTGCTTGGAGTTGGG	59.971	20	TTGTGCAAGAAAGCAAGTGG	60.027	20	182	597	778	TGCTGCAGAGTTTGAATTGG	59.988	20	GGTTGTTGTGCAAGAAAGCA	59.888	20	150	634	783
Unigene0040058	1	p4	(TTCA)5	20	29	48	CACACCATTAAGCAAACACAGG	60.453	22	AGAAGCGGCCATTAGCTGTA	60.003	20	276	4	279	CACACCATTAAGCAAACACAGG	60.453	22	AAACACAAAGAATGCAGGGG	59.971	20	164	4	167	CACACCATTAAGCAAACACAGG	60.453	22	TCGATGCCATAGGGGTAGAC	59.917	20	244	4	247
Unigene0040060	1	p6	(CTGCCT)4	24	347	370	AGTGGAAAAAGCAGCGGTAA	59.883	20	GACGGTCTGCCACTTTCTTC	59.851	20	263	184	446	ACACTGGTCAAGCACTTCCC	60.159	20	GACGGTCTGCCACTTTCTTC	59.851	20	145	302	446	GATCGAATCCCACCAAACAC	60.181	20	GACGGTCTGCCACTTTCTTC	59.851	20	161	286	446
Unigene0040068	1	p3	(CTC)6	18	156	173	TTCTGCAGGAGGGGAGTAAA	59.807	20	ACCAATAGGAGGAGGCAAGG	60.455	20	124	110	233	TTTCTGCAGGAGGGGAGTAA	59.807	20	ACCAATAGGAGGAGGCAAGG	60.455	20	125	109	233	GGGAGTAAAGCAGTGCCATC	59.7	20	ACCAATAGGAGGAGGCAAGG	60.455	20	113	121	233
Unigene0040069	1	p3	(CTC)7	21	156	176	GTGGTTTCTGCAGGAGGAGA	60.386	20	CTTGGCTTCGTGTCATTCCT	60.255	20	232	105	336	TGGTTTCTGCAGGAGGAGAG	60.523	20	CTTGGCTTCGTGTCATTCCT	60.255	20	231	106	336	GTGGTTTCTGCAGGAGGAGA	60.386	20	GCTCTTGGCTTCGTGTCATT	60.406	20	235	105	339
Unigene0040118	1	p3	(GAA)5	15	203	217	CCGATGATCAGAGCAGTGAA	59.942	20	AATGAGCCTGCTGCAATTCT	59.985	20	189	113	301	AGGATGACGACGAAGAAGGA	59.803	20	AATGAGCCTGCTGCAATTCT	59.985	20	135	167	301	GAGGATGACGACGAAGAAGG	59.803	20	AATGAGCCTGCTGCAATTCT	59.985	20	136	166	301
Unigene0040127	1	p2	(AG)6	12	312	323
Unigene0040128	1	p2	(AG)6	12	358	369
Unigene0040129	1	p2	(AG)6	12	4410	4421
Unigene0040155	1	c	(GAG)5gaa(GAG)5	33	379	411	GCTCATGAAACAAGCGTGAA	59.995	20	CATCCAACCTGCCTGAATTT	59.933	20	271	201	471	CTGAATCGGATGGGAGTTGT	59.927	20	CTGTCCGTATGCATGTGACC	59.992	20	152	339	490	CAAGCGTGAAATATTGGCCT	60.096	20	CTGTCCGTATGCATGTGACC	59.992	20	280	211	490
Unigene0040158	1	p3	(TCA)8	24	16	39
Unigene0040167	1	p3	(CAG)5	15	1283	1297	GGTTTTCCCCTACAGCAACA	59.971	20	ATGCTTCATCAACTGACCCC	59.934	20	237	1204	1440	GAACCAGATCATGCAGGGTT	59.934	20	ATGCTTCATCAACTGACCCC	59.934	20	253	1188	1440	GGTTTTCCCCTACAGCAACA	59.971	20	AGAGCATCACTCCAATGGCT	59.834	20	203	1204	1406
Unigene0040172	1	p2	(TA)7	14	127	140	TCGGATTCTGGTTAGGATGC	60.036	20	GCATTAAAATTAGCATAGTGGCG	60.027	23	150	35	184	GCCAGTTCGGATTCTGGTTA	60.074	20	GCATTAAAATTAGCATAGTGGCG	60.027	23	156	29	184	CCGAAATTCACGCAAAACTT	60.11	20	GCATTAAAATTAGCATAGTGGCG	60.027	23	113	72	184
Unigene0040173	1	p2	(AT)7	14	1280	1293	GTTTGCCATTCGCTCAATTT	60.081	20	TGCACATGATTGTATCAACCC	59.266	21	127	1247	1373	AGTTGCCAGTTCGGATTCTG	60.255	20	TGCACATGATTGTATCAACCC	59.266	21	159	1215	1373	TCCTCTTTTTAGGCATCCCC	60.391	20	TGCACATGATTGTATCAACCC	59.266	21	253	1121	1373
Unigene0040183	1	p3	(GAA)7	21	255	275	CTGGAACTTTCCCCCAAAAT	60.159	20	TTGGAGCTCTGCAACACAAC	60.032	20	159	194	352	CTGGAACTTTCCCCCAAAAT	60.159	20	AAAGGATGAATCAAGCGTGG	60.074	20	106	194	299	CTGGAACTTTCCCCCAAAAT	60.159	20	TGCAACACAACTTCCTCCTG	59.873	20	150	194	343
Unigene0040183	2	p6	(GAGGCT)4	24	541	564	ACCAATTTAGTGGGCTGCAC	60	20	GTCTAGATCTGCAAACCGCC	59.843	20	224	442	665	CAGGAGCAGGGATGAAGAAG	59.943	20	GTCTAGATCTGCAAACCGCC	59.843	20	163	503	665	ACCAATTTAGTGGGCTGCAC	60	20	CTAGATCTGCAAACCGCCAT	60.235	20	222	442	663
Unigene0040183	3	p6	(ATGAAC)4	24	848	871	GGGAGGAATTCTCCTCTTGG	60.008	20	CACACCCACTTCCTCCTCAT	59.962	20	173	751	923	GGGGAGGAATTCTCCTCTTG	60.008	20	CACACCCACTTCCTCCTCAT	59.962	20	174	750	923	GGGAGGAATTCTCCTCTTGG	60.008	20	CCAAAACACACCCACTTCCT	59.861	20	179	751	929
Unigene0040183	4	p6	(GGATTT)4	24	1413	1436	TTGCAGTGCCAAAGAAGATG	59.988	20	CGATTTGTTCTGCGAGATGA	59.948	20	272	1237	1508	ACAGGGCAAGCCACAATAAG	60.132	20	CGATTTGTTCTGCGAGATGA	59.948	20	191	1318	1508	ACAGGGCAAGCCACAATAAG	60.132	20	AGCAGCAGGCAAGTTGAGAT	60.164	20	221	1318	1538
Unigene0040183	5	p2	(AG)7	14	1967	1980	TGGGAAAAGTGAAAAGTGGG	59.942	20	GGGGATGATGATGGAGTTTG	60.135	20	216	1851	2066	TGGGAAAAGTGAAAAGTGGG	59.942	20	TGGGGATGATGATGGAGTTT	60.135	20	217	1851	2067	TGGGAAAAGTGAAAAGTGGG	59.942	20	TTTGTGATACAATGAGCGGC	59.694	20	200	1851	2050
Unigene0040188	1	p3	(TTC)10	30	1	30
Unigene0040189	1	p3	(TTC)10	30	2930	2959
Unigene0040190	1	p3	(TCT)10	30	1	30
Unigene0040191	1	p3	(TCT)8	24	270	293	TTTCTGCCGACATCTTACCA	59.272	20	TTCCATGCCTAAACTCACCC	59.933	20	245	246	490	TTTCTGCCGACATCTTACCA	59.272	20	AGAGCCAGCTTTGACAAGGA	60.134	20	277	246	522	GGAATTTCTGCCGACATCTT	59.129	20	TTCCATGCCTAAACTCACCC	59.933	20	249	242	490
Unigene0040193	1	p3	(CTT)13	39	580	618	ATGCCTTTGCCAATTGTTTC	59.945	20	TTCTCAGCCTTCATCTGGCT	60.096	20	254	407	660	CTTTCAATGCCTTTGCCAAT	60.074	20	TTCTCAGCCTTCATCTGGCT	60.096	20	260	401	660	GTTGATTCTCGGGATTGGAA	59.871	20	TTCTCAGCCTTCATCTGGCT	60.096	20	196	465	660
Unigene0040211	1	p2	(AC)7	14	871	884	AAACAACCAACGCCCAATAG	59.861	20	GCAAAACACCAAATGCACAC	60.019	20	277	840	1116	AAACAACCAACGCCCAATAG	59.861	20	TACCCACATTTCAGCCCTTC	59.933	20	159	840	998	GTAAACAACCAACGCCCAAT	59.73	20	GCAAAACACCAAATGCACAC	60.019	20	279	838	1116
Unigene0040218	1	p2	(TA)6	12	2680	2691	CCCAAATTTTCAGTTGTCAGC	59.601	21	CAGCAAACCAGCAAACCATA	59.729	20	272	2560	2831	CCCAAATTTTCAGTTGTCAGC	59.601	21	AGTCAGCAAACCAGCAAACC	60.299	20	275	2560	2834	CCCAAATTTTCAGTTGTCAGC	59.601	21	CAGTCAGCAAACCAGCAAAC	59.49	20	276	2560	2835
Unigene0040219	1	p3	(TGG)5	15	448	462	CAGTGTTGGATCAGGTGGTG	59.997	20	CTTGGGCTCCTCCTTTTTCT	59.821	20	115	396	510	CAGTGTTGGATCAGGTGGTG	59.997	20	TCATCACTCTCCTCCTTGGG	60.191	20	129	396	524	CAGTGTTGGATCAGGTGGTG	59.997	20	ATCACTCTCCTCCTTGGGCT	60.216	20	127	396	522
Unigene0040243	1	p2	(GT)6	12	2335	2346	GGCTAAGAATCAGACAGCCG	59.978	20	ATTTGAAGCCTGCATCTGCT	59.985	20	107	2303	2409	GGCTAAGAATCAGACAGCCG	59.978	20	CATTCTTTCAGTCCCCGGTA	59.926	20	181	2303	2483	ATTGTGTTTGCTTCCATCCC	59.797	20	ATTTGAAGCCTGCATCTGCT	59.985	20	237	2173	2409
Unigene0040261	1	p3	(CTG)5	15	1044	1058	GACGGCCAGTTCTTACGTGT	60.179	20	AGCAACTGATGATGAGCACG	60.016	20	224	979	1202	AGCACAACTCTGCTGCAATG	60.207	20	AGCAACTGATGATGAGCACG	60.016	20	268	935	1202	CAGCACAACTCTGCTGCAAT	60.207	20	AGCAACTGATGATGAGCACG	60.016	20	269	934	1202
Unigene0040303	1	p5	(AATGA)4	20	3846	3865	AGGAAGAAATGGCTGTGTGG	60.111	20	CGACAAACAGCAGTTAAAATCC	58.811	22	128	3774	3901	CCTGCAAATTCAAGCACAAA	59.849	20	CGACAAACAGCAGTTAAAATCC	58.811	22	172	3730	3901	CTTTCCACCTCAAAAGCCTG	59.846	20	CGACAAACAGCAGTTAAAATCC	58.811	22	188	3714	3901
Unigene0040308	1	p3	(CTC)5	15	6274	6288	TCCTCAGTAACCCCTGCAAC	60.111	20	GGTGACAAGGGCAAAGAAAA	60.088	20	169	6200	6368	TCCTCAGTAACCCCTGCAAC	60.111	20	TCATCATCAGCGTCTGCTTC	60.104	20	256	6200	6455	TCCTCAGTAACCCCTGCAAC	60.111	20	AGGGCAAAGAAAAGGAGAGG	59.821	20	162	6200	6361
Unigene0040331	1	p2	(AG)6	12	1467	1478	AGCAATGGAGGTGCTTGACT	59.874	20	CAACACAATTGGTCTGCTGG	60.152	20	235	1425	1659	CTCATCTTTTCCCCAAACCA	59.903	20	CATCGTCAGGAAAGCATGTG	60.263	20	238	1278	1515	GCAATGGAGGTGCTTGACTT	60.263	20	CAACACAATTGGTCTGCTGG	60.152	20	234	1426	1659
Unigene0040366	1	p3	(CCA)5	15	567	581	GCTTGTGAAGCCAACGACTT	60.44	20	ATTAAGCGATGGCGATGAAG	60.196	20	214	415	628	CGTTGTTTTCGCTTGTGAAG	59.507	20	ATTAAGCGATGGCGATGAAG	60.196	20	224	405	628	AGGAAGCCTGCTTCAAACAC	59.478	20	ATTAAGCGATGGCGATGAAG	60.196	20	267	362	628
Unigene0040387	1	p6	(AGCAGT)4	24	3163	3186	TGGGCAATTAGCAGACATGA	60.22	20	AAACTGGCTTGGCAGAAAGA	59.993	20	249	3034	3282	AGGAATCAGTGGCTTCTGGA	59.803	20	TCCAAACATTGAACAACCCA	59.792	20	263	2996	3258	TGGGCAATTAGCAGACATGA	60.22	20	TCCAAACATTGAACAACCCA	59.792	20	225	3034	3258
Unigene0040421	1	p6	(CAGGCA)5	30	641	670	CAGCAACCTCACCCTCTAGC	60.012	20	GATGAGCTCCCGTAAATCCA	60.036	20	277	526	802	ACACCAACAGCAACAGCAAG	59.946	20	GATGAGCTCCCGTAAATCCA	60.036	20	236	567	802	CACCAACAGCAACAGCAAGT	59.946	20	GATGAGCTCCCGTAAATCCA	60.036	20	235	568	802
Unigene0040449	1	p3	(TCT)5	15	238	252	GCATAAGCCCGCAATTGTAT	59.956	20	TCACTGTTGCGTTTCCAGAG	60.025	20	194	157	350	GCATAAGCCCGCAATTGTAT	59.956	20	CACTGTTGCGTTTCCAGAGA	60.025	20	193	157	349	TATCACAACAATGGGAGGCA	59.924	20	TCACTGTTGCGTTTCCAGAG	60.025	20	158	193	350
Unigene0040468	1	p2	(AT)7	14	1283	1296	GGAAGCACTTCCTGGACACT	59.305	20	GAGAATCATGTGCGTGGATG	60.08	20	280	1075	1354	GCACTTCCTGGACACTCTTGA	60.438	21	GAGAATCATGTGCGTGGATG	60.08	20	276	1079	1354	AGCACTTCCTGGACACTCTTG	59.509	21	GAGAATCATGTGCGTGGATG	60.08	20	277	1078	1354
Unigene0040480	1	p2	(TA)6	12	31	42	CACCTCAAATCCCTCTATGAACTT	59.901	24	CCAGGCATTTCTACTTGGGA	60.066	20	213	0	212	CACCTCAAATCCCTCTATGAACTT	59.901	24	TCAGCCCAGGCATTTCTACT	59.836	20	218	0	217	CACCTCAAATCCCTCTATGAACTT	59.901	24	CTTGTATTCCCTCCCCAACA	59.784	20	145	0	144
Unigene0040481	1	p3	(TTC)7	21	57	77	GAAACTGGCCCTGGCTAAAT	60.451	20	CTCCCCGTCACAGTCTTCTC	59.835	20	118	9	126	GAAACTGGCCCTGGCTAAAT	60.451	20	CAGCTCCATACGACCGAAGT	60.277	20	170	9	178	GAAACTGGCCCTGGCTAAAT	60.451	20	ATATGGAGGGAGCCGGTAAT	59.649	20	271	9	279
Unigene0040540	1	p3	(TTC)6	18	748	765	TGCTTTCCGCTCTATTCGTT	59.982	20	CAATGTCATTTGCAGGGCTA	59.688	20	264	584	847	TTGCTTTCCGCTCTATTCGT	59.982	20	CAATGTCATTTGCAGGGCTA	59.688	20	265	583	847	AGGAGCCTTTCTTGCTTTCC	59.962	20	CAATGTCATTTGCAGGGCTA	59.688	20	276	572	847
Unigene0040620	1	p2	(AT)10	20	2634	2653	CTGCAAAACTGCACCACAAC	60.347	20	AAGGACATTCGTTCTGCCAC	60.119	20	261	2476	2736	CTGCAAAACTGCACCACAAC	60.347	20	ACAAGGACATTCGTTCTGCC	60.119	20	263	2476	2738	CTGCAAAACTGCACCACAAC	60.347	20	TAGTTGCCACCCGATGGTAT	60.214	20	230	2476	2705
Unigene0040650	1	p3	(TAG)5	15	1085	1099	TCCCCAGAATACATGTGGGT	60.05	20	ATTTGGGCATTCACAGGAAG	59.933	20	221	981	1201	TCCCCAGAATACATGTGGGT	60.05	20	GAGGTTCATTTGGTCTCCCA	59.903	20	240	981	1220	CCGTTGAGAAAGCTGAAAGC	60.132	20	GCTCCCAAGTTAAACACCCA	59.971	20	276	1047	1322
Unigene0040675	1	p4	(TCAA)5	20	2487	2506	TCTTCTTGGTCATTGGAGGC	60.195	20	GGATGCAGAAACTGGGTCAT	59.934	20	261	2370	2630	TCTTCTTGGTCATTGGAGGC	60.195	20	AACTGGGTCATTTCAATGGG	59.647	20	252	2370	2621	TCTTCTTGGTCATTGGAGGC	60.195	20	GCTTCTGTTACCGCTGCATT	60.416	20	215	2370	2584
Unigene0040676	1	p2	(TA)7	14	1017	1030	TTTACATTACCGGGCAGGAC	59.823	20	CATTCAGAGAGCCGTTTCGT	60.397	20	187	898	1084	GTTTACATTACCGGGCAGGA	59.823	20	CATTCAGAGAGCCGTTTCGT	60.397	20	188	897	1084	TTTACATTACCGGGCAGGAC	59.823	20	AGCTGCTCAAGGAAGCTCAA	60.419	20	158	898	1055
Unigene0040706	1	p5	(TCTTT)5	25	92	116	CTTTACAACCACCCACCCAA	60.638	20	TTTTGTTTGCTTGCTTCACG	60.029	20	177	47	223	CTTTACAACCACCCACCCAA	60.638	20	CGCCAGGTCAAATTATTCGT	59.96	20	244	47	290	CTTTACAACCACCCACCCAA	60.638	20	GGAGGCACGTGAAAACTTGT	60.156	20	224	47	270
Unigene0040708	1	c*	(ATAG)7(AG)6*	38	10	47
Unigene0040713	1	c	(CT)15t(TC)6	43	1	43
Unigene0040714	1	p2	(TC)24	48	598	645
Unigene0040716	1	p3	(GGT)6	18	1411	1428	TTTCCTTGTGGGTTTTGTCC	59.807	20	GGCGGATTATCTGCAATGTT	59.929	20	243	1335	1577	CCTTGTGGGTTTTGTCCAAT	59.688	20	GGCGGATTATCTGCAATGTT	59.929	20	240	1338	1577	TTTCCTTGTGGGTTTTGTCC	59.807	20	CATTCTCTCTCCCACCCTCA	60.191	20	122	1335	1456
Unigene0040748	1	p3	(ACT)7	21	672	692	TTTTGGGAGCCAATTGAAAG	60.046	20	ACAAATGTTGCTGGATGCTG	59.722	20	194	526	719	GATTTTGGGAGCCAATTGAA	59.878	20	ACAAATGTTGCTGGATGCTG	59.722	20	196	524	719	TTTTGGGAGCCAATTGAAAG	60.046	20	CAAAATCCCAACACTACGGC	60.365	20	233	526	758
Unigene0040754	1	p6	(TTCAGA)4	24	579	602	GCAAATCAACCTGACATGGA	59.502	20	CAAGGGGGTCATTTTCATTG	60.162	20	223	420	642	TGCAAATCAACCTGACATGG	60.517	20	CAAGGGGGTCATTTTCATTG	60.162	20	224	419	642	GCACTCCTGATGTGACAAGC	59.425	20	CAAGGGGGTCATTTTCATTG	60.162	20	267	376	642
Unigene0040755	1	p2	(TA)6	12	2502	2513	CTTCTGCTTGGGATACGGAG	59.83	20	ATGTCCAAGTGCCCTGAAAC	59.973	20	196	2386	2581	CCCTGGTGAGTCTGCCTAAA	60.246	20	ATGTCCAAGTGCCCTGAAAC	59.973	20	111	2471	2581	ATGCATCTTCTGCTTGGGAT	59.658	20	ATGTCCAAGTGCCCTGAAAC	59.973	20	202	2380	2581
Unigene0040860	1	p2	(AC)9	18	409	426
Unigene0040861	1	p2	(AC)9	18	409	426
Unigene0040863	1	p2	(AC)9	18	242	259
Unigene0040874	1	p2	(AC)6	12	682	693	TAGACGAGTATCGATGGCCC	60.059	20	GAAGAGAAACCACCCGAACA	60.088	20	225	524	748	TAGACGAGTATCGATGGCCC	60.059	20	GAAACCACCCGAACAACATC	60.218	20	220	524	743	GCAGATGTGCAACATTCGTC	60.281	20	GAAGAGAAACCACCCGAACA	60.088	20	198	551	748
Unigene0040892	1	p3	(TCG)5	15	2036	2050	CTAGACCACCCGAAATGAGC	59.694	20	TGGCTTTAGGGAAAGTCGAA	59.817	20	266	1843	2108	TTTTCACACGGACGAAAGAA	59.293	20	TGGCTTTAGGGAAAGTCGAA	59.817	20	244	1865	2108	CTAGACCACCCGAAATGAGC	59.694	20	TTTGGCTTTAGGGAAAGTCG	59.334	20	268	1843	2110
Unigene0040912	1	p3	(AGA)5	15	4	18
Unigene0040925	1	p3	(GCT)6	18	1673	1690	TGCTATGCTCAAGGAGGACA	59.547	20	TCAGATTGCATTGCTTTTGC	59.96	20	273	1563	1835	TGCTATGCTCAAGGAGGACA	59.547	20	GGCTTCAGATTGCATTGCTT	60.361	20	277	1563	1839	AATGATTGTTGCGACCTGTG	59.572	20	AGGATGCTTCCAAGATCAGG	59.239	20	228	1536	1763
Unigene0040973	1	p2	(TA)6	12	1460	1471
Unigene0040993	1	p2	(AG)7	14	1128	1141	ATGCAAAGGATGAAGACGCT	59.843	20	TCAGGCTAATTTGGTTTGTGC	60.124	21	249	933	1181	GCAAAGGATGAAGACGCTTT	59.457	20	TCAGGCTAATTTGGTTTGTGC	60.124	21	247	935	1181	TTGCCGACGAGGAGTAATGT	60.657	20	TCAGGCTAATTTGGTTTGTGC	60.124	21	180	1002	1181
Unigene0040994	1	c	(CAA)5taacaat(AAC)7	43	719	761	CGAGGAAGCAGATTGAGAGG	60.088	20	TGTGTAGTGTGGGGGACAGA	59.997	20	208	588	795	CGAGGAAGCAGATTGAGAGG	60.088	20	TGTAGTGTGGGGGACAGACA	59.997	20	206	588	793	CGAGGAAGCAGATTGAGAGG	60.088	20	TTGGGAATGGGAATGTGAAT	59.991	20	275	588	862
Unigene0041004	1	p2	(AT)9	18	953	970	ATGCAAGAAAGGCGACAAGT	59.882	20	CCTGTTGCAGCTGTGTGTCT	60.096	20	184	850	1033	ATGCAAGAAAGGCGACAAGT	59.882	20	TGTTGCAGCTGTGTGTCTGA	60.235	20	182	850	1031	TAATGGCATGAACCACAACG	60.379	20	CCTGTTGCAGCTGTGTGTCT	60.096	20	280	754	1033
Unigene0041080	1	p2	(TA)6	12	587	598	TAGAGCATTGATAACCCGGC	60.06	20	AGGTTCCTGAGAAATTGGCT	57.853	20	227	440	666	ATTGATAACCCGGCCCTTAG	60.164	20	AGGTTCCTGAGAAATTGGCT	57.853	20	221	446	666	ATAACCCGGCCCTTAGACAT	59.688	20	AGGTTCCTGAGAAATTGGCT	57.853	20	217	450	666
Unigene0041083	1	p3	(TTC)6	18	1509	1526	CTTCGCTGCAATTTTTAGGC	59.985	20	GCAGCGTGAAATCACTCGTA	60.019	20	195	1471	1665	TTCGCTGCAATTTTTAGGCT	59.985	20	GCAGCGTGAAATCACTCGTA	60.019	20	194	1472	1665	CGTCGGAATCTTCTTCTTCG	59.948	20	GCAGCGTGAAATCACTCGTA	60.019	20	210	1456	1665
Unigene0041109	1	p6	(TCATCT)4	24	3371	3394	GCGGCAGAGAAGAAACAAAC	60	20	TGAGCAAAGAGTGAGAAATGG	58.09	21	172	3280	3451	GCGGCAGAGAAGAAACAAAC	60	20	TGAGCAAAGAGTGAGAAATGGT	58.983	22	172	3280	3451	TTTCTTGCGTTCAAAACACG	59.888	20	TGAGCAAAGAGTGAGAAATGG	58.09	21	252	3200	3451
Unigene0041111	1	p3	(AGA)5	15	429	443	AGTGTGATATGGAGGGCAGC	60.104	20	AAGTCGCTACCTCGGTCAGA	60.012	20	159	321	479	AGTGTGATATGGAGGGCAGC	60.104	20	TGTGGGCAAGAAATTCATCA	60.049	20	275	321	595	AGGCAATTCAAAATGACCCA	60.309	20	AAGTCGCTACCTCGGTCAGA	60.012	20	279	201	479
Unigene0041113	1	p6	(GGGAAG)4	24	1828	1851	ATTCGCATCCTCTGATTGCT	59.803	20	GGGCAAGAACACCACAGATT	59.973	20	224	1717	1940	CTGTTGTGGGGATTCCTGAT	59.779	20	GGGCAAGAACACCACAGATT	59.973	20	197	1744	1940	ATTCGCATCCTCTGATTGCT	59.803	20	AGAACACCACAGATTTCGGC	60.119	20	219	1717	1935
Unigene0041121	1	p2	(AT)14	28	1	28
Unigene0041123	1	p2	(TA)17	34	1847	1880
Unigene0041134	1	p2	(AT)10	20	1820	1839	ATGCGATGGTACTTGCATGA	60.104	20	TAAGTGGGTTTGCCGGTCTA	60.493	20	140	1757	1896	CTTTGAATCTCTGCGGAAGG	59.948	20	TGTGGTCGGATTTGTTTTTG	59.415	20	280	1586	1865	ATGCGATGGTACTTGCATGA	60.104	20	TGTGGTCGGATTTGTTTTTG	59.415	20	109	1757	1865
Unigene0041141	1	p2	(GA)6	12	1096	1107	AAAAGGGGTGCAATTCTGTG	59.971	20	TCCTGACACCTTGTTTGCAG	59.873	20	211	955	1165	AAAAGGGGTGCAATTCTGTG	59.971	20	ACTGGTGTCCCTCAAGTGCT	59.756	20	179	955	1133	TTCAAGAAGAGCGTTGGGAT	59.813	20	TCCTGACACCTTGTTTGCAG	59.873	20	271	895	1165
Unigene0041150	1	p3	(TGA)5	15	1331	1345	TTCTCGGTTTAACAGGGGTG	59.964	20	CCTGTGTCATGTCCATCCAG	59.954	20	124	1278	1401	ACAGCAGCATGTTCGTGTTC	59.912	20	CCTGTGTCATGTCCATCCAG	59.954	20	189	1213	1401	ACAGCAGCATGTTCGTGTTC	59.912	20	AGAGGTCCGAATCCTCCTGT	60.073	20	204	1213	1416
Unigene0041172	1	p2	(TA)7	14	1656	1669	GATGGATGTTTGTTGCCTCA	59.502	20	CGTGTATCCCCGATTTATGC	60.175	20	264	1588	1851	GATGGATGTTTGTTGCCTCA	59.502	20	CTGTCGTGTATCCCCGATTT	59.813	20	268	1588	1855	CGATGGTTCTAGCGGTATCC	59.551	20	TGCAGCCTTAGATGCTTTGA	59.712	20	280	1555	1834
Unigene0041188	1	p4	(ATCT)4	16	527	542	CTGTTCTTCTGCTGCTGGTG	59.77	20	AAAGCCAAACTCCCATGTTG	59.971	20	255	320	574	CTGTTCTTCTGCTGCTGGTG	59.77	20	CAAAGCCAAACTCCCATGTT	59.971	20	256	320	575	TGTTCTTCTGCTGCTGGTGT	59.622	20	AAAGCCAAACTCCCATGTTG	59.971	20	254	321	574
Unigene0041213	1	p4	(TTTA)4	16	976	991	CACTGCTAGGTGCTGCATGT	60.08	20	CAAATCGGGTTCCTAAAGCA	60.067	20	215	883	1097	CACTGCTAGGTGCTGCATGT	60.08	20	CCTTTGCTGGTTGGTAGCTC	59.875	20	183	883	1065	CACTGCTAGGTGCTGCATGT	60.08	20	AGTTTTCTGGCACAAGTGGG	60.149	20	237	883	1119
Unigene0041215	1	p4	(TTTA)4	16	976	991	CACTGCTAGGTGCTGCATGT	60.08	20	AGGTTGCAACTGCTTTGTCC	60.299	20	253	883	1135	CACTGCTAGGTGCTGCATGT	60.08	20	GCTTTGTCCCCTTCCAATTT	60.299	20	242	883	1124	CACTGCTAGGTGCTGCATGT	60.08	20	AGGTCTGAACCCTCCATCAA	59.505	20	132	883	1014
Unigene0041231	1	p3	(CTT)8	24	1104	1127	ATCCCCTTCAACTGCTCCTT	60.074	20	TGGCCCAGATAATCTCCTTG	60.029	20	240	966	1205	AATCCCCTTCAACTGCTCCT	60.074	20	TGGCCCAGATAATCTCCTTG	60.029	20	241	965	1205	ACCCCTGTTCCTCGTCTTCT	60.111	20	TGGCCCAGATAATCTCCTTG	60.029	20	190	1016	1205
Unigene0041244	1	p3	(ATT)5	15	214	228	CTCGTACTTTCCCCTTTCCC	59.934	20	TTTAGCTGATGGATGGGGAG	60.029	20	257	21	277	TTTCCCCTTTCCCCTAATTG	60.116	20	TTTAGCTGATGGATGGGGAG	60.029	20	250	28	277	AGTCCACGAAAGGAACAACG	60.149	20	TTTAGCTGATGGATGGGGAG	60.029	20	206	72	277
Unigene0041247	1	p2	(AG)6	12	1638	1649	GGATGTTGAATCCCGAGCTA	60.036	20	GCAACTCCAGCTTTGGTCTC	59.997	20	253	1526	1778	ATTCTTTCGGGCAACAAATG	59.938	20	GCAACTCCAGCTTTGGTCTC	59.997	20	272	1507	1778	GGATGTTGAATCCCGAGCTA	60.036	20	CAATCCATGGCTCAACCTCT	60.073	20	156	1526	1681
Unigene0041404	1	p3	(GCC)5	15	4333	4347	AAGAATCATCAGACGCCATTG	60.088	21	CAGCATCGTTGGACTGAGAA	59.984	20	208	4271	4478	AGAATCATCAGACGCCATTG	58.672	20	CAGCATCGTTGGACTGAGAA	59.984	20	207	4272	4478	AAGAATCATCAGACGCCATTG	60.088	21	CGGCTTTGATTTTCAGCAGT	60.386	20	140	4271	4410
Unigene0041462	1	p6	(GGAAGT)4	24	4488	4511	AATGGGGAGAGTGACACTGG	59.962	20	ATTTGGTCAATGCTGCTTCC	60.081	20	121	4439	4559	GGAACAAATGGGGAGAGTGA	59.903	20	ATTTGGTCAATGCTGCTTCC	60.081	20	127	4433	4559	AATGGGGAGAGTGACACTGG	59.962	20	AGAAGAATTGCAGCTCTGGC	59.723	20	275	4439	4713
Unigene0041462	2	p2	(TA)8	16	5476	5491	TTATTGTTTGCCCGGTTCTC	59.938	20	TAGTGCTCTGCCTATTGCGA	59.735	20	207	5335	5541	CAAACTCTTAAGCAACCGGG	59.741	20	TAGTGCTCTGCCTATTGCGA	59.735	20	120	5422	5541	ACTCTTAAGCAACCGGGTCA	59.734	20	TAGTGCTCTGCCTATTGCGA	59.735	20	117	5425	5541
Unigene0041471	1	p2	(CT)18	36	2418	2453	ACGTATGTGGCAGAGGTTCC	59.997	20	GAAGGTCGATGTTCAGAGGG	59.655	20	270	2298	2567	ACGTATGTGGCAGAGGTTCC	59.997	20	GGAAGGTCGATGTTCAGAGG	59.655	20	271	2298	2568	ATGTGGCAGAGGTTCCAATC	59.934	20	GAAGGTCGATGTTCAGAGGG	59.655	20	266	2302	2567
Unigene0041485	1	p2	(CT)6	12	3628	3639	TGTTCTCCTTTTTCCCCCTT	59.912	20	GCCAAATAAGCAATCTTCAGC	58.982	21	177	3502	3678	TGACTTTTCGAACCTCAGGC	60.375	20	GCCAAATAAGCAATCTTCAGC	58.982	21	243	3436	3678	TCCTGTTCTCCTTTTTCCCC	60.414	20	GCCAAATAAGCAATCTTCAGC	58.982	21	180	3499	3678
Unigene0041551	1	p2	(TG)6	12	1021	1032	GTGAAGGGCGACATGAGATT	60.081	20	GAGAAATTTCGGCGAATGTG	60.585	20	185	902	1086	GCAGTTGGATTCTTGCCATT	60.081	20	GAGAAATTTCGGCGAATGTG	60.585	20	160	927	1086	CCCGTTGAGAAATCGACATT	59.933	20	GCATATAAAGCAGCGGGTTG	60.608	20	235	830	1064
Unigene0041565	1	p3	(CAG)6	18	954	971	TCAGCAGCAACCAGAACATC	59.992	20	GCATCCTTCTGGAAAAGCTG	59.955	20	258	901	1158	CCACTCCCCTTTCATCTTCA	60.042	20	GAATTGAGGGTGGCTGTTGT	59.973	20	163	884	1046	CCACTCCCCTTTCATCTTCA	60.042	20	ACTTGGGGCTGATATTGTGC	59.962	20	116	884	999
Unigene0041588	1	p3	(CCA)5	15	908	922	ACCATGAAGAGTGGGTGAGG	59.962	20	TCGTCCCAGTTCATGTCATC	59.478	20	249	770	1018	AATGCACGTTGCAATGAGAG	59.871	20	TCGTCCCAGTTCATGTCATC	59.478	20	226	793	1018	GAATAATGCTTACCAGCGGC	59.71	20	TCGTCCCAGTTCATGTCATC	59.478	20	140	879	1018
Unigene0041589	1	p3	(CGG)6	18	487	504	GGTCGGGATGGTCTCCTACT	60.336	20	GAACCAGTAAAGCTGCTCGG	60.015	20	246	348	593	CAGTTGCAGTCGTGGAGAAG	59.616	20	GAACCAGTAAAGCTGCTCGG	60.015	20	195	399	593	TCCTACTTCTCGTTCCTCGC	59.574	20	GAACCAGTAAAGCTGCTCGG	60.015	20	233	361	593
Unigene0041589	2	p2	(AT)9	18	4136	4153	TGGAGATGACGAGGAAGAGG	60.34	20	TCAGCAAACAAGGATAGGCA	59.42	20	249	3967	4215	CCAGCGGCAGTAAGAAGGTA	60.399	20	TCAGCAAACAAGGATAGGCA	59.42	20	136	4080	4215	GGAGATGACGAGGAAGAGGA	59.334	20	TCAGCAAACAAGGATAGGCA	59.42	20	248	3968	4215
Unigene0041606	1	c	(TC)11(TA)8	38	1	38
Unigene0041606	2	p4	(TGAA)4	16	515	530	GCGATACCCATTAGGGACAA	59.784	20	ATGGTCTCGTGGAGGTCATT	59.384	20	107	451	557	GCGATACCCATTAGGGACAA	59.784	20	TGGTCTCGTGGAGGTCATTA	59.086	20	106	451	556	GCGATACCCATTAGGGACAA	59.784	20	TAATGGTCTCGTGGAGGTCA	59.086	20	109	451	559
Unigene0041607	1	p2	(TC)11	22	1364	1385
Unigene0041611	1	p4	(ATTT)4	16	23	38
Unigene0041628	1	c	(TCAT)4tcactcatatcata(TCAT)4tcactcatatcata(TCAT)4	76	1145	1220
Unigene0041660	1	p3	(ACC)6	18	704	721	TTCAGAAAGCAGTGAAGGCA	59.716	20	GAATCTTGCCCTCCATGAAA	60.014	20	171	643	813	ATATTGCTCCTCCACCACCA	60.34	20	GAATCTTGCCCTCCATGAAA	60.014	20	133	681	813	ATATTGCTCCTCCACCACCA	60.34	20	AGGAGAATCTTGCCCTCCAT	60.037	20	137	681	817
Unigene0041663	1	p3	(ATC)5	15	2259	2273	CAGCAGCTGTTGCCAGTAAA	60.195	20	CGCAGGATGCCTATTTTCTC	59.807	20	231	2104	2334	CAGCAGCTGTTGCCAGTAAA	60.195	20	TACATGTCGCAGGATGCCTA	60.243	20	238	2104	2341	TTTTCCCCCTTCCACTTTTC	60.271	20	CGCAGGATGCCTATTTTCTC	59.807	20	251	2084	2334
Unigene0041691	1	p3	(ATT)6	18	8	25
Unigene0041711	1	p3	(GAT)8	24	3154	3177	TGCTGTCCACCTTCTCCTCT	59.986	20	GAGTCGATCCTCAAATCCCA	60.011	20	253	3097	3349	TGCTGTCCACCTTCTCCTCT	59.986	20	TTTGATGGGAACGAGGAGTC	60.05	20	268	3097	3364	TGCTGTCCACCTTCTCCTCT	59.986	20	GAAAGAGCATTGGAGGGTGA	60.195	20	199	3097	3295
Unigene0041788	1	p2	(TA)6	12	213	224	GGACCTCAATTTCGGAATCA	59.871	20	TTGTAACCACAACACACCGC	60.472	20	242	148	389	GGACCTCAATTTCGGAATCA	59.871	20	AGTATCCGTCCTCGGGACAT	60.735	20	277	148	424	GACAACGGACCTCAATTTCG	60.495	20	TTGTAACCACAACACACCGC	60.472	20	248	142	389
Unigene0041794	1	p2	(GT)7	14	1595	1608	AATTGCAAAACCCAACCAAC	59.708	20	AAGAATTGCCGGGGTTTAAT	59.68	20	194	1483	1676	AATTGCAAAACCCAACCAAC	59.708	20	TGCCGGGGTTTAATTATTTG	59.669	20	188	1483	1670	AAAGGAATTGCAAAACCCAA	59.429	20	ATCTAAGAATTGCCGGGGTT	59.799	20	203	1478	1680
Unigene0041794	2	p2	(GT)6	12	1759	1770	AACCCCGGCAATTCTTAGAT	59.799	20	GTCACAACACACACACACACG	59.549	21	279	1661	1939	AACCCCGGCAATTCTTAGAT	59.799	20	TCACAACACACACACACACG	58.501	20	278	1661	1938	TAAACCCCGGCAATTCTTAG	59.075	20	TCACAACACACACACACACG	58.501	20	280	1659	1938
Unigene0041794	3	p2	(GT)7	14	1921	1934	AACCCCGGCAATTCTTAGAT	59.799	20	CAGAACAAGTGCAGGCACAC	60.51	20	224	1823	2046	AATTAAACCCCGGCAATTCT	59.68	20	CAGAACAAGTGCAGGCACAC	60.51	20	229	1818	2046	ATTAAACCCCGGCAATTCTT	59.68	20	CAGAACAAGTGCAGGCACAC	60.51	20	228	1819	2046
Unigene0041811	1	p4	(TGTT)4	16	5237	5252	GGAAAGTGTATCTCGCCTCG	59.836	20	TTAGGTGGAAAGGCCAACAC	59.971	20	229	5056	5284	GGAAAGTGTATCTCGCCTCG	59.836	20	GTCATTAGGTGGAAAGGCCA	59.933	20	233	5056	5288	AGTTGCAGGCCTTGGTTTTA	59.747	20	TTAGGTGGAAAGGCCAACAC	59.971	20	113	5172	5284
Unigene0041840	1	p3	(CAC)5	15	980	994	AAGCCGAAGCACAAGAAGAA	60.132	20	AGGGGAGTAAAGTTCCTCGG	59.571	20	129	949	1077	GGTCACAAAAAGAAGCAGCC	59.859	20	AGGGGAGTAAAGTTCCTCGG	59.571	20	231	847	1077	AGCCGAAGCACAAGAAGAAG	59.757	20	AGGGGAGTAAAGTTCCTCGG	59.571	20	128	950	1077
Unigene0041908	1	p2	(TA)6	12	1174	1185	AGAGACATGTTTTTCGCGGT	59.74	20	ATTCTGCTTTCTCAAGGCCA	59.955	20	221	1037	1257	AATGTTTTGGATGCGAGCTT	59.713	20	ATTCTGCTTTCTCAAGGCCA	59.955	20	269	989	1257	AACGGAGGAATTTTTCCAGG	60.291	20	ATTCTGCTTTCTCAAGGCCA	59.955	20	175	1083	1257
Unigene0042004	1	p2	(TA)7	14	58	71	CCGATAAATATTATCACTGACGTCTAA	59.027	27	ATCTGCAAAGACGGAGGATG	60.218	20	256	28	283	CCGATAAATATTATCACTGACGTCTAA	59.027	27	GGGACAATATGAGGACCGAA	59.75	20	203	28	230	CCGATAAATATTATCACTGACGTCTAA	59.027	27	CTGCAAAGACGGAGGATGTT	60.255	20	254	28	281
Unigene0042015	1	p2	(AT)7	14	3257	3270	GAACAGGCATTGAAACAAAGG	59.601	21	TGGTACAACATCCGTTGGAA	59.816	20	263	3095	3357	GAACAGGCATTGAAACAAAGG	59.601	21	ACATCCGTTGGAAGGAATTG	59.79	20	256	3095	3350	GAACAGGCATTGAAACAAAGG	59.601	21	ATTTCTGGCAGTGCAGATCC	60.226	20	210	3095	3304
Unigene0042033	1	p3	(CAA)5	15	621	635	TGAAGGACAATGGTGGTGAA	59.935	20	TTCCAGCTGCAAGAGACAGA	59.855	20	195	472	666	TTGAAGGACAATGGTGGTGA	59.935	20	TTCCAGCTGCAAGAGACAGA	59.855	20	196	471	666	CAATGGTGGTGAAGTGATGG	59.806	20	TTCCAGCTGCAAGAGACAGA	59.855	20	188	479	666
Unigene0042036	1	p3	(CAG)5	15	2611	2625	ACAGCAGCAACATCAACAGC	60.064	20	GGCCAGGAAAGGTGGTAAAT	60.187	20	143	2570	2712	CGGCCTAAATCAGCAAATGT	60.096	20	CCTGGAGATTGTTGGGTGTT	59.82	20	183	2474	2656	CGGCCTAAATCAGCAAATGT	60.096	20	TTTTGCTTCCCTGGAGATTG	60.184	20	192	2474	2665
Unigene0042037	1	p3	(AGG)5	15	528	542	ATGGTGGTGATGATGGGATT	59.869	20	AATTGCATTTTTCCCCTTCC	60.13	20	266	352	617	ATGGTGGTGATGATGGGATT	59.869	20	GGAATTGCATTTTTCCCCTT	60.13	20	268	352	619	ATGGTGGTGATGATGGGATT	59.869	20	GTCTGCTTCACTCTTTCGCC	60.142	20	230	352	581
Unigene0042068	1	p3	(TTA)7	21	112	132	CATACCCTTCGCCGTAAAAA	59.958	20	TTGATTTCCTGTGGTAGGAAAAG	59.527	23	107	85	191	CTCATACCCTTCGCCGTAAA	60.089	20	TTGATTTCCTGTGGTAGGAAAAG	59.527	23	109	83	191	CATTGCATTCCTGTTGTTGC	60.119	20	TTGATTTCCTGTGGTAGGAAAAG	59.527	23	185	7	191
Unigene0042069	1	p3	(TTA)7	21	4349	4369	CATACCCTTCGCCGTAAAAA	59.958	20	TTGATTTCCTGTGGTAGGAAAAG	59.527	23	107	4322	4428	CTCATACCCTTCGCCGTAAA	60.089	20	TTGATTTCCTGTGGTAGGAAAAG	59.527	23	109	4320	4428	CATACCCTTCGCCGTAAAAA	59.958	20	TCCTGTGGTAGGAAAAGAAGAGA	59.398	23	101	4322	4422
Unigene0042109	1	p3	(AAT)5	15	1	15
Unigene0042110	1	p3	(GCA)5	15	755	769	CGAAACCGAAGCCTAAGATG	59.839	20	GCATTCCCAGGGGATTATTT	59.984	20	201	639	839	CGAAACCGAAGCCTAAGATG	59.839	20	CCCAGGGGATTATTTCTCGT	60.145	20	196	639	834	TCGGAAGGATAACTTGCAGC	60.352	20	GCATTCCCAGGGGATTATTT	59.984	20	128	712	839
Unigene0042134	1	p2	(CT)11	22	7287	7308	ATACTGCATGGGTTGCATGA	59.955	20	GAAGATGTGTGTGGAAGGGG	60.363	20	110	7238	7347	TGATACTGCATGGGTTGCAT	59.955	20	GAAGATGTGTGTGGAAGGGG	60.363	20	112	7236	7347	GGGTTGCATGAAACACTTGA	59.547	20	GAAGATGTGTGTGGAAGGGG	60.363	20	101	7247	7347
Unigene0042137	1	p3	(CGC)6	18	1139	1156	CTTCGGGAACAAGCTATGGA	60.206	20	CCGTCTATGCTCAGTACGCA	60.035	20	129	1073	1201	TCTTCGGGAACAAGCTATGG	60.206	20	CCGTCTATGCTCAGTACGCA	60.035	20	130	1072	1201	CTATGGATTCCGCAGCTGTT	60.235	20	CCGTCTATGCTCAGTACGCA	60.035	20	116	1086	1201
Unigene0042139	1	p4	(ATTT)4	16	127	142	ATTAATGATGTCGGGAGGGC	61.044	20	CGCGTCTCTTTGTTTGATGA	59.988	20	158	34	191	ATTAATGATGTCGGGAGGGC	61.044	20	AACTGCTTCAGCCGATGACT	60.02	20	204	34	237	TTCCTCTGCCAACAAAATCG	61.137	20	AACTGCTTCAGCCGATGACT	60.02	20	147	91	237
Unigene0042144	1	p3	(TTC)6	18	982	999	CTGCACATGTGGTTTTTGATG	60.019	21	TCTCCTGTAGCAAAAGAAAATTG	57.779	23	208	870	1077	TGCACATGTGGTTTTTGATG	58.966	20	TCTCCTGTAGCAAAAGAAAATTG	57.779	23	207	871	1077	CTGCACATGTGGTTTTTGATG	60.019	21	TCTCTCCTGTAGCAAAAGAAAATTG	60.28	25	210	870	1079
Unigene0042169	1	p4	(ATTT)4	16	5694	5709
Unigene0042204	1	p6	(CGCCAC)4	24	512	535	GGGCACAGAGAAAGATCAGC	59.957	20	AATGATGTTCCAGCGGAAGT	59.556	20	252	329	580	GAGGTGTTGGAGAAATCGGA	60.05	20	AATGATGTTCCAGCGGAAGT	59.556	20	185	396	580	GTAAGAATTCCGTCCCACGA	59.933	20	AATGATGTTCCAGCGGAAGT	59.556	20	206	375	580
Unigene0042205	1	p6	(CCGCCA)4	24	280	303	CCCCATCTCGATCAGAAAAA	60.006	20	GGAGATTGTGGCATTGGAGT	59.934	20	127	204	330	ATGCATCACTGTAGGCTCCC	60.104	20	GGAGATTGTGGCATTGGAGT	59.934	20	231	100	330	CCTCAACCCTAGATTTCCCC	59.761	20	GGAGATTGTGGCATTGGAGT	59.934	20	143	188	330
Unigene0042209	1	p4	(AACA)4	16	3113	3128	CCAGGAGCCACATTTTTGTT	59.971	20	TCAGATCAATGCAGGGGAAT	60.426	20	261	2992	3252	AAAAGAAGATCCCAGGAGCC	59.651	20	TCAGATCAATGCAGGGGAAT	60.426	20	272	2981	3252	AAGAAGATCCCAGGAGCCAC	60.596	20	TCAGATCAATGCAGGGGAAT	60.426	20	270	2983	3252
Unigene0042209	2	p2	(AT)7	14	3747	3760	GAAAGCCCTCCAAGTGACAG	59.844	20	TTTCTGCATCGGTCTTACCC	60.074	20	230	3649	3878	AGAAAGCCCTCCAAGTGACA	59.844	20	TTTCTGCATCGGTCTTACCC	60.074	20	231	3648	3878	AGTGGAAGAGAAAGCCCTCC	59.817	20	TTTCTGCATCGGTCTTACCC	60.074	20	239	3640	3878
Unigene0042214	1	p2	(AG)6	12	403	414	CACAGGTTGGTGACGATGAC	60.005	20	GAATCTCCCGGTTTCCTCTC	60.015	20	245	253	497	ACAGGTTGGTGACGATGACA	60.005	20	GAATCTCCCGGTTTCCTCTC	60.015	20	244	254	497	CACAGGTTGGTGACGATGAC	60.005	20	TCTCTCTGGCTTGGCAAGAT	60.096	20	229	253	481
Unigene0042214	2	p3	(TGC)5	15	2585	2599	AGCACAAATCACCCATGACA	59.967	20	GTGCGGAGAATGGGAATCTA	60.036	20	252	2390	2641	CATGACATCAGGGCACAGTC	60.121	20	GTGCGGAGAATGGGAATCTA	60.036	20	239	2403	2641	CGGGATGATTTCCAAACACT	59.79	20	GTGCGGAGAATGGGAATCTA	60.036	20	108	2534	2641
Unigene0042235	1	p3	(TGA)5	15	1548	1562	ACCAAAACAACCAGCCAAAG	60.008	20	CTCTTCTTTCCAGACGGTGC	59.989	20	195	1460	1654	CCAAAACAACCAGCCAAAGT	60.008	20	CTCTTCTTTCCAGACGGTGC	59.989	20	194	1461	1654	ACCAAAACAACCAGCCAAAG	60.008	20	CCTCTTCTTTCCAGACGGTG	59.837	20	196	1460	1655
Unigene0042270	1	p3	(TTG)5	15	939	953	TGGGCTGTGAATCATACGTC	59.527	20	AATCCCAGATCCTGCAAGTG	60.073	20	211	898	1108	TGGGCTGTGAATCATACGTC	59.527	20	AGCAACCACCTTTCCCTTCT	60.11	20	108	898	1005	TGGGCTGTGAATCATACGTC	59.527	20	AGAAGCAACCACCTTTCCCT	60.11	20	111	898	1008
Unigene0042273	1	p2	(CT)6	12	1881	1892	TCCATCACTGGACATCTTGG	59.473	20	CCTTCTCATGCACTGACGACT	60.46	21	137	1806	1942	CTCGTCTTGTCCATCACTGG	59.257	20	CCTTCTCATGCACTGACGACT	60.46	21	146	1797	1942	TGAAATGAATTCCACCTGGC	60.843	20	CCTTCTCATGCACTGACGACT	60.46	21	238	1705	1942
Unigene0042274	1	p3	(CAA)5	15	829	843	TTGGCATTGTGATGGGTATG	60.197	20	GGGACAGTTTCACTGGCAAT	59.973	20	129	740	868	CATTGGCATTGTGATGGGTA	60.197	20	GGGACAGTTTCACTGGCAAT	59.973	20	131	738	868	ATTTGTTTGGCTCTTCGCAC	60.257	20	GGGACAGTTTCACTGGCAAT	59.973	20	184	685	868
Unigene0042284	1	p2	(AG)6	12	1982	1993	ACAGCGCCTACTGACTGGTT	59.937	20	ATGAGACTCTGGCCTCGGTA	59.827	20	246	1927	2172	ACAGCGCCTACTGACTGGTT	59.937	20	CAGCTGTGTTGAGCAAAGGA	60.175	20	114	1927	2040	ACAGCGCCTACTGACTGGTT	59.937	20	TGTGACAGCTGTGTTGAGCA	60.235	20	119	1927	2045
Unigene0042308	1	p2	(AG)8	16	264	279	GACACAGAGACGAGGCACAA	60.03	20	TCTCATCCTCCCACACACCT	60.527	20	277	79	355	CCTTCAGCACCTCTGGAAAC	59.844	20	TCTCATCCTCCCACACACCT	60.527	20	230	126	355	TTCGAAGTTTTCTCCAACGG	60.22	20	TCTCATCCTCCCACACACCT	60.527	20	188	168	355
Unigene0042329	1	p2	(AT)6	12	2793	2804	AATGGTTCCGCTGAAATGAC	59.939	20	CATAAAACGGTGCTCACTGC	59.347	20	173	2675	2847	ACGCAGCAGTGAAATGAATG	59.871	20	CATAAAACGGTGCTCACTGC	59.347	20	244	2604	2847	ATGGAAATGGCCAAAATCAA	60.132	20	CATAAAACGGTGCTCACTGC	59.347	20	209	2639	2847
Unigene0042380	1	p4	(TATG)5	20	972	991	ATTTTGAACATGCTACGGGG	59.823	20	CTCCACACCACATCCCTTCT	59.962	20	209	891	1099	ATTTTGAACATGCTACGGGG	59.823	20	GCTCCCCAGTTCACTGATGT	60.12	20	276	891	1166	ATTTTGAACATGCTACGGGG	59.823	20	ACTCCACACCACATCCCTTC	59.817	20	210	891	1100
Unigene0042391	1	p2	(AC)9	18	62	79	CAGAAAGTGTGGATTGGTTCAA	60.008	22	CATGCAGAGTTTTCTTGCGA	60.134	20	158	5	162	CAGAAAGTGTGGATTGGTTCAA	60.008	22	CCTTCACAACGCTCTAACCC	59.734	20	133	5	137	CAGAAAGTGTGGATTGGTTCA	58.609	21	CATGCAGAGTTTTCTTGCGA	60.134	20	158	5	162
Unigene0042460	1	p2	(AG)7	14	69	82	TTCTGGCTAATTTTCGAAGCA	59.971	21	CTTGGGATCTTCCCCAAACT	60.298	20	244	10	253	CCCTTTTCTGGCTAATTTTCG	60.076	21	CTTGGGATCTTCCCCAAACT	60.298	20	249	5	253	TTCTGGCTAATTTTCGAAGCA	59.971	21	TCTTTCTTGGGATCTTCCCC	60.38	20	249	10	258
Unigene0042467	1	p4	(TTTA)4	16	439	454	AGTCTGCATTTGCAGGAGGT	59.874	20	TATGAAAGGCTGTTTCGGCT	59.845	20	233	354	586	AGGTCAGCTGCGAGCTTTTA	60.292	20	TATGAAAGGCTGTTTCGGCT	59.845	20	217	370	586	AGTCTGCATTTGCAGGAGGT	59.874	20	ATCTGCCTTCGTTGCTTGAC	60.406	20	273	354	626
Unigene0042487	1	p2	(TA)9	18	1935	1952	GGGCTCGAAATTCTTGACCT	60.578	20	AGCCCAGACAGATTGCTGTT	59.874	20	222	1899	2120	GGGCTCGAAATTCTTGACCT	60.578	20	GAAATTGCAGTTGGCTAGGG	59.708	20	254	1899	2152	GGGCTCGAAATTCTTGACCT	60.578	20	GGAAATTGCAGTTGGCTAGG	59.708	20	255	1899	2153
Unigene0042552	1	p2	(CT)6	12	414	425	AAGCGCTTTCATTGCATCTT	59.988	20	GAGCATTGCATATGGCACAC	60.112	20	244	332	575	CGCTTTCATTGCATCTTGAA	59.953	20	GAGCATTGCATATGGCACAC	60.112	20	241	335	575	GAAATTGCACCCAATATGGC	60.161	20	GAGCATTGCATATGGCACAC	60.112	20	201	375	575
Unigene0042628	1	p2	(TC)6	12	306	317	TACGCCAAACCAAACAACAA	60.007	20	AGATTCACAACACGCTGCAA	60.459	20	238	106	343	TTACGCCAAACCAAACAACA	60.007	20	AGATTCACAACACGCTGCAA	60.459	20	239	105	343	CGGAAGAATTGAGGTGGAAA	60.044	20	AGATTCACAACACGCTGCAA	60.459	20	280	64	343
Unigene0042643	1	p3	(ATA)5	15	233	247	ATCCAAATCCCAAATGCAAA	60.132	20	GGAGGTCATTGGGAGTGGTA	59.779	20	178	178	355	ATGTAGTGGTGACGATGCGA	60.144	20	GGAGGTCATTGGGAGTGGTA	59.779	20	232	124	355	GATGTAGTGGTGACGATGCG	60.144	20	GGAGGTCATTGGGAGTGGTA	59.779	20	233	123	355
Unigene0042644	1	p5	(GTTCT)4	20	1432	1451	GAAGTGCAGGAGTTCTTGGC	59.997	20	CGAATTCTTCCCTCCAAACA	60.044	20	215	1339	1553	GAGCAAGGCCTTCTTCAATG	59.955	20	CGAATTCTTCCCTCCAAACA	60.044	20	251	1303	1553	GAAGTGCAGGAGTTCTTGGC	59.997	20	TGGGAGGGAGAGAGAGATCA	59.871	20	246	1339	1584
Unigene0042696	1	p4	(TCTT)7	28	601	628	CAGAGGGTACGTGGTACGTG	59.082	20	TCAGTATGGACCCTTCCCTG	59.92	20	204	533	736	CAGAGGGTACGTGGTACGTG	59.082	20	GCCTCGAGAAAAGCTAAGCA	59.867	20	270	533	802	CAGAGGGTACGTGGTACGTG	59.082	20	GTGTGAGTGCACAGAATGGG	60.162	20	226	533	758
Unigene0042728	1	p2	(GA)11	22	2571	2592	CAAAGCTCTGAAGCAAACCC	59.993	20	ATCCCGCCTCCATTATAACC	60.006	20	207	2535	2741	ATGCTGCTGAGTAAAGCCGT	60.044	20	ATCCCGCCTCCATTATAACC	60.006	20	265	2477	2741	CAAAGCTCTGAAGCAAACCC	59.993	20	GCGTTCATGCTACCCATTCT	60.103	20	183	2535	2717
Unigene0042791	1	p3	(GTT)5	15	145	159	GAGGAATTTGGCCAACTCAA	60.051	20	GAATTTTGGTGTCCCCACTG	60.21	20	152	41	192	CCCGCCAATTTTGAATTAGA	59.901	20	GAATTTTGGTGTCCCCACTG	60.21	20	132	61	192	GAGGAATTTGGCCAACTCAA	60.051	20	AAATGCCTTTGTTCTTCGGA	59.685	20	265	41	305
Unigene0042807	1	p3	(ATA)5	15	165	179	CAAAGTGCTTGGTGTGATGG	60.152	20	ATGGAAATGGCGTCACAAAT	60.199	20	234	82	315	CAAAGTGCTTGGTGTGATGG	60.152	20	TTTCCCTTTAAATCGGGAGG	60.245	20	273	82	354	TGCTTGGTGTGATGGAAAAG	59.691	20	ATGGAAATGGCGTCACAAAT	60.199	20	229	87	315
Unigene0042835	1	p3	(GAA)5	15	1614	1628	AGAAGAGCTTCCGAAGGAGG	60.088	20	CTCCCCTTCCATGTGACTGT	59.962	20	254	1542	1795	GCAACAAGGGTTTGGTTGTT	59.875	20	CTCCCCTTCCATGTGACTGT	59.962	20	221	1575	1795	CAAGGGTTTGGTTGTTCGTT	59.869	20	CTCCCCTTCCATGTGACTGT	59.962	20	217	1579	1795
Unigene0042835	2	p2	(AG)7	14	4550	4563	GATGAGGAGGAACCCACAAA	59.903	20	CAATTGGAGACACCATTCAAAA	59.839	22	227	4408	4634	ATCAATGGCTGGAGGATGAA	60.426	20	CAATTGGAGACACCATTCAAAA	59.839	22	120	4515	4634	GATGAGGAGGAACCCACAAA	59.903	20	CAATTGGAGACACCATTCAAA	58.462	21	227	4408	4634
Unigene0042856	1	p3	(GGT)7	21	1679	1699	AGGCAAAGAATGAATCCAGG	59.126	20	GAAAATAATGCACAGCGGGT	59.967	20	103	1654	1756	AGGCAAAGAATGAATCCAGG	59.126	20	AGGTTTCTCGACGAACATGG	60.111	20	130	1654	1783	AGGCAAAGAATGAATCCAGG	59.126	20	TAGGATGCTCTGCTGCTTCA	59.847	20	254	1654	1907
Unigene0042872	1	p4	(AAAG)4	16	154	169	TTATCGGCGCTTTAATCTGC	60.323	20	TGATATCCTCCTGTGCTCCC	60.034	20	213	111	323	TTATCGGCGCTTTAATCTGC	60.323	20	GATATCCTCCTGTGCTCCCA	60.034	20	212	111	322	GCGCTTTAATCTGCGACAGT	60.552	20	TGATATCCTCCTGTGCTCCC	60.034	20	207	117	323
Unigene0042872	2	p3	(CCT)5	15	2413	2427	CTCTGCCACCTCCTACTGCT	59.622	20	GACCCCTTTACCTCCTGGTG	60.736	20	272	2365	2636	CCTCCTACTGCTCCACCAAG	59.861	20	AGCTCCTCTACCCCCAGGT	60.081	19	159	2373	2531	CTCCTACTGCTCCACCAAGG	59.861	20	AGCTCCTCTACCCCCAGGT	60.081	19	158	2374	2531
Unigene0042930	1	p4	(ATAA)4	16	4946	4961	CAAGCACAATCTTTGCAAGC	59.614	20	GGGGGAGGTAAGGAAGAAAG	59.031	20	275	4744	5018	CAAGCACAATCTTTGCAAGC	59.614	20	GGGGGAGGTAAGGAAGAAAGT	59.825	21	275	4744	5018	CGTTCTAGAATTGGGGGCTC	60.949	20	GGGGGAGGTAAGGAAGAAAG	59.031	20	243	4776	5018
Unigene0042946	1	p2	(AT)7	14	327	340	TGCTGAAGAACACAATGGGA	60.24	20	AGGTGTCCTCTCCAATGACCT	59.983	21	185	190	374	AAGCACATTGTGGTGACGAG	59.751	20	AGGTGTCCTCTCCAATGACCT	59.983	21	106	269	374	TGCTGAAGAACACAATGGGA	60.24	20	AGGTGTCCTCTCCAATGACC	58.95	20	185	190	374
Unigene0042948	1	p2	(AT)7	14	320	333	TAAAGCGCTTGGGCTACACT	60.039	20	AGGTGTCCTCTCCAATGACCT	59.983	21	256	112	367	TAAAGCGCTTGGGCTACACT	60.039	20	AGGTGTCCTCTCCAATGACC	58.95	20	256	112	367	TAAAGCGCTTGGGCTACACT	60.039	20	GGTGTCCTCTCCAATGACCT	58.95	20	255	112	366
Unigene0042966	1	p2	(AT)10	20	98	117	TCCGTGACTGAACGTGAGAC	59.872	20	CGAGATGGGGATAACTCTGC	59.653	20	156	44	199	TCCGTGACTGAACGTGAGAC	59.872	20	AGAAGTCATCGAGATGGGGA	59.612	20	165	44	208	CATCCGTGACTGAACGTGAG	60.309	20	CGAGATGGGGATAACTCTGC	59.653	20	158	42	199
Unigene0042982	1	p3	(ACC)6	18	680	697	GAGAGTGACAAGGGAGGCAG	59.986	20	CGAGGATGTGAGAGCAAACA	59.984	20	253	616	868	GGAGGCAGGATTATTGACGA	60.036	20	CGAGGATGTGAGAGCAAACA	59.984	20	241	628	868	GAGAGTGACAAGGGAGGCAG	59.986	20	CGTAATGATGGGCTTGGAGT	59.955	20	177	616	792
Unigene0042984	1	p3	(GGC)5	15	1079	1093	AGCTTTGGGTGTTTGGTGAG	60.149	20	CTCCACCAATTCCATTCCAG	60.309	20	269	972	1240	TTTGGTGAGAGGCGTTAGGT	59.734	20	CTCAACCACCCAGCAAGAGT	60.298	20	238	983	1220	GTTTGGTGAGAGGCGTTAGG	59.734	20	CTCAACCACCCAGCAAGAGT	60.298	20	239	982	1220
Unigene0043033	1	p3	(TCC)5	15	3723	3737	GCAAAGAGCAGGGAAAACTG	59.993	20	GTGACCCTAGGATCCCCATT	60.015	20	271	3583	3853	AGTGCACGTAGCACAGATGC	60.088	20	GTGACCCTAGGATCCCCATT	60.015	20	206	3648	3853	AGTGCACGTAGCACAGATGC	60.088	20	TATGGGCTAAAACGGGTCTG	59.953	20	243	3648	3890
Unigene0043038	1	p3	(GAA)5	15	1318	1332	TACGGAGCCTCATTACAGGG	60.088	20	TTGAGCGATTTGATGCTACG	59.976	20	183	1187	1369	CATCTTATTTGGCAGGGGAA	59.894	20	TTGAGCGATTTGATGCTACG	59.976	20	142	1228	1369	GCAGGGGAATATGAGTTGGA	59.894	20	TTGAGCGATTTGATGCTACG	59.976	20	131	1239	1369
Unigene0043040	1	p3	(TCT)5	15	2814	2828	ACATCTTCTCCCGACTTCCA	59.655	20	ATAGGCAATTGGGTCCATGA	60.155	20	196	2757	2952	ACATCTTCTCCCGACTTCCA	59.655	20	GCAATTGGGTCCATGAAGTT	59.797	20	192	2757	2948	TAGCCCCATAGCCAATTTCA	60.415	20	ATAGGCAATTGGGTCCATGA	60.155	20	220	2733	2952
Unigene0043046	1	c	(GGT)7ggcggtggtgtggtatttgatttggttgggagtaaagatgagggtggggagatagaaaatgaggaacctaatcttaa(AGG)5	113	3562	3674	AAAGGTGACTGTTCGGTTGG	60.005	20	CACCTCCCCAAAAACTGTGT	59.861	20	271	3468	3738	TTCGGTTGGTAATTGGGGTA	60.046	20	CACCTCCCCAAAAACTGTGT	59.861	20	260	3479	3738	CTGTTCGGTTGGTAATTGGG	60.22	20	CACCTCCCCAAAAACTGTGT	59.861	20	263	3476	3738
Unigene0043046	2	p3	(GGT)6	18	3874	3891	ATTTGAATGAACGCGGTAGG	59.96	20	CTCCCTCCATCTGGAGATCA	60.152	20	253	3763	4015	ATTTGAATGAACGCGGTAGG	59.96	20	AACTGCAACCTCACCTCCAC	60.159	20	212	3763	3974	ATTTGAATGAACGCGGTAGG	59.96	20	GGTGCTACCAACTGCAACCT	60.179	20	221	3763	3983
Unigene0043048	1	p2	(AT)6	12	342	353
Unigene0043055	1	p2	(AT)6	12	481	492
Unigene0043086	1	p3	(TCA)8	24	5382	5405	TCGGAATCATTCTCCTCACC	60.011	20	AGATGCCGAGGATGAAATTG	60.036	20	243	5195	5437	CTCTGAAATGCCCATCCACT	60.073	20	AGATGCCGAGGATGAAATTG	60.036	20	182	5256	5437	AGTGCTCTGAAATGCCCATC	60.226	20	AGATGCCGAGGATGAAATTG	60.036	20	186	5252	5437
Unigene0043117	1	p3	(TAA)8	24	2828	2851	GCATGTAACCTTCCAACGCT	60.14	20	CGGAAAAAGGATGAGCGATA	60.167	20	268	2625	2892	AAGCTTCGGTTTGCTATCCA	59.845	20	CGGAAAAAGGATGAGCGATA	60.167	20	143	2750	2892	TTTTCAACCCTCCCATTCAA	60.28	20	CGGAAAAAGGATGAGCGATA	60.167	20	232	2661	2892
Unigene0043134	1	p3	(TAT)5	15	6763	6777
Unigene0043147	1	p3	(GAA)5	15	2485	2499	GGCTGGAGGATGATGAGAGA	60.312	20	GTCCTTGACCTTGGCACAGT	60.159	20	242	2398	2639	GGCTGGAGGATGATGAGAGA	60.312	20	ATCACGCCAGTGTGTCTTTG	59.751	20	221	2398	2618	GAGAAAGGAACGGGAGAAGG	60.183	20	TTCGTTCCTTCCGACGTAAT	59.569	20	260	2279	2538
Unigene0043183	1	p3	(TTC)5	15	2316	2330	GGGTGGATGGAGAGATGAGA	60.008	20	TGAAATCCTGTTTTGGGTACG	59.847	21	189	2168	2356	CCTTAATTGCAAGGGTCCAA	59.931	20	TGAAATCCTGTTTTGGGTACG	59.847	21	216	2141	2356	CAGGAAATCATCCACTGCCT	60.073	20	TGAAATCCTGTTTTGGGTACG	59.847	21	247	2110	2356
Unigene0043213	1	p3	(AGC)5	15	926	940	CTTCCTGCAGATGTGAGTGC	59.577	20	TCCGTCTCATCCTTTGATCC	60.011	20	145	829	973	CTCCGAGGTGCTCACAAAGT	60.444	20	CCTTTGATCCTCCATCTCCA	60.003	20	157	807	963	GTGGCGAAGTCTGGATTACC	59.556	20	CCTTTGATCCTCCATCTCCA	60.003	20	177	787	963
Unigene0043240	1	p3	(TCC)6	18	1542	1559	GCTTGCAACAAGAGTCTCCC	59.997	20	ATAGTTGATGCTGGGGATGC	59.923	20	234	1366	1599	GCTTGCAACAAGAGTCTCCC	59.997	20	TGCAATGACCAAGGAAGTGA	60.24	20	217	1366	1582	TGGTAACAAGCAGGGTAGGC	60.132	20	TGAAGAACAGGCAGCAGCTA	59.888	20	147	1515	1661
Unigene0043253	1	p2	(AC)7	14	419	432	TGCCTAGGTTCAAAACCACC	59.971	20	ACAAGTTTGGGTTCGTCCAT	59.308	20	192	270	461	GTTTTTAGCTGTCCGCAAGG	59.883	20	ACAAGTTTGGGTTCGTCCAT	59.308	20	260	202	461	GCTTGGTTTGCCTAGGTTCA	60.249	20	ACAAGTTTGGGTTCGTCCAT	59.308	20	200	262	461
Unigene0043255	1	p2	(AC)7	14	368	381	TGCCTAGGTTCAAAACCACC	59.971	20	ACAAGTTTGGGTTCGTCCAT	59.308	20	192	219	410	GTTTTTAGCTGTCCGCAAGG	59.883	20	ACAAGTTTGGGTTCGTCCAT	59.308	20	260	151	410	GCTTGGTTTGCCTAGGTTCA	60.249	20	ACAAGTTTGGGTTCGTCCAT	59.308	20	200	211	410
Unigene0043256	1	p2	(AC)7	14	320	333	TGCCTAGGTTCAAAACCACC	59.971	20	ACAAGTTTGGGTTCGTCCAT	59.308	20	192	171	362	GTTTTTAGCTGTCCGCAAGG	59.883	20	ACAAGTTTGGGTTCGTCCAT	59.308	20	260	103	362	GCTTGGTTTGCCTAGGTTCA	60.249	20	ACAAGTTTGGGTTCGTCCAT	59.308	20	200	163	362
Unigene0043278	1	p2	(AT)9	18	3205	3222	AATGCCCAAGGTTGAAATTG	59.801	20	TTCAAAACACACTGGCCATC	59.547	20	264	3048	3311	TGCCCAAGGTTGAAATTGAT	60.309	20	TTCAAAACACACTGGCCATC	59.547	20	262	3050	3311	ATTATGCAATGCCCAAGGTT	59.301	20	TTCAAAACACACTGGCCATC	59.547	20	271	3041	3311
Unigene0043290	1	p2	(TC)8	16	2411	2426	TACCTCCGAAGGCAAGCTAA	59.975	20	TACAGAGTGCCCAATAGCCC	60.096	20	259	2319	2577	TACCTCCGAAGGCAAGCTAA	59.975	20	TGCCCAATAGCCCATATCAT	60.139	20	252	2319	2570	AGGGGAGGAATTATCGTGCT	59.925	20	TACAGAGTGCCCAATAGCCC	60.096	20	240	2338	2577
Unigene0043298	1	p2	(GA)8	16	225	240	GAGCAATAATTGGTGCCACA	59.548	20	TCAGAGTCTGCATGTGAGGG	59.98	20	259	111	369	GAGCAATAATTGGTGCCACA	59.548	20	CATGTGAGGGGGATAGCAGT	59.95	20	249	111	359	GAGCAATAATTGGTGCCACA	59.548	20	GTGAGGGGGATAGCAGTTGA	60.073	20	246	111	356
Unigene0043300	1	c	(TA)7aggattcgtgag(TA)7	40	5517	5556	TCAGGGTCAGATTTGGGTTC	59.903	20	TGACGTTCAGGTTGACACTTG	59.779	21	203	5431	5633	GATTTGGGTTCAGGGTCAGA	59.903	20	TGACGTTCAGGTTGACACTTG	59.779	21	212	5422	5633	CCTCAGTTGCTGATTTGGGT	60.111	20	TGACGTTCAGGTTGACACTTG	59.779	21	223	5411	5633
Unigene0043312	1	p3	(TTC)5	15	291	305	ACGCAGTGACGATGAACAAG	59.905	20	AGGAAAAAGAAGCAGTTGCG	59.632	20	261	113	373	ATGAACAAGCTGTTCCCCAG	60.111	20	AGGAAAAAGAAGCAGTTGCG	59.632	20	250	124	373	CCAAGAGCATTGGATCAACA	59.648	20	CTTCCAAAAATGCATTGGGT	59.801	20	210	241	450
Unigene0043378	1	p3	(TCT)5	15	1090	1104	GTGCACATTGGGGTGGTTAT	60.504	20	GCCTAATGGACTCCCTCCTC	60.037	20	278	950	1227	GTGCACATTGGGGTGGTTAT	60.504	20	TCCCCCAAAACTCTCTTCCT	60.045	20	224	950	1173	GTGCACATTGGGGTGGTTAT	60.504	20	CTCCCTCCTCTCCCACCTAC	60.066	20	268	950	1217
Unigene0043394	1	p2	(TG)6	12	953	964	TGGAGGATTGAAGAAATCGG	60.006	20	ACGACACCAATCCAAACACA	59.855	20	279	910	1188	TGGAGGATTGAAGAAATCGG	60.006	20	CACGACACCAATCCAAACAC	59.855	20	280	910	1189	TGAAGAAATCGGGATTGAGG	60.006	20	ACGACACCAATCCAAACACA	59.855	20	271	918	1188
Unigene0043501	1	p4	(ATTA)10	40	896	935
Unigene0043554	1	p3	(AAT)5	15	1627	1641	AAGCCAGTCAGCGGAGATAA	59.978	20	AGGAACAACATTGACCAGCC	59.973	20	274	1442	1715	GATGATGACGACGACATTGC	60.088	20	AGGAACAACATTGACCAGCC	59.973	20	231	1485	1715	AAGCCAGTCAGCGGAGATAA	59.978	20	AACATTGACCAGCCGGATAC	59.82	20	268	1442	1709
Unigene0043582	1	p3	(ATC)5	15	332	346	TCACAGCCGAACTCATCTTG	59.984	20	TCTTCCAAATGGCATGTCTG	59.648	20	160	280	439	CAGCCGAACTCATCTTGACA	59.984	20	TCTTCCAAATGGCATGTCTG	59.648	20	157	283	439	CACAGCCGAACTCATCTTGA	59.984	20	TCTTCCAAATGGCATGTCTG	59.648	20	159	281	439
Unigene0043590	1	p4	(AATG)4	16	3461	3476
Unigene0043594	1	p3	(TGG)5	15	1165	1179	GCTGTAAAAGTTGCCGAAGC	60.025	20	ATCGCTTCTCTTCCGATCAA	59.917	20	167	1135	1301	GCTGTAAAAGTTGCCGAAGC	60.025	20	AATCGCTTCTCTTCCGATCA	59.917	20	168	1135	1302	AGAGGAAGGGGTTCGAATGT	59.935	20	ATCGCTTCTCTTCCGATCAA	59.917	20	191	1111	1301
Unigene0043640	1	p6	(CAAATG)4	24	843	866	CCTTGGTGTTTCCCATTTTG	60.198	20	GATCAGGAGGCACTGGGATA	60.034	20	265	716	980	CTTGGTGTTTCCCATTTTGG	60.198	20	GATCAGGAGGCACTGGGATA	60.034	20	264	717	980	TTGAATCCCTTGGTGTTTCC	59.767	20	GATCAGGAGGCACTGGGATA	60.034	20	272	709	980
Unigene0043642	1	p3	(ATG)5	15	1003	1017	GAGCAATGTATGATGCTGGC	59.26	20	TGCTCCACGGCTCTTATTCT	59.978	20	220	978	1197	GAGCAATGTATGATGCTGGC	59.26	20	CCTAACAGGACAGGGTCGAA	60.103	20	185	978	1162	GAGCAATGTATGATGCTGGC	59.26	20	GGTATGCTCCACGGCTCTTA	60.235	20	224	978	1201
Unigene0043662	1	p2	(AT)6	12	2553	2564	ATCCCCCATTCTGGTAGTCC	60.015	20	TCATTCTAACTGTTTTCGCTCA	57.719	22	262	2329	2590	GGATCCCCCATTCTGGTAGT	60.015	20	TCATTCTAACTGTTTTCGCTCA	57.719	22	264	2327	2590	CCGGTGCTGGTTCTGATAAT	59.955	20	TCATTCTAACTGTTTTCGCTCA	57.719	22	113	2478	2590
Unigene0043731	1	p2	(CA)6	12	1064	1075	ACCTGTAACCCTCCTGGACC	60.23	20	GCCGTCCTAGCCTTCTTCTT	59.983	20	194	1015	1208	TCATGCATGCACTCACACAC	60.342	20	GCCGTCCTAGCCTTCTTCTT	59.983	20	216	993	1208	CTCATGCATGCACTCACACA	60.496	20	GCCGTCCTAGCCTTCTTCTT	59.983	20	217	992	1208
Unigene0043737	1	p2	(AG)7	14	52	65	GCAAAATGGATGGGTAGGTG	60.192	20	CTGGAATAATCGCGTGGTTT	59.96	20	232	3	234	GCAAAATGGATGGGTAGGTG	60.192	20	TACCAACCTGAGGTCCAAGG	59.959	20	185	3	187	GCAAAATGGATGGGTAGGTG	60.192	20	TGAGGTCCAAGGGTCAAATC	59.903	20	177	3	179
Unigene0043738	1	p3	(CTG)6	18	5176	5193	ATCCATTTGAACGGCTGAAG	60.074	20	TCAAATGGTTTGAACCAGCA	60.088	20	186	5048	5233	TGAACGGCTGAAGTCAAATG	59.84	20	TCAAATGGTTTGAACCAGCA	60.088	20	179	5055	5233	TCCACGTTTTCCACCATGTA	59.816	20	TCAAATGGTTTGAACCAGCA	60.088	20	225	5009	5233
Unigene0043754	1	p2	(TG)8	16	1615	1630	GACCATCGTTGTGGTCTCCT	59.969	20	TGGGAATCGGTATAAGGCAG	59.916	20	258	1539	1796	AGACCATCGTTGTGGTCTCC	59.969	20	TGGGAATCGGTATAAGGCAG	59.916	20	259	1538	1796	GACCATCGTTGTGGTCTCCT	59.969	20	GTGGGAATCGGTATAAGGCA	59.784	20	259	1539	1797
Unigene0043832	1	p2	(AG)7	14	171	184	AGGCCTGGAAAATGTAAGGG	60.312	20	AAGGCACCAGCAAGCTAAGA	60.154	20	278	132	409	AGGCCTGGAAAATGTAAGGG	60.312	20	GAAGGCACCAGCAAGCTAAG	60.154	20	279	132	410	TTTTGACAGAGCGTCCATTG	59.84	20	GATGTGCCTGTGGTTTCAGA	59.682	20	203	23	225
Unigene0043865	1	p2	(TA)6	12	805	816	CCATTCCCCACAAATAGGAA	59.617	20	CCAACTCGTTAGATGCACCA	59.716	20	278	741	1018	AGCGATTGAGTCATTGCACA	60.423	20	CCAACTCGTTAGATGCACCA	59.716	20	251	768	1018	CCATTCCCCACAAATAGGAA	59.617	20	CTCGTTAGATGCACCAATGC	59.301	20	274	741	1014
Unigene0043873	1	p2	(CA)9	18	1335	1352	TTGCCAAGACCAGGTTTTTC	60.088	20	TTGAGCTCTCAGTCCCGAAT	59.95	20	242	1308	1549	TTGCCAAGACCAGGTTTTTC	60.088	20	CTGGGCAACCATCCATACTT	59.813	20	126	1308	1433	TTGCCAAGACCAGGTTTTTC	60.088	20	TTGAGCTCTTCACCAAACCC	60.232	20	108	1308	1415
Unigene0043880	1	p3	(TGA)5	15	2159	2173	TATGGAGAATGGCCATGTGA	59.883	20	CAGCATATGGATCACCAACG	59.948	20	145	2096	2240	TATGGAGAATGGCCATGTGA	59.883	20	CAGCACCATTTTTCCCATCT	59.933	20	214	2096	2309	TATGGAGAATGGCCATGTGA	59.883	20	TAAGCAGCACCATTTTTCCC	60.074	20	218	2096	2313
Unigene0043897	1	p3	(TTC)5	15	2234	2248	CCATCATTGTTGGTGACTCG	59.96	20	AGCTTGACACACCATTGCAG	59.905	20	278	2211	2488	CCATCATTGTTGGTGACTCG	59.96	20	CACACCATTGCAGCAAGTCT	59.905	20	271	2211	2481	CCATCATTGTTGGTGACTCG	59.96	20	GGGAAATACAAGGCGATGAA	59.901	20	123	2211	2333
Unigene0043930	1	p3	(AGC)5	15	413	427	AGGAAGGGAGGAACAAGGAA	60.045	20	CATGTGAAATGAGGCCATTG	59.924	20	265	235	499	AAGGAAGGGAGGAACAAGGA	60.045	20	CATGTGAAATGAGGCCATTG	59.924	20	266	234	499	GGAAGGAAGGGAGGAACAAG	60.045	20	CATGTGAAATGAGGCCATTG	59.924	20	268	232	499
Unigene0043948	1	p2	(AT)10	20	1	20
Unigene0043964	1	p2	(AC)7	14	165	178	TACTCCTGTCTCCCTGCCTG	60.399	20	GCTTGTGGATGTTGTGGTTG	60.008	20	278	122	399	TACTCCTGTCTCCCTGCCTG	60.399	20	TGCTTGTGGATGTTGTGGTT	60.008	20	279	122	400	TACTCCTGTCTCCCTGCCTG	60.399	20	AAACCCAGCAGGGAAATTCT	59.94	20	207	122	328
Unigene0043964	2	p6	(ACCACA)4	24	365	388	AGAATTTCCCTGCTGGGTTT	59.94	20	CCCATTTCATTCATCTTGGC	60.274	20	253	309	561	GTTTTTCAGGTGGGAGCAGA	60.232	20	CCCATTTCATTCATCTTGGC	60.274	20	237	325	561	ATTTCCCTGCTGGGTTTTTC	60.299	20	CCCATTTCATTCATCTTGGC	60.274	20	250	312	561
Unigene0043993	1	p2	(GA)7	14	812	825	CCAAAAGAGCCGCAATAAAA	60.198	20	TTGGAGATATTAGCACCGGG	59.916	20	210	718	927	CCAAAAGAGCCGCAATAAAA	60.198	20	TAGCACCGGGTTTACCTCAG	60.125	20	200	718	917	CCAAAAGAGCCGCAATAAAA	60.198	20	CAGGCATTAGCAACCACAGA	59.864	20	271	718	988
Unigene0043997	1	p4	(TTTA)4	16	1720	1735	TGAGATGAAAATTGGCTCCC	60.014	20	TGAGAAGGGCTACCAGAGGA	59.943	20	223	1661	1883	CCTGTTCCTGGACCTGTGAT	59.962	20	TGAGAAGGGCTACCAGAGGA	59.943	20	279	1605	1883	TGAGATGAAAATTGGCTCCC	60.014	20	ACACAATCGGGCTCAATAGC	60.103	20	172	1661	1832
Unigene0044015	1	p3	(CTT)9	27	1	27
Unigene0044016	1	p3	(GAA)10	30	46	75
Unigene0044042	1	p3	(TGC)6	18	3005	3022	GTGCGTGACATTCCATTTTG	59.972	20	GTGAAGATTGTCGAGGGGAA	60.05	20	236	2860	3095	ATCGGCATAGATGAACCGAG	60.059	20	GTGAAGATTGTCGAGGGGAA	60.05	20	167	2929	3095	CGGCATAGATGAACCGAGAT	60.059	20	GTGAAGATTGTCGAGGGGAA	60.05	20	165	2931	3095
Unigene0044078	1	p6	(GTCCAG)4	24	781	804	TCTGTGCTTGTTTGCAGGTC	60.032	20	GTGAACGAGAGAAGGATCGG	59.803	20	245	757	1001	TCTGTGCTTGTTTGCAGGTC	60.032	20	GGTGAACGAGAGAAGGATCG	59.803	20	246	757	1002	TCTGTGCTTGTTTGCAGGTC	60.032	20	CTCAGGCTACGACTCCTGCT	59.769	20	213	757	969
Unigene0044082	1	p3	(AAC)5	15	1095	1109	CCGTCAAGGAAGCAAACAAT	60.11	20	CAGCTGGGATGACATTGCTA	59.823	20	141	1019	1159	TACGAATCTCTACCCACCGC	60.096	20	CGCTACTAAAAACTGGGGCA	60.257	20	227	966	1192	TACGAATCTCTACCCACCGC	60.096	20	TGCGCTACTAAAAACTGGGG	60.257	20	229	966	1194
Unigene0044083	1	p3	(AAC)5	15	2671	2685	CCGTCAAGGAAGCAAACAAT	60.11	20	CAGCTGGGATGACATTGCTA	59.823	20	141	2595	2735	TTCTGGATCCGTCAAGGAAG	60.187	20	CAGCTGGGATGACATTGCTA	59.823	20	149	2587	2735	CCGTCAAGGAAGCAAACAAT	60.11	20	TGCGCTACTAAAAACTGGGG	60.257	20	176	2595	2770
Unigene0044094	1	p3	(AGC)6	18	1082	1099	TTGAGGACACAAATAGGCCA	59.123	20	TGCTTCTGTCATTGCATTTTC	58.909	21	233	1017	1249	CTGTACGTGAAGCTGTTGGC	59.515	20	TCACTGTGAACCTTTTTACCCA	59.512	22	274	894	1167	GCTGTACGTGAAGCTGTTGG	59.515	20	TCACTGTGAACCTTTTTACCCA	59.512	22	275	893	1167
Unigene0044122	1	c	(AGA)7gaattcatggggttacgaggctgtgaggaggccgtggagattgggctttggagctatcccgctccctccgtggataagcttaagaa(GAT)5	122	249	370	AAGTGGAAGTCGAATCGGTG	60.111	20	GGCGACTGGTAATGGAAAAA	59.938	20	238	184	421	GGAAGTCGAATCGGTGAATG	60.461	20	GGCGACTGGTAATGGAAAAA	59.938	20	234	188	421	TGGAAGTCGAATCGGTGAAT	60.461	20	GGCGACTGGTAATGGAAAAA	59.938	20	235	187	421
Unigene0044160	1	p2	(AT)6	12	1858	1869	GGACTTTCTGGGACAGTGGA	60.088	20	TGTCTATGCTTGAGGGAGTCAA	59.875	22	178	1758	1935	CAGGCCAAGTTTGATCCTGT	60.111	20	TGTCTATGCTTGAGGGAGTCAA	59.875	22	132	1804	1935	CCCTGATGTTTCCACCTTTG	60.345	20	TGTCTATGCTTGAGGGAGTCAA	59.875	22	155	1781	1935
Unigene0044238	1	p2	(TG)6	12	1554	1565	TGCAGTGTTCAGTCTTTGGC	60.032	20	TGGACGTACAGGAAATTGTCA	59.036	21	187	1419	1605	TGCAGTGTTCAGTCTTTGGC	60.032	20	TGGACGTACAGGAAATTGTCAG	60.03	22	187	1419	1605	TTCAGTCTTTGGCTTGGTCC	60.232	20	TGGACGTACAGGAAATTGTCA	59.036	21	180	1426	1605
Unigene0044256	1	p3	(TCG)7	21	1094	1114	TTGCAAGAACAGTTCGATGG	59.84	20	TGGGTAACGCAAGGAAAATC	59.938	20	196	1006	1201	TTGCAAGAACAGTTCGATGG	59.84	20	GGTAACGCAAGGAAAATCCA	59.938	20	194	1006	1199	TTGCAAGAACAGTTCGATGG	59.84	20	GATTGGGTAACGCAAGGAAA	59.938	20	199	1006	1204
Unigene0044269	1	p3	(AGC)5	15	740	754	GCTGCATGTGAGAAGGAACA	59.992	20	TTGTGTCTACAACTAAAGCTCAGAAGA	60.052	27	152	633	784	GCTGCATGTGAGAAGGAACA	59.992	20	TGTGTCTACAACTAAAGCTCAGAAGA	58.89	26	151	633	783	CCATACTCAGCGGATTGGAT	59.917	20	TTGTGTCTACAACTAAAGCTCAGAAGA	60.052	27	278	507	784
Unigene0044272	1	p6	(GTTGAT)4	24	1007	1030	GAGGATAGTGAGGATGGGCA	60.034	20	CCGGAGCCTTCATTAGTTGT	59.195	20	199	874	1072	GAGGATAGTGAGGATGGGCA	60.034	20	AAACTAGAGCAGCCGCTTCC	61.025	20	267	874	1140	GCAGCTATTTTGGCCTTGAT	59.324	20	TGCACTCGAACAACTTGGAA	60.427	20	280	891	1170
Unigene0044277	1	p3	(GAT)5	15	2658	2672	TAACGGAACTTCCCATCTCG	60.066	20	ATTGCTTTTGGTTCAGTGCC	60.118	20	177	2631	2807	TAACGGAACTTCCCATCTCG	60.066	20	GGCAATAAGCTTGCATGTGA	59.839	20	200	2631	2830	TAACGGAACTTCCCATCTCG	60.066	20	TCACTATCATCTTGCGGCAC	59.83	20	109	2631	2739
Unigene0044313	1	p5	(AGCCA)4	20	57	76	TGGTTGAGAATATATAAACATTACTGG	57.034	27	CATTGAATACGCTGCCATTG	60.096	20	134	4	137	TGGTTGAGAATATATAAACATTACTGG	57.034	27	CTGCCATTGTTTTTCTGCAA	59.849	20	123	4	126	TGGTTGAGAATATATAAACATTACTGG	57.034	27	TGCCATTGTTTTTCTGCAAC	59.712	20	122	4	125
Unigene0044314	1	p5	(AGCCA)4	20	57	76	TGGTTGAGAATATATAAACATTACTGG	57.034	27	CTCGCAAGTCCAAAAAGAGG	59.986	20	174	4	177	TGGTTGAGAATATATAAACATTACTGG	57.034	27	CATTGAATACGCTGCCATTG	60.096	20	134	4	137	TGGTTGAGAATATATAAACATTACTGG	57.034	27	CTGCCATTGTTTTTCTGCAA	59.849	20	123	4	126
Unigene0044315	1	p5	(AGCCA)4	20	57	76	TGGTTGAGAATATATAAACATTACTGG	57.034	27	CATTGAATACGCTGCCATTG	60.096	20	134	4	137	TGGTTGAGAATATATAAACATTACTGG	57.034	27	CTGCCATTGTTTTTCTGCAA	59.849	20	123	4	126	TGGTTGAGAATATATAAACATTACTGG	57.034	27	TGCCATTGTTTTTCTGCAAC	59.712	20	122	4	125
Unigene0044338	1	p2	(CT)15	30	403	432	GGATTGCGTTATGGAGAGGA	60.036	20	CCTTGACGGGTTTTGCTTTA	60.103	20	242	312	553	GGATTGCGTTATGGAGAGGA	60.036	20	CAAGCGTTGGGAATTCTGTT	60.11	20	222	312	533	GGAGAGGAGGAGAAACACCC	60.05	20	CCTTGACGGGTTTTGCTTTA	60.103	20	230	324	553
Unigene0044373	1	p3	(TGA)5	15	3211	3225	TGTTGATGAGCCTGAAGGTG	59.831	20	CGTCGTCTTCCTCTTCATCC	59.803	20	176	3123	3298	TGTTGATGAGCCTGAAGGTG	59.831	20	TCTTCCTCAACCACCTCGTC	60.238	20	138	3123	3260	TGGTGTTGATGAGCCTGAAG	59.831	20	TCTTCCTCAACCACCTCGTC	60.238	20	141	3120	3260
Unigene0044383	1	p3	(CCT)5	15	3029	3043	TGTTGACTGCCCAAAAACAA	60.127	20	AAGGTGAGTCCCATGATTGC	59.934	20	253	2929	3181	TTGTTGACTGCCCAAAAACA	60.127	20	GGTGAGTCCCATGATTGCTT	59.934	20	252	2928	3179	TTGTTGACTGCCCAAAAACA	60.127	20	AAGGTGAGTCCCATGATTGC	59.934	20	254	2928	3181
Unigene0044407	1	p3	(GGA)6	18	752	769	AAGCAGTGGCAGACAGGAGT	60.057	20	GAAGCTTGTTCATTTCCCCA	60.051	20	195	692	886	AAGCAGTGGCAGACAGGAGT	60.057	20	TGAAGCTTGTTCATTTCCCC	60.051	20	196	692	887	TGAGAGAAGAAGCAGTGGCA	59.855	20	GAAGCTTGTTCATTTCCCCA	60.051	20	204	683	886
Unigene0044455	1	p3	(TTC)5	15	2703	2717	TTCCTCCTCCTCTGGGTCTT	60.186	20	CCACTGCAAAGCTGTCACAT	59.905	20	156	2617	2772	TTCCTCTGGGTCTTCCTCCT	60.186	20	CCACTGCAAAGCTGTCACAT	59.905	20	168	2605	2772	CTTCCTCTGGGTCTTCCTCC	60.186	20	CCACTGCAAAGCTGTCACAT	59.905	20	169	2604	2772
Unigene0044480	1	p4	(CCTT)4	16	1468	1483	CAAGATAGCCCATTTCGCAT	60.06	20	CTGAAGACATTTCCCCCAAA	59.903	20	233	1435	1667	CAAGATAGCCCATTTCGCAT	60.06	20	TTCCCCCAAAATTCTGACTG	59.903	20	223	1435	1657	ACCAGTTTGGGCACATTCTC	59.973	20	GCCATTACATCTTTGGTGGG	60.192	20	275	1232	1506
Unigene0044480	2	p3	(CTG)5	15	1592	1606	CAAGATAGCCCATTTCGCAT	60.06	20	CTGAAGACATTTCCCCCAAA	59.903	20	233	1435	1667	CAAGATAGCCCATTTCGCAT	60.06	20	TTCCCCCAAAATTCTGACTG	59.903	20	223	1435	1657	CAAGATAGCCCATTTCGCAT	60.06	20	CCAAAATTCTGACTGCGTGA	59.84	20	218	1435	1652
Unigene0044505	1	p4	(AAGA)6	24	9	32
Unigene0044522	1	p2	(AT)12	24	1	24
Unigene0044533	1	p2	(TC)6	12	375	386	GAGAGCTCTGCTGCCATCTT	59.857	20	ATAACGTTCCCTGGCATCTG	59.955	20	145	328	472	CTGCCATCTTGGGAAATGAG	60.594	20	ATAACGTTCCCTGGCATCTG	59.955	20	135	338	472	TTCAGGGGGAAAATGAAAAA	59.36	20	ATAACGTTCCCTGGCATCTG	59.955	20	207	266	472
Unigene0044547	1	p3	(TGA)5	15	4440	4454	TCTACGGGGATGCTGTCTTC	60.218	20	TTATTCCCATGTCCGAAAGG	59.756	20	268	4215	4482	TCTACGGGGATGCTGTCTTC	60.218	20	CCTTTATTCCCATGTCCGAA	59.756	20	271	4215	4485	CATATGGCCCCATTAGCAAG	60.302	20	CCTTTATTCCCATGTCCGAA	59.756	20	159	4327	4485
Unigene0044570	1	p2	(TA)7	14	1179	1192	CCGTTTTAGCATTCTTGGAAA	59.24	21	TTCGCTACGTTAGGCGAGTT	60.039	20	234	1048	1281	CCGTTTTAGCATTCTTGGAAA	59.24	21	ACTTGCTCGTTCGCTACGTT	60.081	20	243	1048	1290	CCGTTTTAGCATTCTTGGAAA	59.24	21	TTAAAGCCGGACAACTTGCT	59.883	20	256	1048	1303
[truncated: 866 more rows]
