# Supplementary material for: De novo assembly of the Platycladus orientalis (L.) Franco transcriptome provides insight into the development and pollination mechanism of female cone based on RNA-Seq data
Source: Sci Rep. 2019 Jul 15;9:10191. doi: 10.1038/s41598-019-46696-6 (PMC6629706; doi:10.1038/s41598-019-46696-6)
Supplement: Supplementary file 4 — Supplementary Table S3 [file 41598_2019_46696_MOESM4_ESM.xls]

## Sheet: GO to unigenes
Supplementary Table S1 Summary of GO classification of assembled unigenes.
Ontology	Class	Number
Biological Process	reproduction	119
Biological Process	immune system process	167
Biological Process	metabolic process	9235
Biological Process	cellular process	8579
Biological Process	reproductive process	642
Biological Process	biological adhesion	41
Biological Process	signaling	645
Biological Process	multicellular organismal process	1040
Biological Process	developmental process	1463
Biological Process	growth	168
Biological Process	locomotion	3
Biological Process	single-organism process	6728
Biological Process	rhythmic process	31
Biological Process	response to stimulus	2624
Biological Process	localization	2257
Biological Process	multi-organism process	393
Biological Process	biological regulation	2699
Biological Process	cellular component organization or biogenesis	1874
Molecular Function	protein binding transcription factor activity	27
Molecular Function	nucleic acid binding transcription factor activity	291
Molecular Function	catalytic activity	8895
Molecular Function	guanyl-nucleotide exchange factor activity	11
Molecular Function	structural molecule activity	331
Molecular Function	transporter activity	802
Molecular Function	binding	8480
Molecular Function	electron carrier activity	17
Molecular Function	antioxidant activity	130
Molecular Function	enzyme regulator activity	78
Molecular Function	molecular transducer activity	98
Molecular Function	molecular function regulator	89
Cellular Component	extracellular region	260
Cellular Component	cell	6860
Cellular Component	nucleoid	5
Cellular Component	membrane	3161
Cellular Component	virion	71
Cellular Component	cell junction	287
Cellular Component	extracellular matrix	4
Cellular Component	membrane-enclosed lumen	99
Cellular Component	macromolecular complex	1306
Cellular Component	organelle	5472
Cellular Component	extracellular region part	4
Cellular Component	organelle part	1973
Cellular Component	virion part	71
Cellular Component	membrane part	1790
Cellular Component	cell part	6859

## Sheet: unigenes to GO
Genes	GO classifications
Unigene0000017	GO:0036094	GO:1901363	GO:0097159
Unigene0000018	GO:0016746
Unigene0000030	GO:0032550
Unigene0000031	GO:0032550
Unigene0000037	GO:0005488	GO:0016301
Unigene0000046	GO:0006979	GO:0032550	GO:0006464	GO:0006787	GO:0006796	GO:0016301	GO:0044434
Unigene0000052	GO:0003676	GO:0003678	GO:0032392	GO:0032550	GO:0006281
Unigene0000061	GO:0006796	GO:0042578
Unigene0000067	GO:0006259	GO:0003676
Unigene0000068	GO:0032774
Unigene0000069	GO:0032774
Unigene0000079	GO:0031224
Unigene0000115	GO:0036094	GO:1901363	GO:0097159
Unigene0000116	GO:0036094	GO:1901363	GO:0097159
Unigene0000134	GO:0006259	GO:0003676
Unigene0000140	GO:0009987	GO:0044767	GO:0016740	GO:0008152
Unigene0000155	GO:0034968	GO:0007049	GO:0006305	GO:0051052
Unigene0000170	GO:1901363	GO:0097159
Unigene0000171	GO:1901363	GO:0097159
Unigene0000172	GO:1901363	GO:0097159
Unigene0000179	GO:0044710	GO:0003824
Unigene0000183	GO:0003677
Unigene0000185	GO:0006633	GO:0009526	GO:0034285	GO:0043269	GO:0031977	GO:0006091	GO:0018208	GO:0009639	GO:0009694	GO:0009532	GO:0006970	GO:0033218	GO:0006090	GO:0048869	GO:0006779	GO:0009642	GO:0045087	GO:0006544	GO:0006605	GO:0009534	GO:0006753	GO:0005840	GO:0006732	GO:0009696	GO:0016859	GO:0000097	GO:0006355	GO:0016020	GO:0009887	GO:0005576
Unigene0000195	GO:0046914	GO:0032550	GO:0009620	GO:0018130	GO:0009755	GO:0006605	GO:0043067	GO:0009108	GO:0003824	GO:0009863	GO:0006952	GO:0044444	GO:0035556
Unigene0000196	GO:0046914	GO:0032550	GO:0009620	GO:0018130	GO:0009755	GO:0006605	GO:0043067	GO:0009108	GO:0003824	GO:0009863	GO:0006952	GO:0044444	GO:0035556
Unigene0000204	GO:0016772
Unigene0000208	GO:0006006	GO:0043623	GO:0032991	GO:0042044	GO:0003006	GO:0006996	GO:0005198	GO:0016129	GO:0006970	GO:0006090	GO:0010476	GO:0051603	GO:0043479	GO:0017111	GO:0032550	GO:0045229	GO:0009826	GO:0010038	GO:0006637	GO:0065008	GO:0000097	GO:0005976	GO:0015630	GO:0016020	GO:0048588
Unigene0000209	GO:0005488	GO:0044444	GO:0005576	GO:0044710	GO:0003824
Unigene0000211	GO:0031976	GO:0030001	GO:0040007	GO:0031224	GO:0015556	GO:0042546	GO:0015743	GO:0051273	GO:0006694	GO:0009746	GO:0006970	GO:0006536	GO:0009528	GO:0015729	GO:0042044
Unigene0000225	GO:0031224	GO:0031984	GO:0043231
Unigene0000227	GO:0008168
Unigene0000237	GO:0019725
Unigene0000238	GO:0019725
Unigene0000239	GO:0046914
Unigene0000254	GO:0005911
Unigene0000261	GO:0044710	GO:0046914	GO:0016705
Unigene0000262	GO:0044710	GO:0046914	GO:0016705
Unigene0000263	GO:0044710	GO:0046914	GO:0016705
Unigene0000272	GO:0044710	GO:0003676	GO:0032550	GO:0003824	GO:0016209
Unigene0000319	GO:0032550	GO:0043231	GO:0006355	GO:0006464	GO:0003690	GO:0044444	GO:0016568	GO:0006281
Unigene0000321	GO:0031224	GO:0008378	GO:0006464	GO:0043231
Unigene0000344	GO:0043229
Unigene0000345	GO:0044763	GO:1901363	GO:0007275	GO:0004672	GO:0048856	GO:0036094	GO:0006464	GO:0097159
Unigene0000348	GO:0071704	GO:0044238	GO:0097159	GO:1901363	GO:0003824
Unigene0000366	GO:0003676	GO:0090501	GO:0016892	GO:0071944	GO:0046942
Unigene0000400	GO:0016301	GO:0009987
Unigene0000402	GO:0003676
Unigene0000403	GO:0003676
Unigene0000442	GO:0004674	GO:0015850	GO:0042742	GO:0015696	GO:0016265	GO:0001101	GO:0008289	GO:0006464	GO:0006869	GO:0008324	GO:0005319	GO:0044424
Unigene0000462	GO:0006259	GO:0003676	GO:0043231	GO:0003824
Unigene0000463	GO:0006259	GO:0003676	GO:0003824
Unigene0000491	GO:0031325	GO:0010629	GO:0009791	GO:0010604	GO:0070647	GO:0048608	GO:0006355	GO:0044702	GO:0009416	GO:0034968	GO:0005634
Unigene0000493	GO:0016568	GO:0009617	GO:0005515	GO:0043231	GO:0048580	GO:0040008
Unigene0000495	GO:0005488
Unigene0000496	GO:0005488
Unigene0000497	GO:0009451
Unigene0000509	GO:0016747	GO:0009812
Unigene0000518	GO:0006090	GO:0009536	GO:0006605	GO:0009657	GO:0016072
Unigene0000519	GO:0006090	GO:0009536	GO:0006605	GO:0009657	GO:0016072
Unigene0000527	GO:0016838
Unigene0000547	GO:0032550	GO:0016458	GO:0006090	GO:0016310	GO:0006084	GO:0044445	GO:0008443	GO:0030312	GO:0034968
Unigene0000558	GO:0016020	GO:0043231
Unigene0000562	GO:0043168	GO:0008483
Unigene0000570	GO:0048731	GO:0016020	GO:0010033	GO:0004672	GO:0006796	GO:0007165
Unigene0000574	GO:0004672	GO:0009987
Unigene0000579	GO:0009059	GO:0034062
Unigene0000583	GO:0005515	GO:0043231	GO:0044267	GO:0032550
Unigene0000593	GO:0016787	GO:0043231
Unigene0000619	GO:0017111	GO:0032550
Unigene0000620	GO:0097159	GO:1901363
Unigene0000624	GO:0043231
Unigene0000627	GO:0009532	GO:0032550
Unigene0000633	GO:0043231	GO:0016301	GO:0044237
Unigene0000642	GO:0044238	GO:0009813	GO:0008171	GO:1901564	GO:0009699	GO:0005515	GO:0008757	GO:0044424
Unigene0000645	GO:0006996	GO:0006549	GO:0043168	GO:0009536	GO:0016841	GO:0051603	GO:0008652	GO:0006006
Unigene0000649	GO:0006796	GO:0016791
Unigene0000652	GO:0007275
Unigene0000655	GO:0006259	GO:0005488	GO:0016787
Unigene0000658	GO:0007049	GO:0008219	GO:0046872	GO:0009165	GO:0006260	GO:0016728	GO:0044444	GO:0009132	GO:0044707
Unigene0000672	GO:0005515
Unigene0000674	GO:0017111	GO:0032550	GO:0006089	GO:0051234	GO:0006006	GO:0016020
Unigene0000676	GO:0006563	GO:0000097	GO:0016765	GO:0016836	GO:0044424
Unigene0000679	GO:0003824
Unigene0000680	GO:0003824
Unigene0000681	GO:0044444	GO:0005911	GO:0016020
Unigene0000686	GO:0005840	GO:0034645	GO:0043231	GO:0005198
Unigene0000691	GO:0009642	GO:0043169	GO:0046906	GO:0009521	GO:0031224	GO:0006091	GO:0006464	GO:0031976	GO:0034285	GO:0043269	GO:0016072	GO:0044434
Unigene0000694	GO:0031224	GO:0005381	GO:0006826	GO:0003824	GO:0032550
Unigene0000695	GO:0006260	GO:0003676	GO:0043231	GO:0034061	GO:0006396
Unigene0000696	GO:0006260	GO:0003676	GO:0043231	GO:0034061	GO:0006396
Unigene0000699	GO:0003824
Unigene0000700	GO:0003824
Unigene0000701	GO:0009526	GO:0008106	GO:0044434	GO:0044710
Unigene0000713	GO:0046914	GO:0016491	GO:0043231	GO:0005576	GO:0044710
Unigene0000721	GO:0003824
Unigene0000724	GO:0009451	GO:0003723	GO:0016604	GO:0000741	GO:0005732	GO:0022613	GO:0043232	GO:0016072
Unigene0000754	GO:0016109	GO:0009639	GO:0009642	GO:0006779	GO:0016072	GO:0006090	GO:0006739	GO:0034285	GO:0009668	GO:0006633	GO:0006355	GO:0046471	GO:0009532	GO:0043169	GO:0048869	GO:0009887	GO:0000097	GO:0006743	GO:0043269	GO:0016849
Unigene0000759	GO:0044710	GO:0016020	GO:0046914	GO:0016491	GO:0046906
Unigene0000760	GO:0044710	GO:0046914	GO:0016491	GO:0046906
Unigene0000791	GO:0006996	GO:0043231	GO:0010038	GO:0006090	GO:0046914	GO:0019725	GO:0006970	GO:0017076	GO:0042044
Unigene0000792	GO:0006996	GO:0043231	GO:0010038	GO:0006090	GO:0046914	GO:0019725	GO:0006970	GO:0017076	GO:0042044
Unigene0000800	GO:0005488	GO:0016301
Unigene0000801	GO:0005488	GO:0004672	GO:0009987
Unigene0000812	GO:0044260	GO:0016301	GO:0044238	GO:0097159
Unigene0000813	GO:0044260	GO:0016301	GO:0044238	GO:0097159
Unigene0000838	GO:0009536	GO:1901990	GO:0048827	GO:0048580	GO:0031497	GO:0051052	GO:0034645	GO:0090567	GO:0043234	GO:0009887	GO:0030154	GO:0006464	GO:0048229	GO:0005488	GO:0040029
Unigene0000839	GO:0009536	GO:1901990	GO:0048827	GO:0048580	GO:0031497	GO:0051052	GO:0031461	GO:0034645	GO:0090567	GO:0009887	GO:0030154	GO:0006464	GO:0048229	GO:0040029
Unigene0000840	GO:0009536	GO:1901990	GO:0048827	GO:0048580	GO:0031497	GO:0051052	GO:0031461	GO:0034645	GO:0090567	GO:0009887	GO:0030154	GO:0006464	GO:0048229	GO:0005488	GO:0040029
Unigene0000841	GO:0016491
Unigene0000850	GO:0046914	GO:0097159	GO:0016757	GO:0006259
Unigene0000851	GO:0046914	GO:0097159	GO:0006259
Unigene0000852	GO:0046914	GO:0097159	GO:0016757	GO:0006259
Unigene0000865	GO:0050789	GO:0044699	GO:0010467	GO:0044237
Unigene0000875	GO:0044423	GO:0032991
Unigene0000888	GO:0003824
Unigene0000894	GO:0044238	GO:0004553	GO:0045229
Unigene0000895	GO:0044238	GO:0004553	GO:0045229
Unigene0000896	GO:0044238	GO:0004553	GO:0045229
Unigene0000897	GO:0006810	GO:0043231
Unigene0000912	GO:0044264	GO:0016740	GO:0071669	GO:0042546	GO:0044036	GO:0016020
Unigene0000913	GO:0012505	GO:0005737	GO:0005634
Unigene0000919	GO:0046872
Unigene0000929	GO:0009536
Unigene0000933	GO:0006259	GO:0008233	GO:0046872	GO:0003676	GO:0004518	GO:0016779
Unigene0000934	GO:0005488	GO:0004518	GO:0090304
Unigene0000936	GO:0004175	GO:0031976	GO:0016072	GO:0006090	GO:0009668	GO:0006355	GO:0009532	GO:0009368	GO:0008652	GO:0009658	GO:0043623	GO:0009526	GO:0031399
Unigene0000942	GO:0003824
Unigene0000951	GO:0009536
Unigene0000966	GO:0006260	GO:0003006	GO:0006310
Unigene0000968	GO:0003824
Unigene0000974	GO:0071555	GO:0030312
Unigene0000975	GO:0071555	GO:0030312
Unigene0000996	GO:0016614
Unigene0000997	GO:0005488	GO:0016301
Unigene0001000	GO:0006568	GO:0009696	GO:0009620	GO:0009755	GO:0009617	GO:0042743	GO:0006605	GO:0043067	GO:0010243	GO:0009532	GO:0016832	GO:0008380	GO:0016836	GO:0009814	GO:0009606	GO:0009683	GO:0000097	GO:0033554	GO:0009863	GO:0002682	GO:0035556
Unigene0001014	GO:0005488
Unigene0001016	GO:0005488
Unigene0001017	GO:0045229	GO:0044042	GO:0016798	GO:0005576	GO:0030312	GO:0016758
Unigene0001025	GO:0046914	GO:0016759	GO:0009620	GO:0030243	GO:0045229	GO:0031224	GO:0045491	GO:0009617	GO:0010115	GO:0009832	GO:0030312	GO:0006950
Unigene0001026	GO:0046914	GO:0016759	GO:0009620	GO:0030243	GO:0045229	GO:0031224	GO:0045491	GO:0009617	GO:0010115	GO:0009832	GO:0030312	GO:0006950
Unigene0001027	GO:0046872
Unigene0001046	GO:0061024	GO:0015031	GO:0005515
Unigene0001060	GO:0031224	GO:0004311	GO:0006629
Unigene0001064	GO:0046914
Unigene0001069	GO:0030529
Unigene0001070	GO:0010467	GO:0030529	GO:0005198
Unigene0001071	GO:0030529
Unigene0001073	GO:0050896	GO:0043231	GO:0003676	GO:0034645	GO:0010468	GO:0044699	GO:0001071	GO:0050794
Unigene0001075	GO:0071704	GO:0004553	GO:0044237
Unigene0001076	GO:0006396	GO:0009536
Unigene0001079	GO:0034645	GO:0010467
Unigene0001105	GO:0042126	GO:0031224
Unigene0001106	GO:0042126	GO:0031224
Unigene0001117	GO:0016747
Unigene0001129	GO:0009987
Unigene0001136	GO:0046474
Unigene0001140	GO:0044710	GO:0005975	GO:0016614	GO:0044237
Unigene0001145	GO:0010468	GO:0046914	GO:0005515
Unigene0001151	GO:0043231
Unigene0001163	GO:0009987
Unigene0001164	GO:0034645	GO:0017111	GO:0008135	GO:0032550
Unigene0001165	GO:0034645	GO:0043231	GO:0017111	GO:0008135	GO:0032550
Unigene0001166	GO:0034645	GO:0017111	GO:0008135	GO:0032550
Unigene0001177	GO:0004564
Unigene0001181	GO:0055086
Unigene0001203	GO:0008104	GO:0051234
Unigene0001204	GO:0008104	GO:0051234
Unigene0001220	GO:0031224	GO:0044763	GO:0008272	GO:0015291	GO:0015103
Unigene0001221	GO:0031224	GO:0044763	GO:0008272	GO:0015291	GO:0015103
Unigene0001244	GO:0016829	GO:0046872	GO:0097159	GO:0015696	GO:0016765	GO:1901363	GO:0044237	GO:0016020
Unigene0001261	GO:0043231
Unigene0001262	GO:0043231
Unigene0001271	GO:0016787	GO:0019538	GO:0009057
Unigene0001300	GO:0004553	GO:0044036	GO:0097367	GO:0044238	GO:0006026
Unigene0001301	GO:0006796	GO:0006464	GO:0004672	GO:0032550
Unigene0001302	GO:0006796	GO:0006464	GO:0004672	GO:0032550
Unigene0001313	GO:0036094	GO:1901363	GO:0097159
Unigene0001317	GO:0036094	GO:1901363	GO:0097159
Unigene0001350	GO:0003824
Unigene0001360	GO:0032550	GO:0004672	GO:0006464	GO:0010646	GO:0006796
Unigene0001375	GO:0016740
Unigene0001384	GO:0019787	GO:0032446
Unigene0001399	GO:0006259	GO:0046914	GO:0043231	GO:0097159
Unigene0001418	GO:0016458	GO:0006259	GO:0034645	GO:0044428	GO:0032774	GO:0050794	GO:0005488	GO:0040029
Unigene0001423	GO:0008152	GO:0016491
Unigene0001424	GO:0006259	GO:0046872	GO:0043231
Unigene0001425	GO:0010468	GO:0003676	GO:0001071	GO:0034645	GO:0043231
Unigene0001428	GO:0000160	GO:0043231	GO:0003676	GO:0034645	GO:0010468	GO:0001101	GO:0001071	GO:0006950
Unigene0001429	GO:0043169	GO:0043231	GO:0003676	GO:0034645	GO:0010468	GO:0010476	GO:0009685	GO:0003006	GO:0044707
Unigene0001457	GO:0003824
Unigene0001458	GO:0035556	GO:0004672	GO:0097159	GO:0006796	GO:1901363	GO:0036094
Unigene0001464	GO:0044763	GO:1901363	GO:0016020	GO:0004672	GO:0009791	GO:0006468	GO:0036094	GO:0050794	GO:0097159	GO:0006952
Unigene0001465	GO:1901363	GO:0016020	GO:0004672	GO:0009791	GO:0016310	GO:0048367	GO:0044710	GO:0036094	GO:0007165	GO:0006464	GO:0097159
Unigene0001484	GO:0016301
Unigene0001489	GO:0044699
Unigene0001517	GO:0043231	GO:0044444
Unigene0001526	GO:0006259	GO:0006464	GO:0004672	GO:0043231	GO:0032550
Unigene0001535	GO:0016740
Unigene0001540	GO:0005488	GO:0016301	GO:0044237
Unigene0001550	GO:0030243	GO:0004553	GO:0071555	GO:0009825	GO:0009536
Unigene0001557	GO:0051234
Unigene0001563	GO:0046914	GO:0051536	GO:0048037	GO:0044710	GO:0044434	GO:0050136	GO:0006091
Unigene0001564	GO:0005488	GO:0090501
Unigene0001569	GO:0045491
Unigene0001570	GO:0044763	GO:0044260	GO:0051716	GO:0005515	GO:0007275	GO:0031323	GO:0044238
Unigene0001577	GO:0043231
Unigene0001583	GO:0046872	GO:0009536	GO:0016838
Unigene0001586	GO:0016020
Unigene0001597	GO:0016647
Unigene0001598	GO:0036094	GO:1901363	GO:0097159
Unigene0001613	GO:0006259	GO:0003676	GO:0003824
Unigene0001639	GO:0071704	GO:0009532	GO:0009526
Unigene0001656	GO:0046872
Unigene0001688	GO:0043412	GO:0044267	GO:0016853	GO:0044262	GO:0051179	GO:0016070	GO:0044435	GO:0044723	GO:0009657	GO:0008299
Unigene0001694	GO:0006812	GO:0043169
Unigene0001701	GO:0036094	GO:1901363	GO:0097159
Unigene0001704	GO:0017111	GO:0032550	GO:0044763	GO:0031224	GO:0009526	GO:0051234	GO:0015405
Unigene0001705	GO:0017111	GO:0032550	GO:0044763	GO:0031224	GO:0009526	GO:0051234	GO:0015405
Unigene0001715	GO:0016109	GO:0046914	GO:0006732	GO:0016655	GO:0006779	GO:0006090	GO:0009617	GO:0005576	GO:0006753	GO:0006633	GO:0009532	GO:0032958	GO:0006544	GO:0006790	GO:0009314	GO:0009526	GO:0016628	GO:0009694
Unigene0001723	GO:0007059	GO:0007126	GO:1902589	GO:1903046
Unigene0001724	GO:0016491
Unigene0001725	GO:0016787	GO:0044710	GO:0044238
Unigene0001733	GO:0005488	GO:0004672
Unigene0001734	GO:0036094	GO:0044237	GO:1901363	GO:0016020	GO:0097159	GO:0004674
Unigene0001735	GO:0016772	GO:0043231
Unigene0001736	GO:0016772	GO:0043231
Unigene0001745	GO:0003676
Unigene0001749	GO:0032550
Unigene0001750	GO:0032550
Unigene0001752	GO:0043231	GO:0044763	GO:0004672	GO:0097159	GO:0006796	GO:1901363	GO:0036094
Unigene0001753	GO:0036094	GO:0004672	GO:0044237	GO:1901363	GO:0097159
Unigene0001774	GO:0044435	GO:0008152	GO:0003824
Unigene0001792	GO:0031224	GO:0006810	GO:0044763	GO:0022857
Unigene0001793	GO:0031224	GO:0006810	GO:0044763	GO:0022857
Unigene0001794	GO:0016020	GO:0044699	GO:0006810	GO:0022857
Unigene0001795	GO:0016020	GO:0044699	GO:0006810	GO:0022857
Unigene0001796	GO:0031224	GO:0006810	GO:0044763	GO:0022857
Unigene0001833	GO:0031224	GO:0008272	GO:0031090	GO:0043231	GO:0015103
Unigene0001836	GO:0044699	GO:0016020
Unigene0001847	GO:0046872	GO:0008152	GO:0016741
Unigene0001848	GO:0046914	GO:0009900	GO:1901990	GO:0044786	GO:0043231	GO:0018024	GO:0006461	GO:0051052	GO:0048285	GO:0034968	GO:1902410
Unigene0001849	GO:0016757	GO:0008152
Unigene0001850	GO:0016740
Unigene0001874	GO:0005840	GO:0034645	GO:0044238	GO:0005198
Unigene0001875	GO:0030529
Unigene0001891	GO:0009987	GO:0016772
Unigene0001892	GO:0046872	GO:0043170	GO:0044238
Unigene0001893	GO:0046872	GO:0043170	GO:0044238
Unigene0001905	GO:0005488	GO:0044237	GO:0043231
Unigene0001906	GO:0046872	GO:0044237	GO:0043231
Unigene0001907	GO:0046872
Unigene0001919	GO:0043231	GO:0003676
Unigene0001932	GO:0009451	GO:0009536
Unigene0001943	GO:0010468	GO:0034645	GO:0000988	GO:0043231	GO:0032774
Unigene0001968	GO:0031224	GO:0044763	GO:0005215
Unigene0001974	GO:0048509	GO:0019538	GO:0043231	GO:0016628	GO:0012501	GO:0070011	GO:0044710	GO:0016020	GO:0030312
Unigene0001975	GO:0012501	GO:0043231	GO:0030312	GO:0004175	GO:0019538	GO:0048509	GO:0051234	GO:0016020
Unigene0002000	GO:0005488
Unigene0002001	GO:0003676
Unigene0002025	GO:0006396	GO:0043231
Unigene0002027	GO:0008152	GO:0008168
Unigene0002048	GO:0005488
Unigene0002058	GO:0006551	GO:0006089	GO:0006787	GO:0044429
Unigene0002060	GO:0044267	GO:0016859
Unigene0002061	GO:0044271	GO:1901566
Unigene0002063	GO:0071704	GO:0043231	GO:0044763	GO:0044710	GO:0009725	GO:0044765	GO:0044767	GO:0006970	GO:0044444	GO:0016787	GO:0044237
Unigene0002069	GO:0009536
Unigene0002070	GO:0009536
Unigene0002074	GO:0044424	GO:0046914
Unigene0002077	GO:0046872
Unigene0002097	GO:0044260	GO:0019757	GO:0019637	GO:0009657	GO:0006796	GO:0006139	GO:0008299
Unigene0002139	GO:0017111	GO:0032550
Unigene0002149	GO:0006796	GO:0006464	GO:0004672	GO:0010646	GO:0032550
Unigene0002151	GO:0003676	GO:0006259	GO:0003824
Unigene0002172	GO:0003676	GO:0010467	GO:0005198	GO:0044391
Unigene0002174	GO:0035556	GO:0016482	GO:0017111	GO:0032550	GO:0015031
Unigene0002175	GO:0017111	GO:0032550	GO:0035556	GO:0043231	GO:0006405	GO:0005911	GO:0006886
Unigene0002182	GO:0045229	GO:0044042	GO:0043231	GO:0052736	GO:0044036	GO:0005576	GO:0044085	GO:0030312	GO:0016758
Unigene0002183	GO:0045229	GO:0044042	GO:0052736	GO:0044036	GO:0005576	GO:0044085	GO:0030312	GO:0016758
Unigene0002190	GO:0006996	GO:0051273	GO:0031461	GO:0048588	GO:0006970	GO:0044444	GO:0042546	GO:0070838	GO:0042044	GO:0009746
Unigene0002192	GO:0016772	GO:0006996	GO:0051273	GO:0031461	GO:0048588	GO:0006970	GO:0044444	GO:0006796	GO:0042546	GO:0070838	GO:0042044	GO:0009746
Unigene0002197	GO:0097159	GO:0044699	GO:0043167	GO:1901363	GO:0036094	GO:0044237
Unigene0002199	GO:0009987	GO:0016772	GO:0005488
Unigene0002216	GO:0043231	GO:0050789	GO:0046872	GO:0005216	GO:0030003	GO:0070838	GO:0016043	GO:0016020
Unigene0002234	GO:0004672	GO:0097159	GO:0006464	GO:0010646	GO:0016310	GO:1901363	GO:0036094	GO:0016787
Unigene0002243	GO:0019752	GO:0016831	GO:0043168
Unigene0002247	GO:0004553	GO:0044036	GO:0097367	GO:0044238	GO:0006026
Unigene0002260	GO:0005982	GO:0009532	GO:0009409	GO:0097159	GO:0048511	GO:0009526	GO:0009608	GO:0043167	GO:0016310	GO:0016301	GO:1901363	GO:0036094
Unigene0002261	GO:0005982	GO:0009532	GO:0009409	GO:0097159	GO:0048511	GO:0009526	GO:0009608	GO:0043167	GO:0016310	GO:0016301	GO:1901363	GO:0036094
Unigene0002262	GO:0004713	GO:0006468	GO:0032550
Unigene0002274	GO:0046906	GO:0042743	GO:0043169	GO:0006950	GO:0004601	GO:0044710	GO:0042579
Unigene0002279	GO:0043231	GO:0009987	GO:0032550	GO:0016772
Unigene0002280	GO:0044421	GO:0070838	GO:0006970	GO:0000097	GO:0044085	GO:0006996
Unigene0002289	GO:0034062	GO:0003676	GO:0034645	GO:0009536
Unigene0002303	GO:0046872	GO:0003824
Unigene0002305	GO:0005488	GO:0044260	GO:0019538	GO:0016740
Unigene0002306	GO:0010468	GO:0003676	GO:0001071	GO:0034645	GO:0043231
Unigene0002347	GO:0016740
Unigene0002348	GO:0016758
Unigene0002383	GO:0050896
Unigene0002394	GO:0005911	GO:0048646	GO:0044763	GO:0009664	GO:0044767
Unigene0002395	GO:0005488	GO:0044260	GO:0090304
Unigene0002396	GO:0006351
Unigene0002413	GO:0010468	GO:0003677	GO:0043231
Unigene0002427	GO:0016772
Unigene0002437	GO:0016491
Unigene0002445	GO:0006812	GO:0043169
Unigene0002457	GO:0032550	GO:0031420	GO:0006090	GO:0009536	GO:0006796	GO:0016301
Unigene0002485	GO:0032550	GO:0006259	GO:0004003	GO:0032392	GO:0044464
Unigene0002486	GO:0006259	GO:0097159	GO:0004386	GO:1901363
Unigene0002487	GO:0006631	GO:0015645
Unigene0002488	GO:0003824
Unigene0002490	GO:0044763	GO:0090304	GO:0034645	GO:0050794	GO:0005488
Unigene0002492	GO:0071704	GO:0044763	GO:0044237	GO:0016853	GO:0044710	GO:0044238
Unigene0002494	GO:0015604	GO:0044765	GO:0017111	GO:0032550
Unigene0002495	GO:0017111	GO:0032550
Unigene0002503	GO:0032550	GO:0043231	GO:0006546	GO:0044444	GO:0034285	GO:0009746
Unigene0002509	GO:0016491
Unigene0002510	GO:0016491
Unigene0002511	GO:0016491
Unigene0002528	GO:0046914
Unigene0002530	GO:0016070	GO:0009657
Unigene0002531	GO:0016070	GO:0009657
Unigene0002550	GO:0016209	GO:0044710	GO:0003824
Unigene0002551	GO:0016209	GO:0044710	GO:0003824
Unigene0002569	GO:0005488
Unigene0002580	GO:0006810
Unigene0002581	GO:0005911	GO:0031224	GO:0044763	GO:0008645	GO:0006865	GO:0005356
Unigene0002582	GO:0005911	GO:0031224	GO:0044763	GO:0008645	GO:0016628	GO:0006865	GO:0044710	GO:0005356
Unigene0002594	GO:0016109	GO:0009639	GO:0031976	GO:0006779	GO:0031224	GO:0016072	GO:0006090	GO:0009767	GO:0016791	GO:0006796	GO:0006633	GO:0044434	GO:0044436	GO:0006996	GO:0019758	GO:0009765	GO:0043623	GO:0000097	GO:0031399
Unigene0002595	GO:0016109	GO:0009639	GO:0031976	GO:0006779	GO:0031224	GO:0016072	GO:0006090	GO:0009767	GO:0016791	GO:0006796	GO:0006633	GO:0044434	GO:0044436	GO:0006996	GO:0019758	GO:0009765	GO:0043623	GO:0000097	GO:0031399
Unigene0002603	GO:0016843	GO:0009108
Unigene0002606	GO:0016020
Unigene0002607	GO:0016020
Unigene0002615	GO:0004871	GO:0044710	GO:0044249	GO:0016043	GO:0009416	GO:0016310	GO:0007165	GO:0016070	GO:1901576	GO:0006464	GO:0016301	GO:0005488
Unigene0002618	GO:0044710	GO:0051540	GO:0016491	GO:0000166
Unigene0002620	GO:0015036	GO:0043231	GO:0044444	GO:0005576	GO:0044710	GO:0016020	GO:0019725
Unigene0002624	GO:0006139
Unigene0002628	GO:0032550	GO:0004672	GO:0006464	GO:0006796	GO:0042548	GO:0031976
Unigene0002629	GO:0006720	GO:0004659
Unigene0002630	GO:0006720	GO:0004659
Unigene0002638	GO:0004457	GO:0006090	GO:0005975	GO:0044444	GO:0016020
Unigene0002645	GO:0005488
Unigene0002656	GO:0006399	GO:0003676	GO:0009536	GO:0006396
Unigene0002657	GO:0046906	GO:0009521	GO:0009767	GO:0031224	GO:0046914	GO:0009055	GO:0006464	GO:0016491	GO:0006950	GO:0044434
Unigene0002658	GO:0046906	GO:0009521	GO:0009767	GO:0031224	GO:0046914	GO:0009055	GO:0006464	GO:0016491	GO:0006950	GO:0044434
Unigene0002661	GO:0043169	GO:0006796	GO:0016791	GO:0043231	GO:0006812
Unigene0002662	GO:0009062	GO:0009648
Unigene0002663	GO:0009062	GO:0009648
Unigene0002664	GO:0009062	GO:0009648
Unigene0002667	GO:0043231	GO:0003676
Unigene0002676	GO:0010467	GO:0005198	GO:0044391
Unigene0002687	GO:0071704	GO:0005488	GO:0043231	GO:0044238	GO:0031461	GO:0009937	GO:0003006	GO:0044707
Unigene0002688	GO:0044710	GO:0006950	GO:0003824	GO:0016209	GO:0042743	GO:0043169	GO:0046906
Unigene0002704	GO:0043248	GO:0051536	GO:0044710	GO:0046914	GO:0019941	GO:0006464	GO:0043094	GO:0050136	GO:0048037	GO:0044455	GO:0035966
Unigene0002705	GO:0043248	GO:0051536	GO:0044710	GO:0046914	GO:0019941	GO:0006464	GO:0043094	GO:0050136	GO:0048037	GO:0044455	GO:0035966
Unigene0002720	GO:0009987
Unigene0002723	GO:0006259	GO:0046872	GO:0003824
Unigene0002728	GO:0034645	GO:0043231	GO:0006518	GO:0008135
Unigene0002734	GO:0044710	GO:0046872	GO:0016705
Unigene0002740	GO:0009536
Unigene0002754	GO:0016020	GO:0046872	GO:0044444	GO:0043231
Unigene0002762	GO:0016787	GO:0043170	GO:0044238
Unigene0002780	GO:0016787
Unigene0002781	GO:0051234	GO:0031224	GO:0044763	GO:0022857
Unigene0002782	GO:0044710	GO:0016628	GO:0044765	GO:0031224	GO:0044763	GO:0022857
Unigene0002786	GO:0006259	GO:0003676	GO:0043231	GO:0016787
Unigene0002788	GO:0046872
Unigene0002795	GO:0031224
Unigene0002796	GO:0031224	GO:0043231
Unigene0002797	GO:0031224	GO:0043231
Unigene0002799	GO:0031224	GO:0043231
Unigene0002800	GO:0031224	GO:0043231
Unigene0002849	GO:0007165	GO:0010033
Unigene0002852	GO:0017111	GO:0044763	GO:0006259	GO:0097159	GO:1901363	GO:0036094
Unigene0002889	GO:0005694
Unigene0002900	GO:0071704	GO:0043231	GO:0044238	GO:0044763	GO:0016740	GO:0044444	GO:0006807	GO:0044237	GO:0032502
Unigene0002918	GO:0043624	GO:0008079	GO:0017111	GO:0032550
Unigene0002950	GO:0031978	GO:0000097	GO:0009521	GO:0009767	GO:0006739	GO:0031399	GO:0005515	GO:0044434
Unigene0002960	GO:1901363	GO:0004672	GO:0016787	GO:0006468	GO:0036094	GO:0007165	GO:0097159
Unigene0002964	GO:0005488	GO:0004672	GO:0044237
Unigene0002968	GO:0044710	GO:0046914	GO:0016705
Unigene0002972	GO:0005576	GO:0051704
Unigene0002978	GO:0006259	GO:0003824
Unigene0002982	GO:0043231	GO:0044763	GO:0044710	GO:0003676	GO:0006259	GO:0036094	GO:0003824
Unigene0003010	GO:0044248	GO:0044238	GO:0032787	GO:0097159	GO:0006811	GO:0044712	GO:0005774	GO:0005215	GO:1901363	GO:0036094
Unigene0003011	GO:0044763	GO:0044710	GO:0044765	GO:0044446	GO:0005773	GO:0044237	GO:0016020
Unigene0003018	GO:0016810	GO:0009814
Unigene0003019	GO:0016810
Unigene0003025	GO:0003676
Unigene0003031	GO:0031978	GO:0018208	GO:0009414	GO:0016859	GO:0044434
Unigene0003034	GO:0048827	GO:0048437	GO:0043231	GO:0034645	GO:0010468	GO:0009887	GO:0001071	GO:0003677	GO:0044444
Unigene0003035	GO:0048827	GO:0048437	GO:0043231	GO:0034645	GO:0010468	GO:0009887	GO:0001071	GO:0003677	GO:0044444
Unigene0003036	GO:0097159	GO:1901363	GO:0036094
Unigene0003037	GO:0097159	GO:1901363	GO:0036094
Unigene0003038	GO:0097159	GO:1901363	GO:0036094
Unigene0003045	GO:0044710	GO:0003824
Unigene0003046	GO:0008152
Unigene0003054	GO:0006073	GO:0048580	GO:0043231	GO:0051640	GO:0044763	GO:0005737	GO:0016020	GO:0009605
Unigene0003064	GO:0006259	GO:0043231	GO:0097159
Unigene0003068	GO:0043231
Unigene0003087	GO:0005488
Unigene0003088	GO:0005488
Unigene0003091	GO:0016772	GO:0050896	GO:0009987
Unigene0003093	GO:0046872	GO:0016838
Unigene0003096	GO:0034645	GO:0044423	GO:0017111	GO:0030529	GO:0008135	GO:0032550
Unigene0003107	GO:0046872	GO:0004497	GO:0016705	GO:0044710
Unigene0003120	GO:0006570	GO:0016265	GO:0044444	GO:0019336	GO:0006787	GO:0016823
Unigene0003130	GO:0016757
Unigene0003149	GO:0006259	GO:0003676	GO:0016462	GO:0032550
Unigene0003153	GO:0016791	GO:0008152
Unigene0003154	GO:0016791	GO:0006796	GO:0043169
Unigene0003157	GO:0044699	GO:0046914	GO:0009987	GO:0008152
Unigene0003165	GO:0006796	GO:0006950	GO:0006464	GO:0004672	GO:0032550
Unigene0003166	GO:0006796	GO:0006950	GO:0006464	GO:0004672	GO:0032550
Unigene0003199	GO:0009987
Unigene0003207	GO:0042742	GO:0046872	GO:0002376	GO:0008152
Unigene0003212	GO:0009987	GO:0050896	GO:0008152	GO:0016757
Unigene0003217	GO:0006810
Unigene0003219	GO:0005618	GO:0048437	GO:0009886	GO:0031224	GO:0009617	GO:0050794
Unigene0003227	GO:0044267	GO:0043234	GO:0044444	GO:0005515
Unigene0003246	GO:0046872	GO:0016491
Unigene0003247	GO:0046872	GO:0016705	GO:0004497
Unigene0003248	GO:1901576	GO:0044238	GO:0044272	GO:0044435	GO:0043436	GO:0044711	GO:0065007
Unigene0003259	GO:0036094	GO:0004672	GO:0009987	GO:1901363	GO:0097159
Unigene0003280	GO:0044434
Unigene0003285	GO:0044455
Unigene0003286	GO:0044455
Unigene0003310	GO:0051234
Unigene0003311	GO:0051234
Unigene0003337	GO:0046872
Unigene0003361	GO:0032550	GO:0043231	GO:0004672	GO:0006464	GO:0006796
Unigene0003365	GO:0006749	GO:0043231	GO:0016787	GO:0016020	GO:0016755
Unigene0003368	GO:0006818	GO:0019829	GO:0043231	GO:0033178	GO:0015078	GO:0006754	GO:0019866
Unigene0003387	GO:0044763	GO:0006351	GO:0019219	GO:0016043	GO:0044767	GO:2000112	GO:0048523	GO:0005488
Unigene0003399	GO:0034968	GO:0007049	GO:0006305	GO:0051052
Unigene0003415	GO:0046906	GO:0046914	GO:0016491	GO:0043231	GO:0044710
Unigene0003418	GO:0043231
Unigene0003431	GO:0000280	GO:0042623	GO:0032550
Unigene0003434	GO:0004030	GO:0043231	GO:0033554	GO:0009698	GO:0001101	GO:0015698	GO:0044444	GO:0009814
Unigene0003456	GO:0004672	GO:0006468	GO:0010646	GO:0032550
Unigene0003479	GO:0044267	GO:0033554	GO:0000302	GO:0009642	GO:0005515
Unigene0003480	GO:0016772
Unigene0003490	GO:0016301
Unigene0003491	GO:0003676	GO:0006259
Unigene0003492	GO:0003676	GO:0006259
Unigene0003493	GO:0045229	GO:0043231	GO:0052736	GO:0006073	GO:0046527	GO:0005576	GO:0030312
Unigene0003505	GO:0046872	GO:0016491
Unigene0003527	GO:0043231	GO:0010467	GO:0022613	GO:0015934	GO:0005198
Unigene0003528	GO:0010467	GO:0030529	GO:0005198
Unigene0003541	GO:0009507
Unigene0003564	GO:0016788	GO:0044238
Unigene0003565	GO:0044238	GO:0016787
Unigene0003566	GO:0003676	GO:0016787	GO:0016070
Unigene0003577	GO:0004721	GO:0006464	GO:0043169
Unigene0003578	GO:0004721	GO:0006464	GO:0043169
Unigene0003591	GO:0003676	GO:0043231	GO:0010467	GO:0030529	GO:0005198
Unigene0003592	GO:0003676	GO:0043231	GO:0010467	GO:0030529	GO:0005198
Unigene0003594	GO:0016757
Unigene0003606	GO:0009886	GO:0004175	GO:0019538	GO:0044459	GO:0008283	GO:0005515	GO:0009892	GO:0005576
Unigene0003619	GO:0003676
Unigene0003620	GO:0003676
Unigene0003627	GO:0036094	GO:1901363	GO:0097159
Unigene0003634	GO:0016787	GO:1901363	GO:0097159
Unigene0003641	GO:0090304
Unigene0003642	GO:0090304
Unigene0003643	GO:0090304
Unigene0003667	GO:0016783	GO:0051536	GO:0016129	GO:0046914	GO:0006637	GO:0000226	GO:0048509	GO:0003006	GO:0006768
Unigene0003668	GO:0007059	GO:0051276	GO:0007126	GO:1902589	GO:0044710	GO:1903046	GO:0006310
Unigene0003669	GO:0007059	GO:0051276	GO:0007126	GO:1902589	GO:0044710	GO:1903046	GO:0006310
Unigene0003670	GO:0007059	GO:0051276	GO:0007126	GO:1902589	GO:0044710	GO:1903046	GO:0006310
Unigene0003673	GO:0031420	GO:0006090	GO:0006796	GO:0016301
Unigene0003674	GO:0031420	GO:0006090	GO:0006796	GO:0016301
Unigene0003679	GO:0000160	GO:0043231	GO:0003676	GO:0006355	GO:0001071	GO:0006950
Unigene0003681	GO:0043170	GO:0044238
Unigene0003697	GO:0071704	GO:0016872
Unigene0003764	GO:0005488
Unigene0003767	GO:0016741	GO:0006629
Unigene0003771	GO:1901701	GO:0009725	GO:0051707	GO:1901576	GO:0071310	GO:0071229	GO:0044710	GO:0007165	GO:0002376	GO:0031347	GO:0044249
Unigene0003772	GO:0005488	GO:0050789	GO:0098542	GO:0010033
Unigene0003774	GO:0016491	GO:0043169
Unigene0003793	GO:0019725	GO:0003824
Unigene0003796	GO:0043623	GO:0009532
Unigene0003797	GO:0043623	GO:0009532
Unigene0003799	GO:0017111	GO:0043169	GO:0032550	GO:0006511	GO:0043231	GO:0043623	GO:0048193	GO:0035966	GO:0051205
Unigene0003810	GO:0043168	GO:0008152	GO:0016769
Unigene0003811	GO:0043168	GO:0008152	GO:0016769
Unigene0003812	GO:0043168	GO:0008152	GO:0016769
Unigene0003822	GO:0016301	GO:0006464	GO:0032550
Unigene0003825	GO:0043231
Unigene0003836	GO:0043231
Unigene0003838	GO:0031224	GO:0051234
Unigene0003839	GO:0031224	GO:0051234
Unigene0003840	GO:0031224	GO:0051234
Unigene0003841	GO:0009536
Unigene0003845	GO:0043231	GO:0007275
Unigene0003846	GO:0043231	GO:0048229	GO:0043232	GO:0006886	GO:0006351
Unigene0003853	GO:0046906	GO:0048509	GO:0031224	GO:0046914	GO:0016491	GO:0048444	GO:0040007	GO:0044710
Unigene0003855	GO:0044710	GO:0015036	GO:0019725
Unigene0003868	GO:0009987	GO:0010468	GO:0001071	GO:0003677
Unigene0003870	GO:0032550	GO:0006090	GO:0009536	GO:0015977	GO:0006796	GO:0016301
Unigene0003871	GO:0032550	GO:0006090	GO:0009536	GO:0015977	GO:0006796	GO:0016301
Unigene0003875	GO:0031224
Unigene0003876	GO:0031224	GO:0016757	GO:0043231
Unigene0003877	GO:0016757	GO:0043231	GO:0016020
Unigene0003890	GO:0003676	GO:0010467	GO:0005198	GO:0044391
Unigene0003891	GO:0003676	GO:0043231	GO:0010467	GO:0030529	GO:0005198
Unigene0003911	GO:0044260	GO:0090304
Unigene0003912	GO:0043623	GO:0007017	GO:0017111	GO:0032991	GO:0032550	GO:0015630	GO:0005198
Unigene0003919	GO:0016020
Unigene0003923	GO:0006259	GO:0016209	GO:0003676
Unigene0003942	GO:0046906	GO:0055114	GO:0010225	GO:0009812	GO:0009536	GO:0007602	GO:0016705	GO:0033014	GO:0048509	GO:0016109
Unigene0003943	GO:0046906	GO:0055114	GO:0010225	GO:0009812	GO:0009536	GO:0007602	GO:0016705	GO:0033014	GO:0048509	GO:0016109
Unigene0003944	GO:0046906	GO:0055114	GO:0010225	GO:0009812	GO:0009536	GO:0007602	GO:0016705	GO:0033014	GO:0048509	GO:0016109
Unigene0003953	GO:0005982	GO:0009536	GO:0009059	GO:0046527	GO:0009247	GO:0006950	GO:0032958
Unigene0003957	GO:0009526	GO:0043169	GO:0006089	GO:0009532	GO:0044436	GO:0016846
Unigene0003960	GO:0016740
Unigene0003963	GO:0006814	GO:0015299	GO:0044763	GO:0055067	GO:0016020
Unigene0003964	GO:0006814	GO:0043231	GO:0044763	GO:0031224	GO:0055065	GO:0046873	GO:0006970	GO:0031090	GO:0005451	GO:0055067	GO:0015992
Unigene0003965	GO:0043231	GO:0016740
Unigene0003966	GO:0006796	GO:0016772
Unigene0003975	GO:0016740	GO:0006139
Unigene0003998	GO:0046914	GO:0019538	GO:0008238
Unigene0004017	GO:0009648	GO:0009529	GO:0046914	GO:0010035	GO:0051260
Unigene0004029	GO:0005984	GO:0005982	GO:0006739	GO:0009536	GO:0005515
Unigene0004030	GO:0005984	GO:0005982	GO:0006739	GO:0009536	GO:0005515
Unigene0004032	GO:0036094	GO:0016787	GO:0097159	GO:1901363
Unigene0004055	GO:0005515
Unigene0004056	GO:0005515
Unigene0004057	GO:0005515
Unigene0004058	GO:0005515
Unigene0004059	GO:0016757	GO:0044444	GO:0044248
Unigene0004060	GO:0016757	GO:0043231
Unigene0004076	GO:0009987	GO:0005488	GO:0007275
Unigene0004081	GO:0046872	GO:0016838	GO:0043692	GO:0009753
Unigene0004084	GO:0031978	GO:0009451	GO:0009886	GO:0018208	GO:0006090	GO:0016859	GO:0044434
Unigene0004096	GO:0005488	GO:0016491
Unigene0004108	GO:0005982	GO:0009536	GO:0009059	GO:0046527	GO:0009247	GO:0006950	GO:0032958
Unigene0004119	GO:0044765	GO:0031224
Unigene0004120	GO:0046906	GO:0031224	GO:0043623	GO:0044434
Unigene0004121	GO:0046906	GO:0031224	GO:0043623	GO:0044434
Unigene0004131	GO:0016772	GO:0050896	GO:0009987
Unigene0004161	GO:0004673	GO:0035556	GO:0034645	GO:0010468	GO:0007602	GO:0006464	GO:0046983	GO:0038023
Unigene0004169	GO:0043231
Unigene0004199	GO:0016759	GO:0009620	GO:0030243	GO:0045229	GO:0031224	GO:0045491	GO:0009617	GO:0010115	GO:0043169	GO:0009832	GO:0006950
Unigene0004211	GO:0009987
Unigene0004214	GO:0008152	GO:0016741
Unigene0004216	GO:0008146	GO:0043231	GO:0016020
Unigene0004228	GO:0043167
Unigene0004245	GO:0090501	GO:0043231	GO:0004540
Unigene0004248	GO:0022402	GO:0051276	GO:1902589	GO:0009791	GO:0003006	GO:0044237	GO:0009790
Unigene0004258	GO:0005488
Unigene0004259	GO:0005488
Unigene0004261	GO:0016757	GO:0005488
Unigene0004288	GO:0006633	GO:0016491
Unigene0004303	GO:0006259	GO:0004175	GO:0019538	GO:0046914	GO:0043231	GO:0097159
Unigene0004304	GO:0034061	GO:0006260
Unigene0004312	GO:0031978	GO:0006996	GO:0031399	GO:0043623	GO:0009765	GO:0016072	GO:0044434
Unigene0004323	GO:0046906	GO:0046914	GO:0016491	GO:0043231	GO:0044710
Unigene0004324	GO:0046906	GO:0046914	GO:0016491	GO:0043231	GO:0044710
Unigene0004346	GO:0044267	GO:0097159	GO:1901575	GO:1901363	GO:0044723	GO:0036094	GO:0005737
Unigene0004347	GO:0031224
Unigene0004373	GO:0031224	GO:0044455	GO:0044710	GO:0050136
Unigene0004374	GO:0031224	GO:0044455	GO:0044710	GO:0050136
Unigene0004376	GO:0003723	GO:0010467	GO:0009536	GO:0005198	GO:0044391
Unigene0004415	GO:0005488	GO:0016787	GO:0090304
Unigene0004425	GO:0031047	GO:0044260	GO:0090304	GO:0016740	GO:0050896	GO:0032501
Unigene0004427	GO:0005911	GO:0016020
Unigene0004430	GO:0016787
Unigene0004452	GO:0044710	GO:0009850	GO:0001101	GO:0048588	GO:0042579	GO:0003824
Unigene0004453	GO:0044710	GO:0009850	GO:0001101	GO:0048588	GO:0042579	GO:0003824
Unigene0004454	GO:0044710	GO:0003824
Unigene0004457	GO:0016747	GO:0009813	GO:0006633	GO:0050896
Unigene0004469	GO:0031224	GO:0009526	GO:0031976	GO:0044434
Unigene0004472	GO:0003824
Unigene0004477	GO:0006412	GO:0008135
Unigene0004479	GO:0016491
Unigene0004480	GO:0016209	GO:0044710	GO:0003824
Unigene0004487	GO:0044786	GO:0016772	GO:0048869	GO:0005488	GO:0043231	GO:0046474	GO:0000079	GO:0010374	GO:0019887
Unigene0004488	GO:0044786	GO:0016772	GO:0048869	GO:0005488	GO:0043231	GO:0046474	GO:0000079	GO:0010374	GO:0019887
Unigene0004494	GO:0048827	GO:0003002	GO:0043231	GO:0034645	GO:0010468	GO:0051301	GO:0001071	GO:0003677
Unigene0004504	GO:0006259	GO:0046914	GO:0003676	GO:0044710	GO:0003824	GO:0032550
Unigene0004505	GO:0003676	GO:0006544	GO:0046914	GO:0016646	GO:0009117	GO:0006260	GO:0034061	GO:0000166
Unigene0004575	GO:0003676	GO:0043231	GO:0017111	GO:0032550
Unigene0004578	GO:0015833	GO:0031224
Unigene0004589	GO:1901363	GO:0010467	GO:0051276	GO:0016787	GO:0006259	GO:0050896	GO:0034645	GO:0044710	GO:0022402	GO:0050794	GO:0097159	GO:0000280	GO:1902589
Unigene0004598	GO:0016788	GO:0008152
Unigene0004599	GO:0071555	GO:0009892	GO:0030234	GO:0030312	GO:0052689
Unigene0004602	GO:0043231	GO:0003676	GO:0046872	GO:0006260	GO:0034061	GO:0006325
Unigene0004603	GO:0016627	GO:0043169	GO:0032550	GO:0051536	GO:0009536	GO:0015995	GO:0016051
Unigene0004613	GO:0031224	GO:0006865	GO:0046943
Unigene0004631	GO:0006259	GO:0003676	GO:0043231	GO:0003824
Unigene0004634	GO:0071704	GO:0005488	GO:0044238	GO:0003824
Unigene0004645	GO:0006090	GO:0009536	GO:0006605	GO:0009657	GO:0016072
Unigene0004646	GO:0006090	GO:0009536	GO:0006605	GO:0009657	GO:0016072
Unigene0004654	GO:0016787
Unigene0004657	GO:0031224	GO:0006259	GO:0046914	GO:0097159	GO:0015696	GO:0015077
Unigene0004658	GO:0044763	GO:0009888	GO:0016020	GO:0040007	GO:0004672	GO:0050896	GO:0048513	GO:0065007	GO:0008152
Unigene0004682	GO:0032502
Unigene0004702	GO:0009605	GO:0006796	GO:0036094	GO:0009607	GO:0010033	GO:0004672	GO:1901363	GO:0097159
Unigene0004703	GO:0050896	GO:0036094	GO:0004672	GO:0044237	GO:1901363	GO:0097159
Unigene0004710	GO:0008104	GO:0035556	GO:0016020	GO:0003824	GO:0032550
Unigene0004719	GO:0048827	GO:0065008	GO:0003002	GO:0043231	GO:0034645	GO:0010468	GO:0051301	GO:0001071	GO:0003677
Unigene0004725	GO:0016740
Unigene0004730	GO:0044710	GO:0006950	GO:0003824	GO:0016209	GO:0043169	GO:0046906
Unigene0004733	GO:0043231
Unigene0004734	GO:0043231
Unigene0004736	GO:0015604	GO:0044765	GO:0031224	GO:0017111	GO:0032550
Unigene0004739	GO:0016757
Unigene0004743	GO:0046872
Unigene0004757	GO:0016020
Unigene0004759	GO:0005488
Unigene0004764	GO:0016740
Unigene0004766	GO:0043231
Unigene0004768	GO:0016740
Unigene0004777	GO:0019222	GO:0032774	GO:0010467
Unigene0004779	GO:0016757	GO:0008152
Unigene0004784	GO:0008233	GO:0016579	GO:0006886	GO:0044424	GO:0016020
Unigene0004811	GO:0044699	GO:0009987	GO:0016043
Unigene0004812	GO:0016740
Unigene0004813	GO:0016772
Unigene0004820	GO:0044710
Unigene0004824	GO:0010467	GO:0030529	GO:0005198
Unigene0004825	GO:0010467	GO:0030529	GO:0005198
Unigene0004826	GO:0000278	GO:0046914	GO:0032550	GO:0043231	GO:0003006	GO:0006513	GO:0046983	GO:0006355	GO:0016574	GO:0022402	GO:0000793	GO:0009887	GO:0003824
Unigene0004832	GO:0031224	GO:0016759	GO:0030243	GO:0046914	GO:0045229	GO:0071669	GO:0042546	GO:0044036
Unigene0004833	GO:0031224	GO:0016759	GO:0030243	GO:0046914	GO:0045229	GO:0071669	GO:0042546	GO:0044036
Unigene0004836	GO:0008152
Unigene0004837	GO:0008152
Unigene0004840	GO:0003824
Unigene0004841	GO:0003824
Unigene0004866	GO:0005488
Unigene0004867	GO:0005488
Unigene0004871	GO:0003824
Unigene0004872	GO:0046906	GO:0046914	GO:0016491	GO:0040007	GO:0044710	GO:0048513	GO:0016020	GO:0050789
Unigene0004881	GO:0008152
Unigene0004901	GO:0008152	GO:0016787
Unigene0004902	GO:0006996	GO:0005488	GO:0009521	GO:0031224	GO:0006091	GO:0009526	GO:0043623	GO:0006873	GO:0031976	GO:0016072	GO:0030001	GO:0044434
Unigene0004905	GO:0016020
Unigene0004909	GO:0044699	GO:0008152	GO:0003824
Unigene0004911	GO:0044763	GO:0042626	GO:0097159	GO:0044765	GO:1901363	GO:0036094	GO:0016020
Unigene0004912	GO:0032550	GO:0044763	GO:0003676	GO:0031224	GO:0042626	GO:0042886
Unigene0004913	GO:0044763	GO:0042626	GO:0097159	GO:0042886	GO:1901363	GO:0036094
Unigene0004921	GO:0006090	GO:0046872	GO:0009532	GO:0044445	GO:0016836	GO:0000904
Unigene0004948	GO:0043169	GO:0004470	GO:0043648	GO:0000166
Unigene0004977	GO:0044763	GO:0016491	GO:0055114
Unigene0004987	GO:0003676	GO:0006259	GO:0015696	GO:0016740	GO:0016787	GO:0016020
Unigene0004993	GO:0008477	GO:0071267	GO:0048731	GO:0055086
Unigene0004994	GO:0006464	GO:0004672	GO:0032550
Unigene0004996	GO:0032550	GO:0031224	GO:0044707	GO:0008028	GO:0006355	GO:0015879	GO:0009247	GO:0009267
Unigene0005013	GO:0044238	GO:0003676	GO:0019438	GO:0034645	GO:0010468	GO:1901362
Unigene0005016	GO:0031224	GO:0051234
Unigene0005018	GO:0034645	GO:0010467
Unigene0005035	GO:0005488
Unigene0005038	GO:0005488	GO:0043231	GO:0043170	GO:0044238
Unigene0005056	GO:0044763	GO:0015291	GO:0006817	GO:0009528
Unigene0005057	GO:0044763	GO:0015291	GO:0006817	GO:0009528
Unigene0005078	GO:0009536	GO:1990066
Unigene0005088	GO:0046872
Unigene0005089	GO:0046872
Unigene0005090	GO:0017111	GO:0010208	GO:0032550	GO:0031224	GO:0015698	GO:0015098
Unigene0005097	GO:0005488
Unigene0005098	GO:0005488
Unigene0005099	GO:0005488
Unigene0005112	GO:0016757
Unigene0005116	GO:0009414	GO:0005488	GO:0009536
Unigene0005117	GO:0006739	GO:0005982	GO:0005984
Unigene0005118	GO:0006739	GO:0005982	GO:0005984
Unigene0005122	GO:0016829	GO:0006259	GO:0046914	GO:0097159	GO:0015696	GO:0016020
Unigene0005123	GO:0006259	GO:0046914	GO:0043231	GO:0016765	GO:0097159
Unigene0005139	GO:0005488	GO:0006355	GO:0009755
Unigene0005173	GO:0015291	GO:0031224	GO:0015893	GO:0044763
Unigene0005174	GO:0015291	GO:0031224	GO:0015893	GO:0044763
Unigene0005177	GO:0005488	GO:0016772
Unigene0005226	GO:0031224	GO:0005267	GO:0034220	GO:0043231	GO:0030001
Unigene0005227	GO:0031224	GO:0005267	GO:0034220	GO:0030001
Unigene0005228	GO:0031224	GO:0005267	GO:0034220	GO:0030001
Unigene0005260	GO:0010208	GO:0031224	GO:0035251	GO:0006074	GO:0044459	GO:0010769	GO:0009664
Unigene0005266	GO:0043231
Unigene0005280	GO:0005488	GO:0044267	GO:0034645	GO:0044767	GO:0010467	GO:0044464
Unigene0005284	GO:0015036	GO:0044710	GO:0019725
Unigene0005290	GO:0031224	GO:0042887	GO:0050896	GO:0015840	GO:0005372	GO:0031090	GO:0043231	GO:0042044
Unigene0005291	GO:0006259	GO:0097159
Unigene0005292	GO:0005488
Unigene0005343	GO:0005488	GO:0009987	GO:0015696	GO:0016020
Unigene0005360	GO:0044710	GO:0006950	GO:0003824	GO:0016209	GO:0043169	GO:0046906
Unigene0005367	GO:0043231	GO:0004672	GO:0097159	GO:0044699	GO:0006796	GO:1901363	GO:0036094
Unigene0005411	GO:0001101	GO:0005198	GO:0009639	GO:0009793	GO:0043231	GO:0009756	GO:0048827	GO:0048580	GO:0048507	GO:0051235	GO:0008380	GO:0051726	GO:0032446	GO:0009409	GO:0000097	GO:0043232	GO:0045087	GO:0006325
Unigene0005416	GO:0009987	GO:0071704	GO:0044238	GO:0044699	GO:0016787
Unigene0005428	GO:0003676
Unigene0005429	GO:0005488
Unigene0005441	GO:0043231
Unigene0005442	GO:0008194
Unigene0005459	GO:0008233
Unigene0005472	GO:0046872	GO:0016491
Unigene0005473	GO:0046872	GO:0016491
Unigene0005478	GO:0016787
Unigene0005489	GO:0006259	GO:0005488
Unigene0005505	GO:0044710	GO:0016709	GO:0031224	GO:0000166
Unigene0005506	GO:0044710	GO:0016709	GO:0031224	GO:0000166
Unigene0005514	GO:0016772
Unigene0005544	GO:0046906	GO:0009521	GO:0031224	GO:0006464	GO:0043623	GO:0034285	GO:0043269	GO:0009639	GO:0044434
Unigene0005545	GO:0046906	GO:0009521	GO:0031224	GO:0006464	GO:0043623	GO:0034285	GO:0043269	GO:0009639	GO:0044434
Unigene0005560	GO:0008152	GO:0003824
Unigene0005570	GO:0004721	GO:0006464	GO:0043169
Unigene0005588	GO:0098732	GO:0016297	GO:0006631
Unigene0005589	GO:0071704	GO:0016297
Unigene0005611	GO:0006979	GO:0032550	GO:0004175	GO:0042623	GO:0019941	GO:0043623	GO:0003677	GO:0044429	GO:0090329
Unigene0005627	GO:0006739	GO:0016616	GO:0000166	GO:0019318
Unigene0005628	GO:0005975	GO:0016491	GO:0043231	GO:0044710
Unigene0005631	GO:1903046	GO:0003676	GO:0044260	GO:0051276	GO:0090304	GO:0007059	GO:1902589	GO:0044446	GO:0007126	GO:0005634
Unigene0005632	GO:0043231
Unigene0005633	GO:0043231
Unigene0005641	GO:0006259	GO:0046914	GO:0043231	GO:0097159
Unigene0005643	GO:0004553	GO:0071704
Unigene0005656	GO:0046914	GO:0016682	GO:0009808	GO:0005576
Unigene0005661	GO:0003676	GO:0005515
Unigene0005662	GO:0003676	GO:0005515
Unigene0005664	GO:0010468	GO:0001071	GO:0003677
Unigene0005681	GO:0003676	GO:0006259	GO:0044699	GO:0016209
Unigene0005682	GO:0003676	GO:0006259
Unigene0005683	GO:0003676	GO:0006259	GO:0016740	GO:0004518
Unigene0005692	GO:0034220	GO:0016020	GO:0030001	GO:0005216
Unigene0005693	GO:0009653	GO:0005267	GO:0009888	GO:0016020	GO:0043231	GO:0030001	GO:0050896	GO:0030154	GO:0034220	GO:0050794
Unigene0005711	GO:0005515
Unigene0005725	GO:0044710	GO:0003824	GO:0009536	GO:0009668
Unigene0005726	GO:0044710	GO:0003824
Unigene0005727	GO:0044710	GO:0003824	GO:0009536	GO:0009668
Unigene0005746	GO:0003676	GO:0009579	GO:0044425
Unigene0005759	GO:0006796	GO:0006464	GO:0004672	GO:0044464	GO:0016020	GO:0032550
Unigene0005779	GO:0005488
Unigene0005791	GO:0003676
Unigene0005800	GO:0044763
Unigene0005801	GO:0044763
Unigene0005802	GO:0016838
Unigene0005803	GO:0009536
Unigene0005804	GO:0009062
Unigene0005808	GO:0005488
Unigene0005811	GO:0044238	GO:0005488
Unigene0005820	GO:0019538	GO:0016787	GO:0009536	GO:0032550
Unigene0005821	GO:0019538	GO:0016787	GO:0009536	GO:0032550
Unigene0005849	GO:0016772
Unigene0005850	GO:0005488	GO:0016301
Unigene0005855	GO:0005488
Unigene0005883	GO:0003676	GO:0004175	GO:0006260	GO:0019538	GO:0034061	GO:0043167	GO:0006325
Unigene0005916	GO:0016772
Unigene0005933	GO:0006558	GO:0009698	GO:0051260	GO:0016866	GO:0016841	GO:0016102	GO:0009820
Unigene0005960	GO:0043231
Unigene0005983	GO:0044238	GO:0004553
Unigene0005984	GO:0044238	GO:0004553
Unigene0005994	GO:0005488	GO:0043231
Unigene0005995	GO:0005488	GO:0043231
Unigene0006007	GO:0016757
Unigene0006013	GO:0046872	GO:0097159
Unigene0006014	GO:0046872	GO:0097159
Unigene0006019	GO:0004553	GO:0030243
Unigene0006023	GO:0046872	GO:0016491
Unigene0006026	GO:0016021	GO:0043231	GO:0034765	GO:0006821	GO:0044444	GO:0005254
Unigene0006027	GO:0034765	GO:0009536	GO:0006821	GO:0017076	GO:0005254	GO:0034702
Unigene0006053	GO:0005488
Unigene0006083	GO:0032550	GO:0006468	GO:0031224	GO:0004674	GO:0004713	GO:0007165
Unigene0006101	GO:0005488
Unigene0006112	GO:0016798	GO:0008152
Unigene0006135	GO:0007215	GO:0031224	GO:0004175	GO:0005230	GO:0046914	GO:0097159	GO:0006260	GO:0044765	GO:0019538	GO:0034061	GO:0004518
Unigene0006136	GO:0044710	GO:0003676	GO:0004175	GO:0046914	GO:0006260	GO:0019538	GO:0034061	GO:0004518
Unigene0006137	GO:0006260	GO:0004175	GO:0019538	GO:0046914	GO:0004518	GO:0097159	GO:0034061
Unigene0006154	GO:0045491
Unigene0006184	GO:0006259	GO:0016209	GO:0003676
Unigene0006251	GO:0016798
Unigene0006262	GO:0051536
Unigene0006279	GO:0006260	GO:0003676	GO:0034061
Unigene0006280	GO:0006260	GO:0003676	GO:0034061
Unigene0006288	GO:0008104	GO:1902582	GO:0005770	GO:0009642	GO:0036452	GO:0016192	GO:0010243	GO:0000302
Unigene0006316	GO:0015858	GO:0031224	GO:0015932
Unigene0006339	GO:0005488	GO:0044763	GO:0044710	GO:0016020
Unigene0006340	GO:0031224	GO:0051234
Unigene0006341	GO:0031224	GO:0051234
Unigene0006342	GO:0031224	GO:0051234
Unigene0006360	GO:0015078	GO:0043231	GO:0033176	GO:0015988	GO:0031090
Unigene0006361	GO:0015078	GO:0043231	GO:0033176	GO:0015988	GO:0031090
Unigene0006362	GO:0015078	GO:0043231	GO:0033176	GO:0015988	GO:0031090
Unigene0006363	GO:0015078	GO:0043231	GO:0033176	GO:0015988	GO:0031090
Unigene0006378	GO:0001101	GO:0005515	GO:0010119	GO:0000166	GO:0045229	GO:0031224	GO:0015698	GO:0022610	GO:0006970	GO:0009933	GO:0071805	GO:0007015	GO:0000904	GO:0048588	GO:0000041	GO:0010053	GO:0005249	GO:0009267
Unigene0006383	GO:0005488	GO:0043231
Unigene0006385	GO:0036094	GO:0097159	GO:0043232
Unigene0006390	GO:0016798	GO:0008152
Unigene0006391	GO:0016798	GO:0008152
Unigene0006400	GO:0050896	GO:0048731	GO:0044763	GO:0034645	GO:0050794	GO:0009653	GO:0010467
Unigene0006440	GO:0044424	GO:0016838
Unigene0006452	GO:0071704	GO:0044237
Unigene0006458	GO:0008152
Unigene0006459	GO:0016627	GO:0000097	GO:0006779	GO:0006091	GO:0031399	GO:0031976	GO:0042170	GO:0044434
Unigene0006460	GO:0006259	GO:0003676	GO:0003824
Unigene0006462	GO:0017111	GO:0032550
Unigene0006470	GO:0000377	GO:0003676	GO:0043232	GO:0016604	GO:0044423	GO:0032991	GO:0009536	GO:0009451
Unigene0006471	GO:0000377	GO:0003676	GO:0043232	GO:0016604	GO:0044423	GO:0032991	GO:0009536	GO:0009451
Unigene0006472	GO:0000377	GO:0003676	GO:0043232	GO:0016604	GO:0044423	GO:0032991	GO:0009536	GO:0009451
Unigene0006483	GO:0050789	GO:0003677	GO:0010467
Unigene0006485	GO:0009411	GO:0048513	GO:0042221	GO:0050789	GO:0009987
Unigene0006489	GO:0051234	GO:0031224	GO:0044763	GO:0043231
Unigene0006493	GO:0043094	GO:0044455	GO:0030964
Unigene0006502	GO:0031224
Unigene0006512	GO:0009987
Unigene0006529	GO:0006810
Unigene0006538	GO:0044710	GO:0046914	GO:0016705	GO:0004497	GO:0046906
Unigene0006552	GO:0031224	GO:0030243	GO:0045229	GO:0016759	GO:0046914
Unigene0006556	GO:0016740
Unigene0006585	GO:0031224	GO:0008320	GO:0006886	GO:0044434
Unigene0006599	GO:0016491	GO:0005488
Unigene0006613	GO:0010727	GO:0009536
Unigene0006663	GO:0045229	GO:0044042	GO:0016798	GO:0005576	GO:0030312	GO:0016758
Unigene0006683	GO:0006796	GO:0001871	GO:0006464	GO:0004672	GO:0032550
Unigene0006684	GO:0032550	GO:0006468	GO:0035556	GO:0004674	GO:0001871	GO:0010646
Unigene0006691	GO:0044710	GO:0006950	GO:0003824	GO:0016209	GO:0043169	GO:0046906
Unigene0006694	GO:0005488
Unigene0006695	GO:0046872	GO:0016705	GO:0004497
Unigene0006755	GO:0043231	GO:0034645	GO:0010468	GO:0016575	GO:0017136
Unigene0006757	GO:0003676
Unigene0006758	GO:0003676
Unigene0006759	GO:0036094	GO:0097159	GO:1901363
Unigene0006765	GO:0046872	GO:0016491
Unigene0006766	GO:0043231
Unigene0006768	GO:0044267	GO:0050896	GO:0005515
Unigene0006774	GO:0032550	GO:0015630	GO:0016049	GO:0042623	GO:0030865	GO:0007017	GO:0015631	GO:0042546	GO:0000904
Unigene0006785	GO:0016740
Unigene0006788	GO:0005488
Unigene0006797	GO:0010468	GO:0003677	GO:0001071
Unigene0006815	GO:0044238	GO:0044260	GO:0044699
Unigene0006816	GO:0044238	GO:0044260	GO:0044699
Unigene0006818	GO:0036094	GO:0097159
Unigene0006819	GO:0048856	GO:0007275
Unigene0006821	GO:0033993	GO:0071704	GO:0071229	GO:0044238	GO:1901701	GO:0009755	GO:0003006	GO:0044424	GO:0044707
Unigene0006822	GO:0033993	GO:0071704	GO:0071229	GO:0044238	GO:1901701	GO:0009755	GO:0003006	GO:0044424	GO:0044707
Unigene0006828	GO:0010467	GO:0030529	GO:0005198
Unigene0006829	GO:0043169	GO:0010467	GO:0030529	GO:0005198
Unigene0006832	GO:0016020	GO:0008152	GO:0015929
Unigene0006843	GO:0016192	GO:0000097	GO:0030243	GO:0016646	GO:0009536	GO:0019238	GO:0006760
Unigene0006851	GO:0005488
Unigene0006852	GO:0005488
Unigene0006853	GO:0034062	GO:0046914	GO:0034645	GO:0043231	GO:0097159
Unigene0006854	GO:0034062	GO:0046914	GO:0034645	GO:0043231	GO:0097159
Unigene0006855	GO:0005488
Unigene0006862	GO:0044249	GO:1901615	GO:0044238	GO:0044763	GO:0044710	GO:0016638	GO:0097159	GO:0043170	GO:0072524	GO:0006725	GO:1901363
Unigene0006871	GO:0071704	GO:0016635	GO:0044710	GO:0009507	GO:0051213
Unigene0006878	GO:0016857	GO:0016616	GO:0009226	GO:0005911	GO:0044444	GO:0005576	GO:0048037	GO:0033692	GO:0016020
Unigene0006879	GO:0004519	GO:0044260	GO:0090305	GO:0003676	GO:0036094
Unigene0006894	GO:0043231	GO:0043170	GO:0044238
Unigene0006895	GO:0003676
Unigene0006899	GO:0007275
Unigene0006915	GO:0016757
Unigene0006916	GO:0016740
Unigene0006917	GO:0016740
Unigene0006932	GO:0043094
Unigene0006933	GO:0043094
Unigene0006938	GO:0050794
Unigene0006954	GO:0032550	GO:0019222	GO:0019888	GO:0008287	GO:0006464	GO:0016740	GO:0050794
Unigene0006962	GO:0017182	GO:0008757	GO:0006221
Unigene0006965	GO:0003723
Unigene0006971	GO:0032550	GO:0015988	GO:0019829	GO:0033178	GO:0044455	GO:0006754
Unigene0006972	GO:0032550	GO:0015988	GO:0019829	GO:0033178	GO:0044455	GO:0006754
Unigene0006973	GO:0010468	GO:0003676	GO:0001071	GO:0034645	GO:0043231
Unigene0006974	GO:0010468	GO:0003676	GO:0001071	GO:0034645	GO:0043231
Unigene0006978	GO:0044763	GO:0044707	GO:0016491	GO:0048856	GO:0044767
Unigene0006982	GO:0016810	GO:0008152
Unigene0006983	GO:0008194
Unigene0006991	GO:0044763	GO:0022857	GO:0044464	GO:0008643	GO:0016021
Unigene0006997	GO:0003824
Unigene0007007	GO:0016020
Unigene0007011	GO:0005488
Unigene0007014	GO:0043168	GO:0008152	GO:0016769
Unigene0007020	GO:0006720	GO:0016863
Unigene0007043	GO:0044237	GO:0005488
Unigene0007047	GO:0046872	GO:0006796	GO:0006464	GO:0004672	GO:0032550
Unigene0007049	GO:0017111	GO:0032550
Unigene0007052	GO:0003676	GO:0009536	GO:0000785	GO:0005911	GO:0046983	GO:0031090	GO:0034728
Unigene0007053	GO:0003676	GO:0009536	GO:0000785	GO:0005911	GO:0046983	GO:0031090	GO:0034728
Unigene0007056	GO:0044710	GO:0046914	GO:0016491	GO:0031224	GO:0046906
Unigene0007063	GO:0016740	GO:0016020
Unigene0007065	GO:0003676
Unigene0007066	GO:0003676
Unigene0007069	GO:0043231
Unigene0007071	GO:0004553	GO:0044036	GO:0097367	GO:0044238	GO:0006026
Unigene0007079	GO:0044763	GO:0043231	GO:0044237	GO:0005737	GO:0006996	GO:0043170
Unigene0007080	GO:0043167
Unigene0007102	GO:0005488	GO:0008152
Unigene0007106	GO:0010468	GO:0003676	GO:0001071	GO:0034645	GO:0043231
Unigene0007115	GO:0016301	GO:0006464	GO:0032550
Unigene0007117	GO:0044710	GO:0046914	GO:0016712	GO:0043231	GO:0046906
Unigene0007118	GO:0016491	GO:0005488
Unigene0007125	GO:0050664	GO:0044710	GO:0046872	GO:0031224	GO:0016209
Unigene0007126	GO:0050664	GO:0044710	GO:0046872	GO:0031224	GO:0016209
Unigene0007127	GO:0010468	GO:0003676	GO:0001071	GO:0034645	GO:0043231
Unigene0007128	GO:0010468	GO:0003676	GO:0001071	GO:0034645	GO:0043231
Unigene0007134	GO:0036094	GO:0016310	GO:0006464	GO:0004672	GO:1901363	GO:0097159
Unigene0007135	GO:0036094	GO:0004672	GO:0044237	GO:0043231	GO:1901363	GO:0097159
Unigene0007151	GO:0070011	GO:0051707	GO:0009694	GO:0001101	GO:0019538	GO:0010243	GO:0009755	GO:0006950
Unigene0007152	GO:0070011	GO:0051707	GO:0009694	GO:0001101	GO:0019538	GO:0010243	GO:0009755	GO:0006950
Unigene0007161	GO:0009642	GO:0000097	GO:0006996	GO:0009409	GO:0005543	GO:0006970	GO:0044444	GO:0070838	GO:0016020	GO:0032958
Unigene0007162	GO:0009642	GO:0000097	GO:0006996	GO:0009409	GO:0005543	GO:0006970	GO:0044444	GO:0070838	GO:0016020	GO:0032958
Unigene0007164	GO:0046914	GO:0016491	GO:0043231	GO:0044444	GO:0044710
Unigene0007168	GO:0009536
Unigene0007169	GO:0009536
Unigene0007175	GO:0005737	GO:0005911	GO:0016482	GO:0033554	GO:0009814	GO:0006865	GO:0009620
Unigene0007179	GO:0016772	GO:0000097	GO:0006549	GO:0016616	GO:0006566	GO:0044444	GO:0006796	GO:0000166
Unigene0007191	GO:0036094	GO:0003723	GO:0010467	GO:0030529	GO:0005198
Unigene0007195	GO:0046914	GO:0051536	GO:0009058	GO:0009532	GO:0009657
Unigene0007200	GO:0009987	GO:0097159	GO:0043167	GO:0008152	GO:1901363	GO:0036094
Unigene0007205	GO:0010468	GO:0043566	GO:0009536
Unigene0007208	GO:0043231
Unigene0007210	GO:0097159	GO:1901363
Unigene0007216	GO:0034645	GO:0010467
Unigene0007219	GO:0006950	GO:0001101
Unigene0007224	GO:0016838	GO:0001101	GO:0043692
Unigene0007231	GO:0031224	GO:0015851	GO:0015205
Unigene0007235	GO:0005488
Unigene0007236	GO:0005488
Unigene0007238	GO:0005488	GO:0016301	GO:0044237
Unigene0007239	GO:0006796	GO:0016791	GO:0003006	GO:0046339	GO:0009536
Unigene0007245	GO:0006812	GO:0043169
Unigene0007250	GO:0005515
Unigene0007268	GO:0015291	GO:0031224	GO:0044763	GO:0015698
Unigene0007270	GO:0006796	GO:0036094	GO:0004672	GO:1901363	GO:0097159
Unigene0007271	GO:0036094	GO:0004672	GO:0044237	GO:1901363	GO:0097159
Unigene0007284	GO:0032550	GO:0015988	GO:0019829	GO:0033178	GO:0015078	GO:0044434	GO:0006754
Unigene0007285	GO:0032550	GO:0015988	GO:0019829	GO:0033178	GO:0015078	GO:0044434	GO:0006754
Unigene0007288	GO:0009987
Unigene0007315	GO:0005488
Unigene0007320	GO:0005198	GO:0071555
Unigene0007322	GO:0006412	GO:0015935	GO:0009532	GO:0009526	GO:0031976
Unigene0007323	GO:0006412	GO:0015935	GO:0009532	GO:0009526	GO:0031976
Unigene0007327	GO:0032550	GO:0043231	GO:0006820	GO:0019829	GO:0006812
Unigene0007328	GO:0009532	GO:0006811	GO:0032550
Unigene0007331	GO:0032550	GO:0006996	GO:0009625	GO:0007049	GO:0009062	GO:0015645	GO:0005778	GO:0009608	GO:0010467	GO:0044707
Unigene0007332	GO:0032550	GO:0009625	GO:0009062	GO:0015645	GO:0005778	GO:0044707
Unigene0007355	GO:0003676	GO:0009579	GO:0044425
Unigene0007376	GO:0050896	GO:0006739	GO:0004175	GO:0044257	GO:0006787	GO:0019758	GO:0031976	GO:0009765	GO:0044436	GO:0044434
Unigene0007377	GO:0050896	GO:0006739	GO:0004175	GO:0044257	GO:0006787	GO:0019758	GO:0031976	GO:0009765	GO:0044436	GO:0044434
Unigene0007410	GO:0006090	GO:0045333	GO:0044429	GO:0016209	GO:0003824	GO:0006950
Unigene0007429	GO:0003824
Unigene0007430	GO:0003824
Unigene0007472	GO:0016116	GO:0080090	GO:0031976	GO:0018130	GO:0006778	GO:0016491	GO:1901362	GO:0051188	GO:0006633	GO:0016070	GO:0044271	GO:0044434	GO:0044436	GO:0006790	GO:0006520	GO:0009628	GO:0044767	GO:0006644	GO:0019438	GO:1901566	GO:0006733	GO:0009117	GO:0008299
Unigene0007473	GO:0046872
Unigene0007474	GO:0046872
Unigene0007475	GO:0046872
Unigene0007511	GO:0005911
Unigene0007515	GO:0043231	GO:0003676	GO:0010468	GO:0001071	GO:0009834
Unigene0007518	GO:0046872	GO:0044430
Unigene0007523	GO:0009055	GO:0006605	GO:0015992	GO:0044455
Unigene0007524	GO:0016772
Unigene0007527	GO:0031224	GO:0051234
Unigene0007530	GO:0004497	GO:0044444	GO:0044710
Unigene0007541	GO:0045229	GO:0044042	GO:0016798	GO:0005576	GO:0030312	GO:0016758
Unigene0007558	GO:0044710	GO:0003824	GO:0046914
Unigene0007587	GO:0009987
Unigene0007600	GO:0032502
Unigene0007606	GO:0010208	GO:0031224	GO:0051234	GO:0017111	GO:0032550
Unigene0007631	GO:0046942	GO:0031224
Unigene0007639	GO:0044710	GO:0006950	GO:0003824	GO:0016209	GO:0043169	GO:0046906
Unigene0007647	GO:0046906	GO:0009521	GO:0031224	GO:0043169	GO:0006464	GO:0044434	GO:0006091
Unigene0007648	GO:0046906	GO:0009521	GO:0031224	GO:0043169	GO:0006464	GO:0044434	GO:0006091
Unigene0007654	GO:0003676	GO:0043231
Unigene0007660	GO:0006812	GO:0043169
Unigene0007667	GO:0009536
Unigene0007675	GO:0006796	GO:0006464	GO:0004672	GO:0010646	GO:0032550
Unigene0007679	GO:0003824	GO:0005488
Unigene0007731	GO:0016740	GO:0046872
Unigene0007737	GO:0010467	GO:0030529	GO:0005198
Unigene0007738	GO:0010467	GO:0030529	GO:0005198
Unigene0007744	GO:0031224	GO:0015784	GO:0036080	GO:0031090	GO:0043231
Unigene0007745	GO:0031224	GO:0015784	GO:0036080	GO:0031090	GO:0043231
Unigene0007752	GO:0044237	GO:0048037	GO:0016853	GO:0000166
Unigene0007778	GO:0046872	GO:0043170	GO:0044238
Unigene0007779	GO:0006259	GO:0046872	GO:0003824
Unigene0007780	GO:0006259	GO:0046872	GO:0003824
Unigene0007783	GO:0016129	GO:0006637	GO:0043231
Unigene0007802	GO:0031978	GO:0000097	GO:0010038	GO:0009767	GO:0046914	GO:0031399	GO:0006873	GO:0009507	GO:0030001
Unigene0007815	GO:0016829
Unigene0007816	GO:0003824
Unigene0007817	GO:0009408
Unigene0007833	GO:0031224	GO:0022904	GO:0051234	GO:0048037	GO:0050136	GO:0044434
Unigene0007841	GO:0017111	GO:0006810	GO:0044763	GO:0097159	GO:0022857	GO:1901363	GO:0036094	GO:0016020
Unigene0007850	GO:0016879
Unigene0007899	GO:0044710	GO:0046914	GO:0016491	GO:0046906
Unigene0007900	GO:0044710	GO:0046914	GO:0016491	GO:0046906
Unigene0007907	GO:0043231	GO:0003676	GO:0034645	GO:0010468	GO:0001071	GO:0010192	GO:0003006	GO:0000904
Unigene0007908	GO:0015893	GO:0044763	GO:0031224	GO:0015291	GO:0065007
Unigene0007909	GO:0055076	GO:0015893	GO:0043234	GO:0044763	GO:0031224	GO:2000027	GO:0015291
Unigene0007910	GO:0006259	GO:0097159	GO:0016740	GO:0043167	GO:1901363	GO:0016787
Unigene0007915	GO:0097159	GO:0043167	GO:1901363	GO:0036094
Unigene0007916	GO:0046914	GO:0097159	GO:0006259
Unigene0007948	GO:0016787	GO:0008152
Unigene0007952	GO:0044763	GO:0048856	GO:1901564	GO:0046914	GO:0007275	GO:0048037
Unigene0007953	GO:0043231	GO:0044763	GO:1901564	GO:0046914	GO:0000338	GO:0007000	GO:0050794	GO:0006886	GO:0009639	GO:0048037	GO:0009793
Unigene0007954	GO:0043231	GO:0044763	GO:1901564	GO:0046914	GO:0000338	GO:0007000	GO:0050794	GO:0006886	GO:0009639	GO:0048037	GO:0009793
Unigene0007977	GO:0043231
Unigene0007982	GO:0031224	GO:0044763
Unigene0007993	GO:0006259	GO:0003676
Unigene0007994	GO:0017111	GO:0032550	GO:0035556	GO:0043231	GO:0006405	GO:0005911	GO:0006886
Unigene0008002	GO:0035556	GO:0004672	GO:0016310	GO:0044424
Unigene0008017	GO:0016740
Unigene0008018	GO:0005984	GO:0009893	GO:0005982	GO:0006739	GO:0006090	GO:0019757	GO:0044434
Unigene0008019	GO:0071704	GO:0044763	GO:0044710	GO:0044237
Unigene0008020	GO:0010468	GO:0003676	GO:0001071	GO:0034645	GO:0043231
Unigene0008021	GO:1901363	GO:0016301	GO:0005515	GO:0016020	GO:0090558	GO:0003006	GO:0010075	GO:0007389	GO:0009791	GO:0016310	GO:0048468	GO:0010015	GO:0036094	GO:0009887	GO:0006464	GO:0050794	GO:0097159	GO:0043933	GO:1902589
Unigene0008027	GO:0016778	GO:0032550	GO:0009124	GO:0006779	GO:0046872	GO:0009117	GO:0009536	GO:0006464
Unigene0008028	GO:0016778	GO:0032550	GO:0009124	GO:0006779	GO:0046872	GO:0009117	GO:0009536	GO:0006464
Unigene0008041	GO:0016746	GO:0044710
Unigene0008047	GO:0008152	GO:0003824
Unigene0008049	GO:0046906	GO:0010208	GO:0046914	GO:0016713	GO:0044710	GO:0019438
Unigene0008071	GO:0044260	GO:0090304
Unigene0008080	GO:0043231	GO:0003006	GO:0010468	GO:0044707	GO:0001071	GO:0046983	GO:0034645	GO:0043169	GO:0003677	GO:0010476	GO:0009685
Unigene0008095	GO:0004713	GO:0006468	GO:0032550
Unigene0008096	GO:0004713	GO:0006468	GO:0032550
Unigene0008100	GO:0071704	GO:0043231	GO:0044238	GO:0044444
Unigene0008102	GO:0006950
Unigene0008105	GO:0006950
Unigene0008106	GO:0016772
Unigene0008107	GO:0006259	GO:0003676
Unigene0008119	GO:0046914
Unigene0008120	GO:0046914
Unigene0008124	GO:0032550	GO:0009620	GO:0010646	GO:0004672	GO:0006605	GO:0043067	GO:0006796	GO:0006972	GO:0010051	GO:0043401	GO:0006464	GO:0009863	GO:0006952	GO:0035556
Unigene0008127	GO:0036094	GO:0097159
Unigene0008130	GO:0016843	GO:0008152	GO:0031090	GO:0043231
Unigene0008131	GO:0016843	GO:0008152	GO:0031090	GO:0043231
Unigene0008133	GO:0031976	GO:0031224	GO:0016072	GO:0042743	GO:0006612	GO:0009668	GO:0006355	GO:0044434	GO:0009658	GO:0043623	GO:0031399	GO:0050793
Unigene0008141	GO:0044710	GO:0016899	GO:0000166	GO:0016616
Unigene0008142	GO:0010468	GO:0016279	GO:0043232	GO:0016571
Unigene0008154	GO:0016772
Unigene0008159	GO:0044238	GO:0044260
Unigene0008168	GO:0015833	GO:0031224
Unigene0008172	GO:0009767	GO:0006090	GO:0009532	GO:0097159	GO:0009526	GO:0006605	GO:0030529	GO:0036094	GO:0044434
Unigene0008179	GO:0046914
Unigene0008185	GO:0031224
Unigene0008187	GO:0031224
Unigene0008204	GO:0005515	GO:0008171	GO:0008152
Unigene0008205	GO:0005515	GO:0008171	GO:0008152
Unigene0008217	GO:0005488	GO:0016301	GO:0009987
Unigene0008218	GO:0036094	GO:0097159	GO:1901363
Unigene0008228	GO:0005488	GO:0006796	GO:0004672
Unigene0008229	GO:0016772
Unigene0008234	GO:0016787
Unigene0008272	GO:0003676	GO:0046983	GO:0000785	GO:0043231
Unigene0008297	GO:0032550	GO:0048444	GO:0006464	GO:0006796	GO:0016301
Unigene0008302	GO:1903046	GO:0051276	GO:0006259	GO:0050896	GO:0044710	GO:0007059	GO:0065007	GO:0007126	GO:1902589
Unigene0008312	GO:0005488
Unigene0008349	GO:0046872
Unigene0008353	GO:0006259	GO:0097159	GO:0016740	GO:0043167
Unigene0008364	GO:0005488	GO:0003824
Unigene0008388	GO:0005488
Unigene0008405	GO:0071704	GO:0016788	GO:0044464
Unigene0008406	GO:0071704	GO:0016788	GO:0044464
Unigene0008417	GO:0005488
Unigene0008438	GO:0006260	GO:0003676	GO:0034061
Unigene0008445	GO:0043168	GO:0048364	GO:0008483	GO:0046914	GO:0009532	GO:0009617	GO:0032774	GO:0003006	GO:0006525	GO:0006950
Unigene0008450	GO:0031224	GO:0044763
Unigene0008455	GO:0004871	GO:0016301	GO:0016020	GO:0016310	GO:0007165	GO:0032502
Unigene0008467	GO:0036094	GO:0010467	GO:0030529	GO:0005198
Unigene0008468	GO:0036094	GO:0010467	GO:0030529	GO:0005198
Unigene0008475	GO:0009893	GO:0005984	GO:0006739	GO:0009668	GO:0006355	GO:0044434	GO:0005982	GO:0048869	GO:0009887	GO:0017004
Unigene0008487	GO:0016570	GO:0010468	GO:0019219	GO:0043414	GO:1903047	GO:0043229	GO:0006260
Unigene0008488	GO:0016570	GO:0010468	GO:0019219	GO:0043414	GO:1903047	GO:0043229	GO:0006260
Unigene0008497	GO:0031224	GO:0043231
Unigene0008498	GO:0031224	GO:0043231
Unigene0008538	GO:0044710	GO:0046872	GO:0016491
Unigene0008558	GO:0031224	GO:0009526	GO:0043234	GO:0022892	GO:0044434	GO:0015031
Unigene0008575	GO:0006796	GO:0004672
Unigene0008599	GO:0008037	GO:0032550	GO:0031224	GO:0004672	GO:0005515	GO:0006486	GO:0006796
Unigene0008604	GO:0031224	GO:0022904	GO:0048037	GO:0050136	GO:0044434
Unigene0008606	GO:0016020	GO:0044444	GO:0043231
Unigene0008618	GO:0044264	GO:0016740	GO:0042546	GO:0044464	GO:0044036	GO:0016020
Unigene0008623	GO:0032550	GO:0043401	GO:0006464	GO:0006796	GO:0016301	GO:0016020
Unigene0008626	GO:0044710	GO:0016020	GO:0016706	GO:0015925
Unigene0008629	GO:0005515
Unigene0008630	GO:0016791	GO:0043231
Unigene0008647	GO:0016787
Unigene0008659	GO:0043231	GO:0009987
Unigene0008679	GO:0005911	GO:0009536	GO:0032550	GO:0009620	GO:0005840	GO:0006090	GO:0009617	GO:0004672	GO:0010468	GO:0010118	GO:0005576	GO:0006970	GO:0034645	GO:0010038	GO:0031090	GO:0006006	GO:0010029	GO:0006464	GO:0030312	GO:0019899
Unigene0008695	GO:0005488	GO:0044267	GO:0034645	GO:0044767	GO:0010467	GO:0044464
Unigene0008709	GO:0044710	GO:0003824
Unigene0008721	GO:0016787
Unigene0008728	GO:0071555	GO:0008152	GO:0052689
Unigene0008729	GO:0071555	GO:0052689
Unigene0008752	GO:0031047	GO:0009908	GO:0050896	GO:0016070	GO:0043414	GO:0044710	GO:0050794	GO:0040029
Unigene0008764	GO:0006796	GO:0036094	GO:0004672	GO:1901363	GO:0097159
Unigene0008765	GO:0044424
Unigene0008768	GO:0034968	GO:0033260	GO:0006305	GO:0007275
Unigene0008773	GO:0044763	GO:0044260	GO:0009536	GO:0019637	GO:0044262	GO:0009657	GO:0006796	GO:0006139	GO:0044723	GO:0044281
Unigene0008776	GO:0034285	GO:0031669
Unigene0008780	GO:0006259	GO:0046872	GO:0016772
Unigene0008784	GO:0003824
Unigene0008793	GO:0046872	GO:0044444	GO:0031090	GO:0043231
Unigene0008822	GO:0031224	GO:0031976	GO:0016485	GO:0070011	GO:0044434
Unigene0008834	GO:0005488
Unigene0008862	GO:0043231	GO:0044444
Unigene0008870	GO:0000097	GO:0006739	GO:0006090	GO:0009081	GO:0016616	GO:0000226	GO:0044444	GO:0000166	GO:0048037	GO:0006950
Unigene0008871	GO:0000097	GO:0043231	GO:0006739	GO:0006090	GO:0009081	GO:0016616	GO:0000226	GO:0044444	GO:0000166	GO:0048037	GO:0006950
Unigene0008882	GO:0044710	GO:0043094	GO:0016831	GO:0016491	GO:0043231
Unigene0008883	GO:0044710	GO:0043094	GO:0016831	GO:0016491	GO:0043231
Unigene0008892	GO:0051707	GO:0043169	GO:0032550	GO:0031224	GO:0019829	GO:0005515	GO:0006816	GO:0005261	GO:0072503	GO:0009528
Unigene0008912	GO:0016740
Unigene0008916	GO:0046914	GO:0097159	GO:0006259
Unigene0008917	GO:0006259	GO:0003676	GO:0043231
Unigene0008921	GO:0003824
Unigene0008923	GO:0015698	GO:0004030	GO:0009698	GO:0033554	GO:0009814	GO:0044444	GO:0001101
Unigene0008933	GO:0010467	GO:0022613	GO:0015934	GO:0005198
Unigene0008934	GO:0010467	GO:0015934	GO:0005198
Unigene0008943	GO:0006259	GO:0046872	GO:0003824
Unigene0008946	GO:0016301
Unigene0008962	GO:0006996	GO:0010038	GO:0031224	GO:0006090	GO:0001101	GO:0006972	GO:0042044
Unigene0008963	GO:0031224
Unigene0008973	GO:0032502
Unigene0009002	GO:0006796	GO:0006464	GO:0004672	GO:0032550
Unigene0009003	GO:0006796	GO:0006464	GO:0004672	GO:0032550
Unigene0009008	GO:0044710	GO:0046914	GO:0003824
Unigene0009009	GO:0044710	GO:0046914	GO:0003824
Unigene0009014	GO:0046906	GO:0050789	GO:0044710	GO:0046914	GO:0040007	GO:0016705	GO:0004497	GO:0048513	GO:0016020
Unigene0009015	GO:0046906	GO:0044710	GO:0031224	GO:0046914	GO:0040007	GO:0048444	GO:0016705	GO:0004497	GO:0048509
Unigene0009023	GO:0019538	GO:0004180
Unigene0009039	GO:0005488
Unigene0009051	GO:0044765	GO:0044763	GO:0015405	GO:0016887	GO:0036094	GO:1901363	GO:0097159
Unigene0009052	GO:0044765	GO:0044763	GO:0015405	GO:0016887	GO:0036094	GO:1901363	GO:0097159
Unigene0009053	GO:0044765	GO:0044763	GO:0015405	GO:0016887	GO:0036094	GO:1901363	GO:0097159
Unigene0009054	GO:0044765	GO:0044763	GO:0015405	GO:0016887	GO:0036094	GO:1901363	GO:0097159
Unigene0009063	GO:0031224	GO:0016757
Unigene0009064	GO:0031224	GO:0016757
Unigene0009065	GO:0003824
Unigene0009102	GO:0044444
Unigene0009144	GO:0009642	GO:0031224	GO:0016072	GO:0034285	GO:0006091	GO:0009503	GO:0043169	GO:0046906	GO:0006464	GO:0009523	GO:0000097	GO:1990066	GO:0043269
Unigene0009148	GO:0016070
Unigene0009150	GO:0016020
Unigene0009160	GO:0044710	GO:0046914	GO:0016705
Unigene0009171	GO:0017111	GO:0032550
Unigene0009182	GO:0016614	GO:0008152
Unigene0009190	GO:0005488	GO:0016740
Unigene0009213	GO:0016772	GO:0005488	GO:0044699	GO:0032501
Unigene0009214	GO:0009987	GO:0005488	GO:0044699	GO:0016301
Unigene0009215	GO:0005488	GO:0006796	GO:0004672
Unigene0009227	GO:0046872	GO:0016491	GO:0044710
Unigene0009234	GO:0044763	GO:0046873	GO:0006829	GO:0016020
Unigene0009236	GO:0071267	GO:0046914	GO:0043231	GO:0016702
Unigene0009237	GO:0005911	GO:0005488	GO:0005576	GO:0044434
Unigene0009255	GO:0032550	GO:0019222	GO:0019888	GO:0008287	GO:0006464	GO:0016740	GO:0050794
Unigene0009260	GO:0046914	GO:0016682	GO:0009808	GO:0005576
Unigene0009273	GO:0071555	GO:0009892	GO:0030234	GO:0000272	GO:0030312	GO:0052689
Unigene0009277	GO:0046906	GO:0005840	GO:0030312	GO:0016042	GO:0046914	GO:0009532	GO:0004601	GO:0009526	GO:0042579	GO:0005911	GO:0042743	GO:0005576	GO:0043094	GO:0016020	GO:0009814
Unigene0009285	GO:0043248	GO:0043231	GO:0044710	GO:0030964	GO:0019866	GO:0019941	GO:0043094	GO:0035966
Unigene0009291	GO:0005488
Unigene0009292	GO:0005488
Unigene0009297	GO:0044763
Unigene0009299	GO:0016757	GO:0008092	GO:0007010	GO:0006631
Unigene0009303	GO:0005488	GO:0043170	GO:0044238
Unigene0009304	GO:0046872	GO:0003676	GO:0043170	GO:0044238
Unigene0009321	GO:0003676	GO:0043231
Unigene0009326	GO:0006259	GO:0046872	GO:0097159	GO:0015696	GO:0016020
Unigene0009327	GO:0034765	GO:0005774	GO:0006821	GO:0017076	GO:0005254	GO:0034702
Unigene0009328	GO:0016568	GO:0005694
Unigene0009335	GO:0050896
Unigene0009351	GO:0044464
Unigene0009362	GO:0043170	GO:0044238	GO:0003824
Unigene0009365	GO:0016491	GO:0005488
Unigene0009366	GO:0016491	GO:0005488
Unigene0009372	GO:0009696	GO:0032550	GO:0009620	GO:0009639	GO:0009642	GO:0010260	GO:0009893	GO:0009755	GO:0009617	GO:0042743	GO:0006605	GO:0043067	GO:0008047	GO:0034285	GO:0006091	GO:0005576	GO:0044434	GO:0010243	GO:0009532	GO:0030312	GO:0009863	GO:0009526	GO:0045087	GO:0043269	GO:0035556
Unigene0009383	GO:0008233	GO:0008152
Unigene0009384	GO:0070011
Unigene0009391	GO:0044710	GO:0046872	GO:0016705
Unigene0009392	GO:0044710	GO:0046914	GO:0016705
Unigene0009396	GO:0032550	GO:0043170
Unigene0009399	GO:0008152	GO:0016787
Unigene0009407	GO:0008233
Unigene0009408	GO:0008233
Unigene0009418	GO:0043231
Unigene0009420	GO:0003006
Unigene0009421	GO:0003006
Unigene0009430	GO:0036094	GO:0097159	GO:1901363
Unigene0009440	GO:0005488	GO:0016772
Unigene0009442	GO:0010468	GO:0003676	GO:0034645	GO:0043231
Unigene0009443	GO:0010467	GO:0009536	GO:0005198	GO:0044391
Unigene0009454	GO:0006732	GO:0006779	GO:0006090	GO:0051536	GO:0006753	GO:0018065	GO:0006633	GO:0006355	GO:0043169	GO:0006544	GO:0048869	GO:0009887	GO:0000097	GO:0044429	GO:0016783	GO:0009694
Unigene0009463	GO:0005515
Unigene0009464	GO:0031224	GO:0044763	GO:0015171	GO:0006865	GO:0015291	GO:0006812	GO:0015740
Unigene0009468	GO:0006796	GO:0016791
Unigene0009469	GO:0016791	GO:0006796	GO:0006629
Unigene0009473	GO:0016491	GO:0005488
Unigene0009477	GO:0009987	GO:0097159	GO:0043167
Unigene0009480	GO:0005488	GO:0034645	GO:0010467
Unigene0009481	GO:0043169	GO:0009642	GO:0043231	GO:0044444	GO:0052689	GO:0000302
Unigene0009486	GO:0031090	GO:0031224	GO:0043231
Unigene0009487	GO:0016020
Unigene0009488	GO:0031090	GO:0043231
Unigene0009528	GO:0005488
Unigene0009537	GO:0050896	GO:0006259
Unigene0009539	GO:0010468	GO:0043169	GO:0003676	GO:0001071
Unigene0009559	GO:0005622
Unigene0009560	GO:0009987
Unigene0009565	GO:0006771	GO:0009267	GO:0006355	GO:0016791	GO:0070566	GO:0006796	GO:0016301	GO:0009247
Unigene0009566	GO:0006771	GO:0009267	GO:0006355	GO:0016791	GO:0070566	GO:0006796	GO:0016301	GO:0009247
Unigene0009588	GO:0044710	GO:0003824
Unigene0009608	GO:0008152	GO:0070011
Unigene0009615	GO:0006812	GO:0043169
Unigene0009623	GO:0016772	GO:0016020	GO:0009725	GO:0007165	GO:0006952
Unigene0009625	GO:0005488
Unigene0009627	GO:0016787
Unigene0009644	GO:0006796	GO:0036094	GO:0004672	GO:1901363	GO:0016020	GO:0097159
Unigene0009679	GO:0009987	GO:0032550	GO:0043167	GO:0008152
Unigene0009680	GO:0005488
Unigene0009695	GO:0009532	GO:0009526	GO:0031976	GO:0044434	GO:0032958	GO:0016109
Unigene0009701	GO:0006812	GO:0043169
Unigene0009702	GO:0006812	GO:0043169
Unigene0009714	GO:0044699	GO:0016298	GO:0043231	GO:0044444
Unigene0009715	GO:0044699	GO:0016298	GO:0043231	GO:0044444
Unigene0009734	GO:0016462
Unigene0009740	GO:0009639	GO:0009642	GO:0030001	GO:0016072	GO:0043094	GO:0034285	GO:0006091	GO:0005576	GO:0009521	GO:0044434	GO:0046872	GO:0006996	GO:0009532	GO:0043623	GO:0031978	GO:0006873	GO:0043269	GO:0031399
Unigene0009749	GO:0019538	GO:0008238
Unigene0009750	GO:0019538	GO:0008238
Unigene0009766	GO:0016740	GO:0044425	GO:0044237
Unigene0009796	GO:0050896
Unigene0009811	GO:0046906	GO:0009521	GO:0031224	GO:0043169	GO:0006464	GO:0044434	GO:0006091
Unigene0009837	GO:0044238	GO:0042578
Unigene0009872	GO:0005984	GO:0009893	GO:0005982	GO:0016798	GO:0009536	GO:0004133	GO:0009059	GO:0043167	GO:0043033
Unigene0009873	GO:0005984	GO:0009893	GO:0005982	GO:0016798	GO:0009536	GO:0004133	GO:0009059	GO:0043167	GO:0043033
Unigene0009874	GO:0044763	GO:0016798	GO:0009536	GO:0043170	GO:0044262	GO:0044723
Unigene0009884	GO:0005488
Unigene0009904	GO:0043231	GO:0003006	GO:0016765	GO:0008152
Unigene0009916	GO:0016899
Unigene0009929	GO:0006796	GO:0016772
Unigene0009941	GO:0032550
Unigene0009952	GO:0016790	GO:0006631	GO:0009536
Unigene0009953	GO:0016297
Unigene0009954	GO:0032550
Unigene0009955	GO:0009987
Unigene0009974	GO:0032550	GO:0043170
Unigene0009975	GO:0015833	GO:0031224
Unigene0009976	GO:0015833	GO:0031224
Unigene0009985	GO:0006073	GO:0046906	GO:0005840	GO:0030312	GO:0044710	GO:0005777	GO:0009416	GO:0046914	GO:0016265	GO:0019725	GO:0004601	GO:0009526	GO:0042743	GO:0006950
Unigene0010019	GO:0003676
Unigene0010020	GO:0097159	GO:1901363
Unigene0010041	GO:0046906	GO:0051184	GO:0043623	GO:0051181	GO:0043231
Unigene0010058	GO:0031224	GO:0043234	GO:0043623	GO:0009055	GO:0044237	GO:0044710	GO:0044434
Unigene0010100	GO:0046914
Unigene0010123	GO:0005975	GO:0016798
Unigene0010140	GO:0044763	GO:0080090	GO:0006351	GO:0031323	GO:0044434	GO:0009532	GO:0044085	GO:0034660	GO:0009658	GO:0008233	GO:0060255	GO:0019538
Unigene0010141	GO:0016787	GO:0016070	GO:0044434	GO:0009532	GO:0009657
Unigene0010150	GO:0046872	GO:0016829
Unigene0010151	GO:0016829
Unigene0010152	GO:0036094	GO:1901363	GO:0097159
Unigene0010179	GO:0017169	GO:0046470
Unigene0010202	GO:0004175	GO:0043234	GO:0019941	GO:0043231
Unigene0010210	GO:0003824
Unigene0010211	GO:0003824
Unigene0010240	GO:0031224	GO:0044763	GO:0008272	GO:0031090	GO:0043231	GO:0015103
Unigene0010241	GO:0001101	GO:0009642	GO:0043231	GO:0009725	GO:0003712	GO:0044267	GO:0001071	GO:0000302	GO:0006355	GO:0003677	GO:0000160	GO:0043232	GO:0033554
Unigene0010242	GO:0032550	GO:0043168	GO:0046872	GO:0009536	GO:0009725	GO:0006749	GO:0016881	GO:0046983	GO:0009404
Unigene0010249	GO:0016787
Unigene0010266	GO:0044710	GO:0015036	GO:0019725
Unigene0010272	GO:0006259	GO:0097159	GO:1901363	GO:0016787
Unigene0010286	GO:0043231
Unigene0010290	GO:0046914
Unigene0010303	GO:0036338	GO:0031224	GO:0006090	GO:0018130	GO:1901663	GO:0008757	GO:0019758	GO:0009528	GO:0046471
Unigene0010307	GO:0016616
Unigene0010308	GO:0005737	GO:0016616
Unigene0010319	GO:0006563	GO:0001101	GO:0051707	GO:0009755	GO:0006605	GO:0043067	GO:0016412	GO:0000097	GO:0006950	GO:0044444	GO:0009694
Unigene0010322	GO:0046914	GO:0006399	GO:0032553	GO:0051536	GO:0043231	GO:0044710	GO:0003824
Unigene0010337	GO:0005488	GO:0043170	GO:0044238
Unigene0010348	GO:0046872
Unigene0010362	GO:0008202	GO:0033764
Unigene0010384	GO:0008152	GO:0016787
Unigene0010395	GO:0009987
Unigene0010401	GO:0050896	GO:0006739	GO:0009532	GO:0009081	GO:0016616	GO:0000166	GO:0048037
Unigene0010412	GO:0046872	GO:0009987	GO:0097159
Unigene0010414	GO:0031123	GO:0016779
Unigene0010417	GO:0070566	GO:0031123	GO:0003676	GO:0043231
Unigene0010434	GO:0044763	GO:0044422	GO:0016020	GO:0050658	GO:0043231	GO:0010467	GO:0003006	GO:0009791	GO:0048507	GO:0009409	GO:0050794	GO:0012505	GO:0070646	GO:0050793
Unigene0010449	GO:0008152
Unigene0010461	GO:0005488	GO:0043231
Unigene0010462	GO:0003676	GO:0043231
Unigene0010476	GO:0016491	GO:0043169
Unigene0010484	GO:0016020	GO:0006950	GO:0044444	GO:0016491
Unigene0010491	GO:0043169	GO:0010467	GO:0030529	GO:0005198
Unigene0010493	GO:0005488
Unigene0010515	GO:0019538	GO:0004180
Unigene0010517	GO:0016301
Unigene0010527	GO:0016740
Unigene0010536	GO:0046474
Unigene0010537	GO:0046474
Unigene0010538	GO:0046474
Unigene0010539	GO:0003676	GO:0005515
Unigene0010540	GO:0003824
Unigene0010545	GO:0046474	GO:0032553	GO:0043231	GO:0003824
Unigene0010546	GO:0017111	GO:0032550	GO:0003723	GO:0030529	GO:0006613
Unigene0010556	GO:0009987	GO:0008152	GO:0003824
Unigene0010557	GO:0009987	GO:0008152	GO:0003824
Unigene0010564	GO:0043231	GO:0097159
Unigene0010565	GO:0043231	GO:0097159
Unigene0010567	GO:0044763	GO:0006796	GO:0019637	GO:0044710	GO:0044238
Unigene0010568	GO:0071704	GO:0016788	GO:0044237
Unigene0010601	GO:0009987	GO:0043170	GO:0044238
Unigene0010605	GO:0044765	GO:0009987
Unigene0010613	GO:0031224	GO:0006796	GO:0006464	GO:0004672	GO:0043231	GO:0032550
Unigene0010614	GO:0031224	GO:0006796	GO:0006464	GO:0004672	GO:0043231	GO:0032550
Unigene0010617	GO:0046914	GO:0003676	GO:0036094
Unigene0010624	GO:0008152	GO:0016741
Unigene0010626	GO:0044765	GO:0031224	GO:0044763	GO:0022857
Unigene0010636	GO:0031224	GO:0051234	GO:0017111	GO:0032550
Unigene0010652	GO:0050896
Unigene0010670	GO:0009536
Unigene0010675	GO:0031224	GO:0051234	GO:0044763	GO:0015405	GO:0017111	GO:0032550
Unigene0010676	GO:0010468	GO:0003676	GO:0001071	GO:0034645	GO:0043231
Unigene0010696	GO:0006796	GO:0006464	GO:0004672	GO:0008037	GO:0010646	GO:0032550
Unigene0010697	GO:0006796	GO:0006464	GO:0004672	GO:0010646	GO:0032550
Unigene0010701	GO:0016491
Unigene0010704	GO:0003723	GO:0010467	GO:0005198	GO:0044391
Unigene0010707	GO:0016614	GO:0044281	GO:0000166
Unigene0010708	GO:0044710	GO:0016614
Unigene0010711	GO:0006796	GO:0001871	GO:0006464	GO:0004672	GO:0010646	GO:0032550
Unigene0010712	GO:0050896	GO:0004672	GO:0097159	GO:0044699	GO:0016491	GO:0006796	GO:1901363	GO:0044464	GO:0036094	GO:0016787	GO:0016020
Unigene0010714	GO:0016740	GO:0008152
Unigene0010715	GO:0005488
Unigene0010740	GO:0043169	GO:0006631	GO:0016702	GO:0072330
Unigene0010756	GO:0003677	GO:0034645	GO:0010467
Unigene0010760	GO:0008152	GO:0003824
Unigene0010766	GO:0051234
Unigene0010770	GO:0016772
Unigene0010772	GO:0016757
Unigene0010776	GO:0006796	GO:0016772
Unigene0010780	GO:0050896	GO:0071702	GO:0005319	GO:0006812
Unigene0010782	GO:0046912	GO:0044262	GO:0006101
Unigene0010787	GO:0009987	GO:0044710	GO:0016491
Unigene0010788	GO:0009987	GO:0044699	GO:0008152
Unigene0010792	GO:0003824
Unigene0010793	GO:0031109
Unigene0010794	GO:0031109	GO:0003824
Unigene0010796	GO:0003676	GO:0010467	GO:0005198	GO:0044391
Unigene0010797	GO:0003676	GO:0010467	GO:0005198	GO:0044391
Unigene0010798	GO:0005488
Unigene0010799	GO:1901363	GO:0006418	GO:0005737	GO:0036094	GO:0097159	GO:0004812
Unigene0010804	GO:0044765	GO:0005488	GO:0006972	GO:0001101	GO:0005576	GO:0030312
Unigene0010805	GO:0044765	GO:0005488	GO:0006972	GO:0001101	GO:0005576	GO:0030312
Unigene0010807	GO:0016787	GO:0006629
Unigene0010812	GO:0009528
Unigene0010819	GO:0016740
Unigene0010825	GO:0016070
Unigene0010848	GO:0031224	GO:0005310	GO:0046942
Unigene0010849	GO:0005840	GO:0032787	GO:0009532
Unigene0010871	GO:0006950	GO:0009628
Unigene0010879	GO:0016628	GO:0044710
Unigene0010880	GO:0016628	GO:0044710
Unigene0010904	GO:0003824
Unigene0010919	GO:0008233
Unigene0010922	GO:0044763	GO:0008272	GO:0044464	GO:0016020	GO:0015103
Unigene0010923	GO:0031224	GO:0044763	GO:0008272	GO:0015291	GO:0015103	GO:0009536
Unigene0010924	GO:0031224	GO:0044763	GO:0008272	GO:0015291	GO:0015103	GO:0009536
Unigene0010925	GO:0044763	GO:0008272	GO:0016020	GO:0015103
Unigene0010941	GO:0005488	GO:0008152
Unigene0010955	GO:0035556
Unigene0010976	GO:0016791	GO:0006796	GO:0043231
Unigene0010985	GO:0010608	GO:0044444	GO:0006412	GO:0008135
Unigene0010986	GO:0010608	GO:0044444	GO:0006412	GO:0008135
Unigene0010990	GO:0005488
Unigene0010993	GO:0016298	GO:0001101	GO:0070887	GO:0007154	GO:0006629	GO:0050794	GO:0033554	GO:1901700	GO:0006952
Unigene0010994	GO:0019538	GO:0004175	GO:0043231
Unigene0011004	GO:0015893	GO:0032550	GO:0044763	GO:0031224	GO:0042626
Unigene0011012	GO:0016021	GO:0009527	GO:0022857	GO:0006811
Unigene0011013	GO:0031224
Unigene0011015	GO:0010468	GO:0051716	GO:0048519	GO:0009908	GO:0006351	GO:2000112	GO:0048513	GO:0080090	GO:0044763	GO:0003676
Unigene0011033	GO:0036094	GO:1901363	GO:0097159
Unigene0011034	GO:0005737	GO:0008152	GO:0008168
Unigene0011035	GO:0008233	GO:0006996	GO:0009536
Unigene0011078	GO:0006812	GO:0043169
Unigene0011079	GO:0097159	GO:0090304	GO:0016740	GO:0043167	GO:1901363
Unigene0011084	GO:0006468	GO:0097159	GO:0004713	GO:1901363	GO:0036094
Unigene0011093	GO:0030243	GO:0004553	GO:0005488
Unigene0011098	GO:0005911	GO:0043231	GO:0000226	GO:0016020	GO:0044767
Unigene0011100	GO:0046872	GO:0016829
Unigene0011125	GO:0010468	GO:0003676	GO:0001071	GO:0034645	GO:0043231
Unigene0011127	GO:0009055	GO:0043231	GO:0015992	GO:0044710	GO:0003824
Unigene0011128	GO:0046906	GO:0043231	GO:0031224	GO:0046914	GO:0019866	GO:0045333	GO:0009055	GO:0003824	GO:0015992
Unigene0011149	GO:0010468	GO:0003676	GO:0001071	GO:0034645	GO:0043231
Unigene0011150	GO:0010468	GO:0003676	GO:0001071	GO:0034645	GO:0043231
Unigene0011151	GO:0010468	GO:0003676	GO:0001071	GO:0034645	GO:0043231
Unigene0011174	GO:0019538	GO:0004175
Unigene0011175	GO:0004175	GO:0005911	GO:0043231	GO:0009725	GO:0006090	GO:0006605	GO:0006996	GO:0006970	GO:0048856	GO:0010038	GO:0044444	GO:0042044	GO:0019538
Unigene0011178	GO:0046906	GO:0046914	GO:0016491	GO:0043231	GO:0044710	GO:0006091
Unigene0011191	GO:0046914
Unigene0011204	GO:0009987	GO:0043169	GO:0097159
Unigene0011205	GO:0006399	GO:0003676	GO:0009536	GO:0006396
Unigene0011213	GO:0045229	GO:0044042	GO:0016798	GO:0005576	GO:0030312	GO:0016758
Unigene0011214	GO:0045229	GO:0044042	GO:0016798	GO:0005576	GO:0030312	GO:0016758
Unigene0011222	GO:0018208	GO:0016859
Unigene0011226	GO:0043231	GO:0003824
Unigene0011227	GO:0043231	GO:0003824
Unigene0011229	GO:0009536
Unigene0011230	GO:0003824
Unigene0011235	GO:0044260	GO:0019538	GO:0009059	GO:0044249	GO:0010467	GO:0030529	GO:0005198
Unigene0011241	GO:0003824
Unigene0011242	GO:0044238	GO:0016787	GO:0043231
Unigene0011258	GO:0071704	GO:0044238	GO:0044763	GO:0030312	GO:0009739	GO:0046872	GO:0042579	GO:0006972	GO:0009639	GO:0044707
Unigene0011259	GO:0071704	GO:0044238	GO:0044763	GO:0030312	GO:0009739	GO:0046872	GO:0042579	GO:0006972	GO:0009639	GO:0044707
Unigene0011260	GO:0071704	GO:0044238	GO:0044763	GO:0030312	GO:0009739	GO:0046872	GO:0042579	GO:0006972	GO:0009639	GO:0044707
Unigene0011263	GO:0030529	GO:0006396
Unigene0011264	GO:0031224	GO:0042887	GO:0050896	GO:0015840	GO:0005372	GO:0031090	GO:0043231	GO:0042044
Unigene0011265	GO:0032550	GO:0003824	GO:0031224	GO:0043169
Unigene0011274	GO:0008152	GO:0016747
Unigene0011319	GO:0005488
Unigene0011323	GO:0003676
Unigene0011325	GO:0048229	GO:0009657	GO:0003006
Unigene0011344	GO:0044444
Unigene0011345	GO:0015833	GO:0031224
Unigene0011346	GO:0031224	GO:0015893	GO:0015291	GO:0006631
Unigene0011358	GO:0044763	GO:0019684	GO:0044710	GO:0019438	GO:1901564	GO:1901362	GO:0018130	GO:0044271	GO:0006139	GO:0031976	GO:0051186	GO:0044434
Unigene0011373	GO:0043231	GO:0044710	GO:0031224	GO:0046914	GO:0019866	GO:0006091	GO:0009055	GO:0003824	GO:0015992
Unigene0011374	GO:0005488
Unigene0011382	GO:0043231
Unigene0011392	GO:0031224	GO:0009642	GO:0043231	GO:0003006
Unigene0011393	GO:0031224	GO:0009642	GO:0043231	GO:0003006
Unigene0011396	GO:0009987	GO:0042221
Unigene0011424	GO:0010468	GO:0003676	GO:0034645	GO:0043231
Unigene0011425	GO:0010468	GO:0003676	GO:0034645	GO:0043231
Unigene0011439	GO:0016129	GO:0055088	GO:0009314	GO:0016628	GO:0016020
Unigene0011449	GO:0043231	GO:0006355	GO:0003677	GO:0046983
Unigene0011450	GO:0043231	GO:0006355	GO:0003677	GO:0046983
Unigene0011456	GO:0034062	GO:0003676	GO:0034645	GO:0001882
Unigene0011470	GO:0044763	GO:0043231	GO:0006811	GO:0016020	GO:0015293
Unigene0011487	GO:0043167
Unigene0011488	GO:0043167
Unigene0011490	GO:0005488	GO:0044237
Unigene0011516	GO:0071704	GO:0044238	GO:0044763	GO:0044710	GO:0016746	GO:0044237
Unigene0011517	GO:0044699	GO:0005618	GO:0006996
Unigene0011544	GO:0044765	GO:0017111	GO:0016020	GO:0032550
Unigene0011557	GO:0009987	GO:0044699	GO:0016020
Unigene0011564	GO:0036094	GO:1901363	GO:0097159
Unigene0011565	GO:0008213	GO:0043231	GO:0008168
Unigene0011566	GO:0016741	GO:0008152
Unigene0011601	GO:0043231	GO:0003676	GO:0034645	GO:0010468	GO:0001101	GO:0009408	GO:0001071
Unigene0011609	GO:0051707	GO:0032550	GO:0009694	GO:0001101	GO:0042579	GO:0010243	GO:0016703
Unigene0011610	GO:0051707	GO:0032550	GO:0009694	GO:0001101	GO:0042579	GO:0010243	GO:0016703
Unigene0011616	GO:0019866	GO:0031224	GO:0043231	GO:0006721
Unigene0011617	GO:0097159	GO:1901363
Unigene0011618	GO:0032550	GO:0043232
Unigene0011661	GO:0006796	GO:0036094	GO:0004672	GO:1901363	GO:0016020	GO:0097159
Unigene0011662	GO:0016798
Unigene0011668	GO:0034062	GO:0006259	GO:0003676	GO:0034645	GO:0005515	GO:0009536
Unigene0011669	GO:0034062	GO:0006259	GO:0003676	GO:0034645	GO:0005515	GO:0009536
Unigene0011674	GO:0005576	GO:0046914	GO:0043231
Unigene0011677	GO:0005911	GO:0032844	GO:0032550	GO:0006310	GO:0000710	GO:0051726	GO:0007059	GO:0000723	GO:0000228	GO:0010212	GO:0032300	GO:0003690	GO:0070192	GO:1902410
Unigene0011686	GO:0008152
Unigene0011687	GO:0008152
Unigene0011695	GO:0005488
Unigene0011697	GO:0009521	GO:0031976	GO:0044237	GO:0044434
Unigene0011698	GO:0016301
Unigene0011707	GO:0034660	GO:1901363	GO:0010468	GO:0048468	GO:0044710	GO:0016773	GO:0044248	GO:0051301	GO:0090558	GO:0003006	GO:0007059	GO:0009790	GO:0006351	GO:0006796	GO:0022402	GO:0036094	GO:0009791	GO:0009653	GO:0051252	GO:0050793	GO:0048513	GO:0040008	GO:0005515	GO:0097159	GO:0044424	GO:0033043	GO:1902589	GO:0016301	GO:0044085
Unigene0011741	GO:0046906	GO:0016209	GO:0043169	GO:0006950	GO:0043231	GO:0044710	GO:0003824
Unigene0011752	GO:0016772	GO:0044260	GO:0090304	GO:0043167	GO:0016787
Unigene0011760	GO:0050664	GO:0044710	GO:0046872	GO:0006091	GO:0031224	GO:0016209
Unigene0011763	GO:0009987	GO:0006810	GO:0005488
Unigene0011776	GO:0019538	GO:0004180
Unigene0011783	GO:1901576	GO:0009108
Unigene0011785	GO:0051603	GO:0032550	GO:0006418	GO:0006090	GO:0052689	GO:0006996	GO:0006970	GO:0006006	GO:0004812	GO:0044444	GO:0006448
Unigene0011796	GO:0046872
Unigene0011797	GO:0046872
Unigene0011798	GO:0046872
Unigene0011810	GO:0005488
Unigene0011815	GO:0006259	GO:0043234	GO:0043565	GO:0043231
Unigene0011839	GO:0043170
Unigene0011850	GO:0046914
Unigene0011859	GO:0005488	GO:0016301
Unigene0011865	GO:0036094	GO:1901363	GO:0097159
Unigene0011891	GO:0046872	GO:0016491
Unigene0011892	GO:0046872	GO:0016491
Unigene0011905	GO:0008152	GO:0016787
Unigene0011906	GO:0043231
Unigene0011910	GO:0006259	GO:0003676
Unigene0011931	GO:0003676
Unigene0011934	GO:0043169	GO:0016109	GO:0004659	GO:0008654	GO:0009536
Unigene0011935	GO:0006720	GO:0004659
Unigene0011936	GO:0006720	GO:0004659
Unigene0011945	GO:0044444	GO:0008168
Unigene0011951	GO:0006810	GO:0031224
Unigene0011953	GO:0044446	GO:0015691	GO:0071407	GO:0043436	GO:1901360	GO:0009814	GO:0010243	GO:0050832	GO:0071229	GO:0009536	GO:0019222	GO:0032870	GO:0007165	GO:0017111	GO:0006725	GO:0032550	GO:0009058	GO:0033554	GO:1901701	GO:0070727	GO:0016020
Unigene0011967	GO:0031984	GO:0009536	GO:0016740
Unigene0011970	GO:0014070	GO:0009404	GO:0046914	GO:0016705
Unigene0011971	GO:0044710	GO:0046914	GO:0016705
Unigene0011972	GO:0014070	GO:0009404	GO:0046914	GO:0016705
Unigene0011973	GO:0014070	GO:0009404	GO:0046914	GO:0016705
Unigene0011974	GO:0014070	GO:0009404	GO:0046914	GO:0016705
Unigene0011975	GO:0032550	GO:0004672	GO:0006464	GO:0006796
Unigene0011977	GO:0043231	GO:0044238	GO:0003676	GO:0034645	GO:0009628	GO:0010468	GO:0042221	GO:0001071	GO:0050794	GO:0006950
Unigene0011986	GO:0010468	GO:0003676	GO:0001071	GO:0034645	GO:0005515	GO:0043231
Unigene0011993	GO:0008233	GO:0044699	GO:0008152	GO:0016020
Unigene0011995	GO:0005984	GO:0009893	GO:0006996	GO:0005982	GO:0009886	GO:0006739	GO:0009532	GO:0043623	GO:0016072	GO:0044434
Unigene0011998	GO:0016740
Unigene0012023	GO:0003676	GO:0046983	GO:0000785	GO:0043231
Unigene0012030	GO:0005488
Unigene0012033	GO:0031224
Unigene0012046	GO:0006412	GO:0016591	GO:0010468	GO:0008380	GO:0006352	GO:0008135
Unigene0012047	GO:0016020
Unigene0012063	GO:0003824
Unigene0012064	GO:0016755	GO:0032550	GO:0006464	GO:0004812	GO:0006418	GO:0044424
Unigene0012081	GO:0016787
Unigene0012082	GO:0016798	GO:0044238
Unigene0012087	GO:0016020	GO:0044765	GO:0022857
Unigene0012088	GO:0006259	GO:0051276	GO:0036094	GO:1901363	GO:0097159
Unigene0012091	GO:0005488
Unigene0012097	GO:0046914	GO:0031224	GO:0044455	GO:0035966	GO:0006090	GO:0043094	GO:0006091	GO:0006996	GO:0006970	GO:0010038	GO:0009409	GO:0019866	GO:0016723	GO:0019941	GO:0050136	GO:0042044	GO:0043248
Unigene0012098	GO:0046914	GO:0044455	GO:0035966	GO:0006090	GO:0043094	GO:0006091	GO:0006996	GO:0006970	GO:0010038	GO:0009409	GO:0019866	GO:0019941	GO:0050136	GO:0042044	GO:0043248
Unigene0012099	GO:0031224	GO:0043227	GO:0016491	GO:0008170	GO:0006644	GO:0044424
Unigene0012100	GO:0044238	GO:0044260	GO:0044699	GO:0043412
Unigene0012101	GO:0009451	GO:0048580	GO:0003676	GO:0016866	GO:0003006	GO:0016571
Unigene0012105	GO:0009987	GO:0016772
Unigene0012106	GO:0043231	GO:0044763	GO:0004672	GO:0044260	GO:0097159	GO:0006796	GO:1901363	GO:0036094	GO:0016020
Unigene0012114	GO:0043231	GO:0003676	GO:0006355	GO:0001071
Unigene0012120	GO:0010467	GO:0034645	GO:0016765	GO:0008135
Unigene0012121	GO:0010467	GO:0034645	GO:0016765	GO:0008135
Unigene0012131	GO:0044710	GO:0006950	GO:0003824	GO:0016209	GO:0043169	GO:0046906
Unigene0012136	GO:0016301	GO:0070918	GO:0035194	GO:0007154
Unigene0012137	GO:0016772	GO:0008152	GO:0042579
Unigene0012138	GO:0044763	GO:0016740	GO:0006259	GO:0050896	GO:0005488
Unigene0012158	GO:0005856	GO:0008092	GO:0008154
Unigene0012162	GO:0006812	GO:0043169
Unigene0012168	GO:0016740
Unigene0012170	GO:0046914	GO:0018024	GO:0004672	GO:0044710	GO:1903047	GO:0032259	GO:0006464	GO:0050794	GO:0016568	GO:0006260	GO:1902589
Unigene0012171	GO:0046914	GO:0009900	GO:0009536	GO:0032550	GO:1901990	GO:0044786	GO:0018024	GO:0006461	GO:0004672	GO:0051052	GO:0048285	GO:0034968	GO:1902410
Unigene0012174	GO:0046488	GO:0048017	GO:0016772
Unigene0012183	GO:0003676	GO:0008152	GO:0016741
Unigene0012185	GO:0006259	GO:0016491	GO:0044710
Unigene0012186	GO:0048869	GO:0009893	GO:0009887	GO:0006355	GO:0006873	GO:0005515	GO:0030001	GO:0044434
Unigene0012190	GO:0005488
Unigene0012191	GO:0005488
Unigene0012193	GO:0005488
Unigene0012197	GO:0003824
Unigene0012198	GO:0008144	GO:0060918	GO:0043169	GO:0006625	GO:0008238	GO:0044444	GO:0006486	GO:0048193	GO:0030001	GO:0016020
Unigene0012211	GO:0046914
Unigene0012218	GO:0046872
Unigene0012235	GO:0006810	GO:0031224	GO:0000139	GO:0030148	GO:0006694	GO:0008104
Unigene0012243	GO:0046906	GO:0042743	GO:0031224	GO:0044439	GO:0043169	GO:0006950	GO:0004601	GO:0044710
Unigene0012244	GO:0010467	GO:0032774	GO:0030529	GO:0005198
Unigene0012246	GO:0009526	GO:0019867
Unigene0012247	GO:0016020	GO:0009536
Unigene0012262	GO:0016020
Unigene0012264	GO:0006563	GO:0016835
Unigene0012265	GO:0006563	GO:0016835
Unigene0012266	GO:0003824
Unigene0012275	GO:0000280	GO:0080090	GO:0035556	GO:0043231	GO:0006281	GO:0009845	GO:0010212	GO:0004871	GO:2000026	GO:0022607	GO:0006260	GO:0009755	GO:0009966	GO:0044444	GO:0019901
Unigene0012285	GO:0051234	GO:0009536
Unigene0012286	GO:0043231
Unigene0012292	GO:0005911	GO:0016020	GO:0043231
Unigene0012294	GO:0005911	GO:0016020	GO:0043231
Unigene0012295	GO:0006950	GO:0043231
Unigene0012298	GO:0046872	GO:0016838
Unigene0012299	GO:0046872	GO:0010333
Unigene0012300	GO:0050789	GO:0034645	GO:0010467
Unigene0012302	GO:0006259	GO:0003676	GO:0036094	GO:0051536	GO:0016779
Unigene0012310	GO:0006796	GO:0006464	GO:0004672	GO:0032550
Unigene0012312	GO:0043229
Unigene0012324	GO:0044710	GO:0016614
Unigene0012332	GO:0046906	GO:0043231	GO:0044710	GO:0046914	GO:0016491
Unigene0012335	GO:0010467	GO:0030529	GO:0005198
Unigene0012337	GO:0034220	GO:0030001	GO:0005216
Unigene0012338	GO:0044444	GO:0043231
Unigene0012339	GO:0031984	GO:0009536
Unigene0012348	GO:0006412	GO:0009451	GO:0032550	GO:0043234	GO:0009532	GO:0016884	GO:0043039
Unigene0012350	GO:0003676	GO:0044444
Unigene0012358	GO:0016310	GO:0006464	GO:0004672
Unigene0012359	GO:0050896	GO:0016310	GO:0004672	GO:0019787	GO:0032446	GO:0032550
Unigene0012362	GO:0016772	GO:0044238	GO:0097159	GO:0043170	GO:1901363
Unigene0012366	GO:0005488
Unigene0012377	GO:0043234	GO:0031124	GO:0003824	GO:0044822
Unigene0012381	GO:0003723	GO:0009536	GO:0000314	GO:0010467	GO:0005198
Unigene0012388	GO:0016772	GO:0019941	GO:0006796
Unigene0012389	GO:0044424
Unigene0012392	GO:0003824
Unigene0012393	GO:0019206	GO:0009152	GO:0043101
Unigene0012395	GO:0036094	GO:1901363	GO:0097159
Unigene0012401	GO:0044238	GO:0015926
Unigene0012409	GO:0046983
Unigene0012411	GO:0009653	GO:0019684	GO:0048731	GO:0009536	GO:0016491	GO:0016070	GO:0055114	GO:0009085
Unigene0012412	GO:0097159
Unigene0012416	GO:0009987	GO:0043231	GO:0071840	GO:0006605	GO:0016491	GO:0008152
Unigene0012418	GO:0017111	GO:0032550	GO:0006779	GO:0009532	GO:0043021
Unigene0012426	GO:0046914
Unigene0012427	GO:0009653	GO:0007389	GO:0006342	GO:0007059	GO:0003824
Unigene0012437	GO:0043231
Unigene0012438	GO:0043231
Unigene0012446	GO:0008152	GO:0003824
Unigene0012447	GO:0008104	GO:0035556	GO:0016020	GO:0032550
Unigene0012470	GO:0031224	GO:0005488	GO:0051955	GO:0006868	GO:0043231
Unigene0012472	GO:0016787
Unigene0012478	GO:0009072	GO:0001101	GO:0050826	GO:0009620	GO:0043231	GO:0009725	GO:0007568	GO:0001071	GO:0006355	GO:0003676	GO:0006970	GO:0014070	GO:0046942	GO:0009404	GO:0000160
Unigene0012483	GO:0009791	GO:0048608	GO:0044702	GO:0009987
Unigene0012485	GO:0016740
Unigene0012487	GO:0032550	GO:0017111	GO:0006090	GO:0048500	GO:0030422	GO:0009532	GO:0002252	GO:0003723	GO:0006613
Unigene0012488	GO:0032550	GO:0017111	GO:0006090	GO:0048500	GO:0030422	GO:0009532	GO:0002252	GO:0003723	GO:0006613
Unigene0012537	GO:0036094	GO:1901363	GO:0097159
Unigene0012540	GO:0043231	GO:0034645	GO:0010065	GO:0010468	GO:0001071	GO:0003677
Unigene0012552	GO:0031224	GO:0051234
Unigene0012555	GO:0036094	GO:0016301	GO:0044237	GO:1901363	GO:0097159
Unigene0012556	GO:0036094	GO:0016301	GO:0044237	GO:1901363	GO:0097159
Unigene0012563	GO:0046872
Unigene0012567	GO:0008152	GO:0016740
Unigene0012569	GO:0043231
Unigene0012578	GO:0005488
Unigene0012582	GO:0008152	GO:0016741
Unigene0012592	GO:0036094	GO:0097159	GO:0046914
Unigene0012595	GO:0036094	GO:0043231	GO:0009987	GO:1901363	GO:0097159
Unigene0012597	GO:0044260	GO:0090304
Unigene0012604	GO:0031224
Unigene0012606	GO:0005488
Unigene0012607	GO:0005488	GO:0044238	GO:0043170	GO:0003824
Unigene0012610	GO:0031224	GO:0015784	GO:0036080	GO:0031090	GO:0043231
Unigene0012611	GO:0044699	GO:0008152
Unigene0012616	GO:0016740
Unigene0012618	GO:0016831
Unigene0012626	GO:0015031	GO:0030119
Unigene0012634	GO:0050896
Unigene0012637	GO:0005488
Unigene0012638	GO:0003676
Unigene0012645	GO:0044262	GO:0044763	GO:0044723
Unigene0012652	GO:0009987
Unigene0012658	GO:0044710	GO:0003824
Unigene0012660	GO:0034645	GO:0010467
Unigene0012664	GO:0010468	GO:0003676	GO:0001071	GO:0034645	GO:0043231
Unigene0012666	GO:0031224	GO:0016485	GO:0016787
Unigene0012672	GO:0044699	GO:0050896	GO:0050794
Unigene0012687	GO:0031224
Unigene0012694	GO:0019538	GO:0004175	GO:0043169
Unigene0012698	GO:0050789	GO:0034645	GO:0010467	GO:0044464
Unigene0012707	GO:0006511	GO:0043248	GO:0043231	GO:0043168	GO:0031224	GO:0016832	GO:0009062	GO:0006665	GO:0009404	GO:0031090	GO:0016482	GO:0035966
Unigene0012713	GO:0016301	GO:0008152
Unigene0012719	GO:0016853
Unigene0012720	GO:0045226	GO:0031224	GO:0019318	GO:0016857	GO:0000139	GO:0009226	GO:0048037
Unigene0012722	GO:0008104	GO:1902582	GO:0036452
Unigene0012730	GO:0015077	GO:0031224	GO:0033177	GO:0015988
Unigene0012731	GO:0031978	GO:0005984	GO:0009893	GO:0005982	GO:0009521	GO:0006739	GO:0006090	GO:0046872	GO:0009532	GO:0019757
Unigene0012734	GO:0005984	GO:0009893	GO:0005982	GO:0009668	GO:0009532	GO:0019725	GO:0030234	GO:0018904	GO:0015036
Unigene0012739	GO:0006412	GO:0043231	GO:0008380	GO:0046983	GO:0009791	GO:0003006	GO:0008135	GO:0006351
Unigene0012750	GO:0044707	GO:0043231
Unigene0012751	GO:0043231
Unigene0012752	GO:0043231
Unigene0012753	GO:0043231
Unigene0012758	GO:0003676
Unigene0012760	GO:0010468	GO:0003676
Unigene0012761	GO:0031090	GO:0043231
Unigene0012775	GO:0005488
Unigene0012779	GO:0031224	GO:0046914	GO:0016491	GO:0006631
Unigene0012780	GO:0031224	GO:0046914	GO:0016491	GO:0006631
Unigene0012782	GO:0036094	GO:0097159	GO:1901363
Unigene0012791	GO:0010468	GO:0046914	GO:0005515
Unigene0012792	GO:0010468	GO:0046914	GO:0005515
Unigene0012797	GO:0043231
Unigene0012798	GO:0055076	GO:0015893	GO:0051707	GO:0043234	GO:0044763	GO:0031224	GO:2000027	GO:0015291
Unigene0012808	GO:0003824	GO:0009536
Unigene0012810	GO:0051276	GO:0006259	GO:0044710	GO:0022402	GO:0007126	GO:1902589
Unigene0012813	GO:0044444	GO:0043231	GO:0016740
Unigene0012815	GO:0005840	GO:0003723	GO:0009536
Unigene0012816	GO:0019538	GO:0004180
Unigene0012823	GO:0048869	GO:0009887	GO:0006355
Unigene0012824	GO:0003723	GO:0030529	GO:0009536
Unigene0012830	GO:0005488
Unigene0012837	GO:0036094	GO:0097159
Unigene0012838	GO:0097159
Unigene0012840	GO:0044710	GO:0044267	GO:0006950	GO:0016671
Unigene0012843	GO:0031224	GO:0061024	GO:0009536	GO:0048193	GO:0012505	GO:0008104
Unigene0012845	GO:0017111	GO:0032550	GO:0032991	GO:0006996	GO:0015630	GO:0044763	GO:0051603	GO:0043623	GO:0044444	GO:0006006	GO:0005198	GO:0016020
Unigene0012846	GO:0017111	GO:0032550	GO:0032991	GO:0006996	GO:0015630	GO:0051603	GO:0043623	GO:0044444	GO:0007017	GO:0006006	GO:0005198	GO:0016020
Unigene0012847	GO:0001101	GO:0006521	GO:0009725	GO:0012501	GO:0002239	GO:0042743	GO:0010468	GO:0001071	GO:0000302	GO:0006970	GO:0070297	GO:0033554	GO:0048646	GO:0044248
Unigene0012848	GO:0003676	GO:0010467	GO:0005198	GO:0044391
Unigene0012850	GO:0035250
Unigene0012851	GO:0043169	GO:0009409	GO:0009312	GO:0052575	GO:0035250	GO:0019318	GO:0044424
Unigene0012860	GO:0051234	GO:0031224	GO:0044763	GO:0022857
Unigene0012867	GO:0004672	GO:0097159	GO:0043167	GO:0006796	GO:1901363	GO:0036094
Unigene0012868	GO:0031224	GO:0046872	GO:0006796	GO:0001871	GO:0006464	GO:0004672	GO:0032550
Unigene0012877	GO:0016769
Unigene0012885	GO:0009536
Unigene0012897	GO:0031224
Unigene0012898	GO:0006412	GO:0010608	GO:0043231	GO:0043232	GO:0043021	GO:0044444	GO:0003006	GO:0008135	GO:0042255
Unigene0012908	GO:0016072	GO:0006221	GO:0048229
Unigene0012915	GO:0010466	GO:0004866	GO:0009620
Unigene0012916	GO:0010466	GO:0004866	GO:0009620
Unigene0012925	GO:0070011	GO:0044238	GO:0043170	GO:0005576
Unigene0012928	GO:0009532	GO:0005618
Unigene0012930	GO:0032259	GO:0016740
Unigene0012931	GO:0032259	GO:0016740
Unigene0012932	GO:0016072	GO:0016740	GO:0006886	GO:0031461	GO:0043232	GO:0009451	GO:0048229	GO:0006221	GO:0006405
Unigene0012933	GO:0031224	GO:0044763
Unigene0012934	GO:0031224	GO:0044763
Unigene0012935	GO:0031224	GO:0044763
Unigene0012936	GO:0043231
Unigene0012937	GO:0043231
Unigene0012946	GO:0009536
Unigene0012950	GO:0044763
Unigene0012957	GO:0016740
Unigene0012958	GO:0035251	GO:0008152
Unigene0012961	GO:0016020
Unigene0012962	GO:0016020
Unigene0012963	GO:0050896	GO:0009893	GO:0043169	GO:0008047	GO:0044710	GO:0009532	GO:0046916	GO:0072593	GO:0006812
Unigene0013007	GO:0016740
Unigene0013008	GO:0016740
Unigene0013018	GO:0014070	GO:0003824	GO:0009725
Unigene0013038	GO:0031224	GO:0016485	GO:0016787
Unigene0013039	GO:0060918	GO:0009891	GO:0010038	GO:0046914	GO:0032535	GO:0046916	GO:0006605	GO:0006970	GO:0043067	GO:0007275	GO:0009653	GO:0042044	GO:0009746
Unigene0013043	GO:0016740
Unigene0013045	GO:0006259	GO:0003676
Unigene0013053	GO:0004553	GO:0005976
Unigene0013054	GO:0004553	GO:0005976
Unigene0013055	GO:0004553	GO:0005976
Unigene0013056	GO:0008233	GO:0016020
Unigene0013067	GO:0044237
Unigene0013069	GO:0046872	GO:0016491	GO:0043231
Unigene0013070	GO:0005488	GO:0016301	GO:0016310	GO:0016020
Unigene0013072	GO:0004672	GO:0097159	GO:0006796	GO:1901363	GO:0007154	GO:0036094	GO:0016020
Unigene0013073	GO:0008037	GO:0032550	GO:0004672	GO:0006464	GO:0006796	GO:0007154	GO:0016020
Unigene0013084	GO:0016772
Unigene0013086	GO:0008092	GO:0043234	GO:0015629	GO:0006950	GO:0051693
Unigene0013087	GO:0008092	GO:0043234	GO:0015629	GO:0006950	GO:0051693
Unigene0013088	GO:0003676
Unigene0013089	GO:0006558	GO:0009628	GO:0009536	GO:0008652	GO:0031406	GO:0016836
Unigene0013099	GO:0005488	GO:0016787	GO:0090304	GO:0016740
Unigene0013100	GO:0046872	GO:0016831	GO:0019842
Unigene0013114	GO:0004721	GO:0001101	GO:0009755	GO:0043407	GO:0006470
Unigene0013119	GO:1902580	GO:0045184	GO:0043231	GO:0009987	GO:0016020	GO:0016043	GO:0034613
Unigene0013125	GO:0097159	GO:1901363
Unigene0013134	GO:0005488
Unigene0013137	GO:0031225	GO:0009987
Unigene0013139	GO:0003824
Unigene0013140	GO:0003676	GO:0006259	GO:0016209
Unigene0013141	GO:0006259	GO:0016209	GO:0003676
Unigene0013142	GO:0097159	GO:0016740
Unigene0013145	GO:0043231	GO:0003676	GO:0010468	GO:0001071	GO:0050794	GO:0006351
Unigene0013147	GO:0016301
Unigene0013154	GO:0000911	GO:0016049	GO:0031461	GO:0006464	GO:0007017	GO:0004683
Unigene0013155	GO:0000911	GO:0016049	GO:0031461	GO:0006464	GO:0007017	GO:0004683
Unigene0013163	GO:0044710	GO:0003824
Unigene0013165	GO:0044699
Unigene0013176	GO:0003676
Unigene0013177	GO:0003676	GO:0046914
Unigene0013178	GO:0005488
Unigene0013182	GO:0006796	GO:0004672
Unigene0013185	GO:0048580	GO:0003723	GO:0043231	GO:0000154	GO:0009117	GO:0043232	GO:0044423	GO:0030529	GO:0016571
Unigene0013198	GO:0042981	GO:0043169	GO:0031970	GO:0051536	GO:0009058	GO:0043231	GO:0016741
Unigene0013199	GO:0044424
Unigene0013201	GO:0006865	GO:0016020	GO:0009639	GO:0044786	GO:0000338	GO:0043231	GO:0010467	GO:0009725	GO:0001558	GO:0009062	GO:0035966	GO:0016482	GO:0006511	GO:0043234	GO:0000904	GO:0009404	GO:0048588	GO:0044444	GO:0043248
Unigene0013209	GO:0016772	GO:0006796	GO:0035556
Unigene0013215	GO:0009536
Unigene0013221	GO:0016740	GO:0008152
Unigene0013222	GO:0000038	GO:0005488	GO:0043231	GO:0016491	GO:0009699	GO:0044444
Unigene0013228	GO:0044444	GO:0032446	GO:0002097
Unigene0013238	GO:0009987
Unigene0013244	GO:0010467	GO:0030529	GO:0005198
Unigene0013251	GO:0008152	GO:0016298
Unigene0013252	GO:0016740
Unigene0013256	GO:0044699	GO:0006810
Unigene0013264	GO:0006260	GO:0046914	GO:0097159	GO:0034061
Unigene0013265	GO:0044237
Unigene0013270	GO:0033047	GO:0080090	GO:0009755	GO:0031323	GO:0051984	GO:0044267	GO:0006974	GO:0006259	GO:0048509	GO:0044710	GO:2001252	GO:0043229	GO:0003824	GO:0090068	GO:0060255
Unigene0013271	GO:0033047	GO:0080090	GO:0009755	GO:0031323	GO:0051984	GO:0044267	GO:0006974	GO:0006259	GO:0048509	GO:0044710	GO:2001252	GO:0043229	GO:0003824	GO:0090068	GO:0060255
Unigene0013276	GO:0006260	GO:0005488	GO:0043231	GO:0034061
Unigene0013286	GO:0046914	GO:0032446	GO:0031224
Unigene0013296	GO:0044444	GO:0016787	GO:0043231
Unigene0013299	GO:0016491
Unigene0013304	GO:0006810	GO:0046872
Unigene0013313	GO:0043231
Unigene0013318	GO:0030246	GO:0016070
Unigene0013322	GO:0005488
Unigene0013330	GO:0006865
Unigene0013331	GO:0006259	GO:0046914	GO:0043231	GO:0097159
Unigene0013332	GO:0006259	GO:0046914	GO:0043231	GO:0097159
Unigene0013333	GO:0006260	GO:0046914	GO:0043231	GO:0097159	GO:0034061
Unigene0013334	GO:0006260	GO:0046914	GO:0043231	GO:0097159	GO:0034061
Unigene0013341	GO:0000785	GO:0005911	GO:0044699	GO:0003676	GO:0046983	GO:0034728	GO:0043231
Unigene0013342	GO:0000785	GO:0005911	GO:0044699	GO:0003676	GO:0046983	GO:0034728	GO:0043231
Unigene0013346	GO:0017111	GO:0032550
Unigene0013347	GO:0000175	GO:0090501	GO:0043231	GO:0097159
Unigene0013350	GO:0042578	GO:0009536	GO:0043169
Unigene0013366	GO:0000280	GO:0006281	GO:0007049	GO:0046914	GO:0044454	GO:0000785	GO:0004518
Unigene0013376	GO:0043231	GO:0016020
Unigene0013380	GO:0016740
Unigene0013385	GO:0044444	GO:0043231
Unigene0013386	GO:0043169	GO:0048856	GO:0097159	GO:0010051
Unigene0013391	GO:0046872	GO:0016491	GO:0043231
Unigene0013392	GO:0046872	GO:0016491
Unigene0013393	GO:0046872	GO:0016491	GO:0043231
Unigene0013397	GO:0044249	GO:1901576	GO:0005488	GO:0044238
Unigene0013398	GO:0003676
Unigene0013413	GO:0032502
Unigene0013414	GO:0032502
Unigene0013416	GO:0010468	GO:0003676	GO:0001071	GO:0034645	GO:0005515	GO:0043231
Unigene0013417	GO:0012501	GO:0043231	GO:0005982	GO:0034645	GO:0009791
Unigene0013419	GO:0016301	GO:0016310	GO:0006464
Unigene0013423	GO:0016020
Unigene0013424	GO:0019941	GO:0044389	GO:0000151
Unigene0013442	GO:0003933	GO:0006771	GO:0016830
Unigene0013444	GO:0009536	GO:0016575	GO:0006090	GO:0005984	GO:0010468	GO:0006739	GO:0009668	GO:0005982	GO:0034645	GO:0019903	GO:0015631	GO:0017136	GO:0009451	GO:0019757
Unigene0013445	GO:0009536	GO:0016575	GO:0006090	GO:0005984	GO:0010468	GO:0006739	GO:0009668	GO:0005982	GO:0034645	GO:0019903	GO:0015631	GO:0017136	GO:0009451	GO:0019757
Unigene0013449	GO:0046873	GO:0044763	GO:0070838
Unigene0013467	GO:0006950	GO:0031090	GO:0044444	GO:0015630
Unigene0013468	GO:0019222	GO:0019888	GO:0008287	GO:0050794
Unigene0013469	GO:0000278	GO:0005856	GO:0016043	GO:0005737
Unigene0013470	GO:0032502
Unigene0013471	GO:0032502
Unigene0013473	GO:0071555	GO:0030312
Unigene0013476	GO:0031224	GO:0044763	GO:0008272	GO:0015291	GO:0015103	GO:0009536
Unigene0013479	GO:0031224	GO:0015893	GO:0015291	GO:0006631
Unigene0013488	GO:0009987
Unigene0013517	GO:0006796	GO:0006520	GO:0032550	GO:0016772
Unigene0013521	GO:0016740
Unigene0013525	GO:0006820	GO:0005216	GO:0050794	GO:0034220	GO:0016020
Unigene0013536	GO:0003824
Unigene0013545	GO:0031224	GO:0006796	GO:0006464	GO:0004672	GO:0010646	GO:0032550
Unigene0013555	GO:0016301	GO:0044464	GO:0016020
Unigene0013559	GO:0043234	GO:0003676	GO:0006605	GO:0030529	GO:0010467	GO:0005198
Unigene0013560	GO:0051536	GO:0046914	GO:0009532	GO:0019695	GO:0016713	GO:0006725
Unigene0013561	GO:0051536	GO:0044710	GO:0046872	GO:0009536	GO:0016705	GO:0006725
Unigene0013562	GO:0051536	GO:0044710	GO:0046914	GO:0009536	GO:0016705	GO:0004497	GO:0006725
Unigene0013563	GO:0051536	GO:0046914	GO:0009532	GO:0019695	GO:0016713	GO:0006725
Unigene0013579	GO:0009987	GO:0016043
Unigene0013581	GO:0033036	GO:0009793	GO:0000166	GO:0006913	GO:0048827	GO:0016740	GO:0044424	GO:0016070	GO:0048507	GO:0071702	GO:0009628	GO:0006464	GO:0050794	GO:0004611	GO:0007049	GO:0050793
Unigene0013583	GO:0017111	GO:0032550
Unigene0013588	GO:0006796	GO:0036094	GO:0004672	GO:1901363	GO:0016020	GO:0097159
Unigene0013593	GO:0042127	GO:0070918	GO:0009639	GO:0000338	GO:0033043	GO:0006305	GO:0006342	GO:0000904	GO:0022402	GO:0009606	GO:0000377	GO:0032446	GO:0009909	GO:0034968
Unigene0013594	GO:0015851	GO:0010118	GO:0034765	GO:0009415	GO:0031224	GO:0019900	GO:0000302	GO:0006820	GO:0019902	GO:0009755	GO:0050801	GO:0005244	GO:0030104
Unigene0013595	GO:0015851	GO:0010118	GO:0034765	GO:0009415	GO:0031224	GO:0019900	GO:0000302	GO:0006820	GO:0019902	GO:0009755	GO:0050801	GO:0005244	GO:0030104
Unigene0013596	GO:0031224	GO:0051234	GO:0044763	GO:0015405	GO:0017111	GO:0032550
Unigene0013597	GO:1901363	GO:0017111	GO:0016020	GO:0009639	GO:0043231	GO:0022857	GO:0009791	GO:0009733	GO:0010015	GO:0036094	GO:0048869	GO:0016043	GO:0009926	GO:0048569	GO:0097159	GO:0016049
Unigene0013600	GO:0006412	GO:0008135
Unigene0013609	GO:0005622
Unigene0013613	GO:0006260	GO:0003676	GO:0043231	GO:0000808
Unigene0013614	GO:0034061	GO:0006260
Unigene0013615	GO:0034061	GO:0006260
Unigene0013616	GO:0006260	GO:0004175	GO:0019538	GO:0043231	GO:0097159	GO:0034061
Unigene0013619	GO:0006259	GO:0043169	GO:0097159	GO:0004520
Unigene0013620	GO:0006259	GO:0043169	GO:0097159	GO:0004520
Unigene0013625	GO:0043231	GO:0031224	GO:0010104	GO:0031090
Unigene0013629	GO:0009987	GO:0003676	GO:0044424
Unigene0013633	GO:0005911	GO:0005618	GO:0005198	GO:0045229
Unigene0013637	GO:0009987	GO:0016772	GO:0044699
Unigene0013642	GO:0009536
Unigene0013648	GO:0046906	GO:0006090	GO:0046914	GO:0009532	GO:0016712	GO:0042170	GO:0016109
Unigene0013649	GO:0046906	GO:0052870	GO:0006090	GO:0046914	GO:0009532	GO:0016712	GO:0036100	GO:0042170	GO:0016109
Unigene0013650	GO:0071704	GO:0044238	GO:0044699	GO:0006807	GO:0044237
Unigene0013661	GO:0032550	GO:0006259	GO:0042623	GO:0044699	GO:0043414
Unigene0013670	GO:0016192
Unigene0013672	GO:0046872	GO:0010468	GO:0003677
Unigene0013678	GO:0016787
Unigene0013679	GO:0043231	GO:0044699	GO:0044444
Unigene0013695	GO:0032550	GO:0044238	GO:0031224	GO:0009527	GO:0006090	GO:0016773	GO:0016310
Unigene0013698	GO:0043231
Unigene0013699	GO:0003677	GO:0034645	GO:0010467
Unigene0013706	GO:0005737	GO:0016874	GO:0043167
Unigene0013731	GO:0006566	GO:0016646	GO:0006561	GO:0030312	GO:0044424
Unigene0013736	GO:0048827	GO:0009451	GO:0009888	GO:0009536	GO:0010051
Unigene0013738	GO:0046906	GO:0009521	GO:0031224	GO:0043169	GO:0006464	GO:0044434	GO:0006091
Unigene0013739	GO:0044424	GO:0016765
Unigene0013741	GO:0043231	GO:0044444	GO:0006605	GO:0003824
Unigene0013747	GO:0044238	GO:0007049	GO:0044260
Unigene0013749	GO:0036094	GO:1901363	GO:0097159
Unigene0013752	GO:0031224	GO:0051234	GO:0008104	GO:0009528	GO:0044434
Unigene0013753	GO:0031224	GO:0051234	GO:0008104	GO:0009528	GO:0044434
Unigene0013765	GO:0036094	GO:0003676	GO:0043231	GO:0043169
Unigene0013767	GO:0043169	GO:0043231	GO:0004175	GO:0019866	GO:0016746	GO:0044767	GO:0019538	GO:0006400
Unigene0013768	GO:0008233	GO:0009451	GO:0043231	GO:0008033	GO:0044699	GO:0016746
Unigene0013777	GO:0016491
Unigene0013782	GO:0030529
Unigene0013783	GO:0080090	GO:0035556	GO:0043231	GO:0044710	GO:0009845	GO:0004871	GO:2000026	GO:0016628	GO:0048229	GO:0040007	GO:0006820	GO:0009755	GO:0009966	GO:0044444	GO:0006796	GO:0019901	GO:0030001
Unigene0013792	GO:0046872	GO:0000280	GO:0006928	GO:0044430	GO:0016020	GO:0051640
Unigene0013798	GO:0034062	GO:0003676	GO:0034645	GO:0005515
Unigene0013813	GO:0044238	GO:0016798
Unigene0013815	GO:0016740
Unigene0013816	GO:0016757
Unigene0013818	GO:0004672	GO:0097159	GO:0006464	GO:0010646	GO:1901363	GO:0036094
Unigene0013820	GO:0043231	GO:0003676	GO:0034645	GO:0009739	GO:0010468	GO:0001071	GO:0009755
Unigene0013825	GO:0006310	GO:0044710	GO:0022607	GO:0009536	GO:0007059	GO:0046983	GO:0070192
Unigene0013838	GO:0044444	GO:0032446	GO:0002097
Unigene0013840	GO:0005488
Unigene0013845	GO:0044765	GO:0031224	GO:0043231
Unigene0013846	GO:0016020	GO:0006810
Unigene0013849	GO:0010468	GO:0016740
Unigene0013850	GO:0010468
Unigene0013855	GO:0031966	GO:0019866	GO:0044425	GO:0044237
Unigene0013856	GO:0031966	GO:0019866	GO:0044425	GO:0044237
Unigene0013879	GO:0003676	GO:0006950	GO:0006464	GO:0016740	GO:0001101	GO:0032550
Unigene0013880	GO:0003676	GO:0006950	GO:0006464	GO:0016740	GO:0001101	GO:0032550
Unigene0013883	GO:0031224	GO:0051234	GO:0044763	GO:0015405	GO:0017111	GO:0032550
Unigene0013889	GO:0032550	GO:0009058
Unigene0013890	GO:0032550	GO:0009058
Unigene0013910	GO:0031406	GO:0016094	GO:0009532	GO:0044434
Unigene0013912	GO:0006448	GO:0016876	GO:0052689
Unigene0013917	GO:0044238	GO:0003824
Unigene0013918	GO:0016020	GO:0043231
Unigene0013920	GO:0016763	GO:0031984	GO:0031090	GO:0043231
Unigene0013933	GO:0044238	GO:0004672	GO:0034645	GO:0097159	GO:0006796	GO:1901363	GO:0010467	GO:0036094
Unigene0013934	GO:0032550	GO:0016763	GO:0009532	GO:0043100	GO:0006222
Unigene0013945	GO:0010208	GO:0043231	GO:0009791	GO:0016616	GO:0048037	GO:0044710	GO:0019438
Unigene0013946	GO:0005254	GO:0031984	GO:0045229	GO:0034702	GO:0006821	GO:0022610	GO:0007015	GO:0034765	GO:0000904	GO:0010053	GO:0017076
Unigene0013947	GO:0005254	GO:0031984	GO:0045229	GO:0034702	GO:0006821	GO:0022610	GO:0007015	GO:0034765	GO:0000904	GO:0010053	GO:0017076
Unigene0013948	GO:0005254	GO:0031984	GO:0045229	GO:0034702	GO:0006821	GO:0022610	GO:0007015	GO:0034765	GO:0000904	GO:0010053	GO:0017076
Unigene0013958	GO:0006796	GO:0016301
Unigene0013963	GO:0042743
Unigene0013965	GO:0046872	GO:0016491	GO:0005576	GO:0044710
Unigene0013968	GO:0032550
Unigene0013971	GO:0032550	GO:0006468	GO:0004672	GO:0010646
Unigene0013974	GO:0071704	GO:0043231	GO:0044238	GO:0044763	GO:0044710	GO:0071840	GO:0005515	GO:0044237
Unigene0013982	GO:0010208	GO:0043168	GO:0031224	GO:0035251	GO:0006074	GO:0044459	GO:0010769	GO:0009664
Unigene0013983	GO:0035251	GO:0043231	GO:0031224	GO:0009664	GO:0010769	GO:0010208	GO:0044459	GO:0006074
Unigene0013987	GO:0016491	GO:0044710
Unigene0013990	GO:0009987	GO:0071704	GO:0043231	GO:0044238	GO:0044699	GO:0016746	GO:0016020
Unigene0013993	GO:0009062	GO:0042579	GO:0003824
Unigene0013995	GO:0046914
Unigene0014007	GO:0046914	GO:0009536	GO:0006089	GO:0006818	GO:0019829	GO:0033178	GO:0044455	GO:0035966	GO:0043094	GO:0015078	GO:0006754	GO:0019866	GO:0030312	GO:0019941	GO:0043232	GO:0043248
Unigene0014016	GO:0016779	GO:1901363	GO:0016246	GO:0016070	GO:0048367	GO:0009059	GO:0034654	GO:0097159	GO:0006952	GO:0022414
Unigene0014018	GO:0006412	GO:0008135
Unigene0014019	GO:0006412	GO:0008135
Unigene0014024	GO:0043227	GO:0009821	GO:0046996	GO:0016020
Unigene0014027	GO:0046872	GO:0016491
Unigene0014029	GO:0043167
Unigene0014034	GO:0034645	GO:0010467
Unigene0014044	GO:0009639	GO:0006779	GO:0031224	GO:0016072	GO:0006090	GO:0006739	GO:0009767	GO:0034285	GO:0009521	GO:0044434	GO:0006996	GO:0046906	GO:0043623	GO:0043269
Unigene0014049	GO:0016192	GO:0017111	GO:0032550	GO:0035556	GO:0044440	GO:0006605	GO:0005769	GO:0031090
Unigene0014057	GO:0006779	GO:0046983	GO:0044710	GO:0016634	GO:0009536
Unigene0014065	GO:0006818	GO:0019829	GO:0031224	GO:0044434	GO:0006754	GO:0015077	GO:0033177
Unigene0014066	GO:0006818	GO:0019829	GO:0031224	GO:0044434	GO:0006754	GO:0015077	GO:0033177
Unigene0014068	GO:0016787
Unigene0014069	GO:0042623
Unigene0014070	GO:0016787
Unigene0014073	GO:0046474	GO:0009755
Unigene0014081	GO:0031224
Unigene0014082	GO:0031224
Unigene0014088	GO:0001101	GO:0005198	GO:0009639	GO:0009793	GO:0043231	GO:0009756	GO:0048827	GO:0048580	GO:0048507	GO:0051235	GO:0008380	GO:0051726	GO:0032446	GO:0009409	GO:0000097	GO:0043232	GO:0045087	GO:0006325
Unigene0014104	GO:0006796	GO:0016772
Unigene0014118	GO:0005488
Unigene0014119	GO:0043231	GO:0097159	GO:0006355	GO:1901363
Unigene0014122	GO:0046872	GO:0016740
Unigene0014132	GO:0009057	GO:0043234	GO:0019538	GO:0016787	GO:0032550	GO:0044424
Unigene0014133	GO:0009057	GO:0043234	GO:0019538	GO:0043231	GO:0016787	GO:0032550
Unigene0014151	GO:0044710	GO:0046914	GO:0016491	GO:0031224	GO:0046906
Unigene0014161	GO:0008152
Unigene0014171	GO:0006796	GO:0004672
Unigene0014172	GO:0006796	GO:0004672
Unigene0014191	GO:0036338	GO:0008152	GO:0016741
Unigene0014214	GO:0032502
Unigene0014231	GO:0044710	GO:0003824
Unigene0014243	GO:0003676	GO:0006259	GO:0016787
Unigene0014254	GO:0006412	GO:0044763	GO:0016874	GO:0006139	GO:0044281
Unigene0014257	GO:0019866	GO:0031224	GO:0043231
Unigene0014274	GO:0044260	GO:0080090	GO:1901701	GO:0051707	GO:0031323	GO:0071310	GO:0071229	GO:0007165	GO:0006952	GO:0060255
Unigene0014282	GO:0016020	GO:0044765	GO:0044763	GO:0022857
Unigene0014283	GO:0015036	GO:0019725	GO:0018904	GO:0009536
Unigene0014290	GO:0016740
Unigene0014291	GO:0006996	GO:0010038	GO:0006090	GO:0009892	GO:0004857	GO:0052689	GO:0006970	GO:0042044
Unigene0014294	GO:0097159	GO:1901363
Unigene0014313	GO:0036094	GO:1901363	GO:0097159
Unigene0014316	GO:0005488
Unigene0014347	GO:0016491	GO:0005488
Unigene0014359	GO:0043169	GO:0003676	GO:0034062	GO:0044451	GO:0006351
Unigene0014365	GO:0019725
Unigene0014389	GO:0044260	GO:0090304
Unigene0014417	GO:0009955	GO:0016021	GO:0043231	GO:0016049	GO:0008234	GO:0009933	GO:0009960	GO:0006508	GO:0031090	GO:0048366	GO:0001708	GO:0008283
Unigene0014432	GO:0051234
Unigene0014440	GO:0043231	GO:0044763	GO:0031224	GO:0016863	GO:0046165	GO:0050794	GO:0006694
Unigene0014443	GO:0050896
Unigene0014453	GO:0009451	GO:0043231	GO:0022613	GO:0015934	GO:0005911	GO:0031090	GO:0010467	GO:0005198
Unigene0014458	GO:0031224	GO:0044763
Unigene0014478	GO:0003824
Unigene0014479	GO:0016757
Unigene0014485	GO:0032550	GO:0005875	GO:0006260	GO:0003774	GO:0007017	GO:0015631
Unigene0014491	GO:0044444	GO:0051234
Unigene0014493	GO:0044710	GO:0003824
Unigene0014497	GO:0007166	GO:0006810	GO:0043231	GO:0016020
Unigene0014511	GO:0010467	GO:0030529	GO:0005198
Unigene0014515	GO:0044237	GO:0016772
Unigene0014516	GO:0008152	GO:0016772
Unigene0014542	GO:0050896	GO:0006810	GO:0016020
Unigene0014546	GO:0046914	GO:0097159	GO:0006259
Unigene0014547	GO:0003676	GO:0006259
Unigene0014552	GO:0032958	GO:0003824
Unigene0014553	GO:0032958	GO:0003824
Unigene0014565	GO:0009987	GO:0071704	GO:0044699	GO:0016020
Unigene0014566	GO:0050896	GO:0044763	GO:0065007	GO:0008152	GO:0003824
Unigene0014570	GO:0044249	GO:0008610	GO:0044255
Unigene0014571	GO:0071704	GO:0044238	GO:0044763	GO:0044237
Unigene0014576	GO:0000097	GO:0006818	GO:0043231	GO:0031224	GO:0005402	GO:0015215	GO:0008380	GO:0006862	GO:0046943	GO:0046942	GO:0031090
Unigene0014577	GO:0000097	GO:0006818	GO:0031224	GO:0005402	GO:0015215	GO:0009536	GO:0008380	GO:0046943	GO:0046942	GO:0015781	GO:0031090
Unigene0014578	GO:0004175	GO:0043234	GO:0019941	GO:0043231
Unigene0014580	GO:0043231	GO:0009886	GO:0034645	GO:0010468	GO:0001071	GO:0003677	GO:0048496	GO:0009793	GO:0000904
Unigene0014581	GO:0043231	GO:0009886	GO:0034645	GO:0010468	GO:0001071	GO:0003677	GO:0048496	GO:0009793	GO:0000904
Unigene0014582	GO:0043231	GO:0009886	GO:0034645	GO:0010468	GO:0001071	GO:0003677	GO:0048496	GO:0009793	GO:0000904
Unigene0014586	GO:0005618	GO:0006996	GO:0043231	GO:0010038	GO:0016653	GO:0006090	GO:0046914	GO:0031970	GO:0006970	GO:0042044
Unigene0014597	GO:0009526	GO:0005488	GO:0016020
Unigene0014598	GO:0009526	GO:0016491	GO:0051536	GO:0016020
Unigene0014611	GO:0016787	GO:0008152
Unigene0014615	GO:0043169	GO:0032550	GO:0044763	GO:0048856	GO:0006457	GO:0048229	GO:0000741	GO:0005515	GO:0003006	GO:0006950
Unigene0014616	GO:0043169	GO:0032550	GO:0044763	GO:0048856	GO:0006457	GO:0048229	GO:0000741	GO:0005515	GO:0003006	GO:0006950
Unigene0014620	GO:0016192	GO:0043169	GO:0006996	GO:0043231	GO:0003676	GO:0090501	GO:0034645	GO:0010468	GO:0040007	GO:0032989	GO:0003006	GO:0000175
Unigene0014621	GO:0031224	GO:0043169	GO:0031090	GO:0043231	GO:0003824	GO:0015031
Unigene0014624	GO:0046914	GO:0016491	GO:0044710
Unigene0014625	GO:0046872	GO:0044699	GO:0016491
Unigene0014626	GO:0097159	GO:0043169
Unigene0014627	GO:0016020
Unigene0014628	GO:0006796	GO:0036094	GO:0016301	GO:1901363	GO:0097159
Unigene0014629	GO:0000785	GO:0005911	GO:0044699	GO:0003676	GO:0046983	GO:0034728	GO:0043231
Unigene0014632	GO:0003824
[truncated: 15,404 more rows]
[truncated: 10 more columns]
