# Supplementary material for: De novo assembly of the Platycladus orientalis (L.) Franco transcriptome provides insight into the development and pollination mechanism of female cone based on RNA-Seq data
Source: Sci Rep. 2019 Jul 15;9:10191. doi: 10.1038/s41598-019-46696-6 (PMC6629706; doi:10.1038/s41598-019-46696-6)
Supplement: Supplementary file 5 — Supplementary Table S4 [file 41598_2019_46696_MOESM5_ESM.xlsx]

## Sheet: KOG
Supplementary Table S2 KOG class annotation of assembled unigenes.
Code	Functional-Categories	Gene-Number	Genes
A	RNA processing and modification	1628	Unigene0000366,KOG1642	Unigene0000619,KOG0335	Unigene0000620,KOG0335	Unigene0000695,KOG4768	Unigene0000696,KOG4768	Unigene0000724,KOG3503	Unigene0000875,KOG3172	Unigene0000875,KOG3293	Unigene0000875,KOG3428	Unigene0001366,KOG1909	Unigene0001564,KOG0701	Unigene0002025,KOG2047	Unigene0002190,KOG0265	Unigene0002192,KOG0291	Unigene0002192,KOG0265	Unigene0002192,KOG0272	Unigene0003054,KOG2202	Unigene0003068,KOG4206	Unigene0003068,KOG0145	Unigene0003506,KOG0272	Unigene0003506,KOG0265	Unigene0003508,KOG0272	Unigene0003566,KOG0701	Unigene0003924,KOG3801	Unigene0004425,KOG0988	Unigene0004733,KOG2600	Unigene0004734,KOG2600	Unigene0031755,KOG0922	Unigene0031755,KOG0923	Unigene0031755,KOG0924	Unigene0031755,KOG0925	Unigene0031769,KOG0816	Unigene0031770,KOG0816	Unigene0031853,KOG2868	Unigene0031859,KOG0107	Unigene0032090,KOG1642	Unigene0032105,KOG3911	Unigene0032113,KOG0272	Unigene0032113,KOG0265	Unigene0032236,KOG4393	Unigene0032309,KOG0796	Unigene0032314,KOG0920	Unigene0032314,KOG0922	Unigene0032314,KOG0923	Unigene0032314,KOG0924	Unigene0032327,KOG0272	Unigene0032327,KOG0265
B	Chromatin structure and dynamics	521	Unigene0000343,KOG3467	Unigene0000344,KOG3467	Unigene0000697,KOG1343	Unigene0000838,KOG0264	Unigene0000839,KOG0264	Unigene0000840,KOG0264	Unigene0000879,KOG2084	Unigene0001145,KOG1633	Unigene0001847,KOG1245	Unigene0001848,KOG1245	Unigene0002390,KOG0264	Unigene0003506,KOG0264	Unigene0003508,KOG0264	Unigene0004248,KOG1020	Unigene0004826,KOG0933	Unigene0004826,KOG0996	Unigene0031734,KOG0414	Unigene0032034,KOG0890	Unigene0032180,KOG1082	Unigene0032225,KOG1344	Unigene0032225,KOG1342	Unigene0032225,KOG1343	Unigene0032336,KOG0890	Unigene0032551,KOG1245	Unigene0032614,KOG1343	Unigene0032617,KOG0264	Unigene0032617,KOG0273	Unigene0032772,KOG0273	Unigene0033104,KOG3949	Unigene0033105,KOG3949	Unigene0033170,KOG0892	Unigene0033249,KOG1245	Unigene0033249,KOG2747	Unigene0033309,KOG4161	Unigene0033529,KOG2130	Unigene0033529,KOG2131	Unigene0033529,KOG2132	Unigene0033529,KOG1633	Unigene0033570,KOG2684	Unigene0033570,KOG2683	Unigene0033570,KOG2682	Unigene0033570,KOG1905	Unigene0033615,KOG1744	Unigene0033616,KOG1744	Unigene0033617,KOG1744	Unigene0033618,KOG1744	Unigene0033666,KOG1633
C	Energy production and conversion	1086	Unigene0000237,KOG1672	Unigene0000238,KOG1672	Unigene0000701,KOG1575	Unigene0000969,KOG3440	Unigene0001140,KOG1495	Unigene0001563,KOG3256	Unigene0001715,KOG1198	Unigene0001715,KOG1197	Unigene0001724,KOG1231	Unigene0001849,KOG1192	Unigene0001850,KOG1192	Unigene0002058,KOG3180	Unigene0002348,KOG1192	Unigene0002589,KOG2711	Unigene0002638,KOG1495	Unigene0002638,KOG1494	Unigene0002704,KOG1687	Unigene0002705,KOG1687	Unigene0003130,KOG1192	Unigene0003212,KOG1192	Unigene0003368,KOG1758	Unigene0003434,KOG2450	Unigene0003840,KOG0756	Unigene0003840,KOG0750	Unigene0003840,KOG0751	Unigene0003840,KOG0759	Unigene0003840,KOG0754	Unigene0003908,KOG1192	Unigene0003909,KOG1192	Unigene0004059,KOG1192	Unigene0004060,KOG1192	Unigene0004261,KOG1192	Unigene0004373,KOG4662	Unigene0004373,KOG4664	Unigene0004374,KOG4662	Unigene0004374,KOG4664	Unigene0004376,KOG4662	Unigene0004479,KOG0069	Unigene0004725,KOG1192	Unigene0004739,KOG1192	Unigene0031777,KOG2536	Unigene0031855,KOG0134	Unigene0032018,KOG0537	Unigene0032030,KOG2258	Unigene0032036,KOG2909	Unigene0032037,KOG2909	Unigene0032064,KOG0769
D	Cell cycle control, cell division, chromosome partitioning	702	Unigene0000302,KOG1101	Unigene0000879,KOG4151	Unigene0000913,KOG0305	Unigene0001426,KOG0440	Unigene0001426,KOG1903	Unigene0001913,KOG1938	Unigene0002236,KOG0305	Unigene0002628,KOG0590	Unigene0002628,KOG0669	Unigene0004248,KOG1020	Unigene0004487,KOG3484	Unigene0004488,KOG3484	Unigene0004820,KOG2151	Unigene0004826,KOG0933	Unigene0004826,KOG0964	Unigene0004826,KOG0018	Unigene0004826,KOG0996	Unigene0031734,KOG0414	Unigene0031935,KOG0608	Unigene0031986,KOG1987	Unigene0031988,KOG0373	Unigene0032034,KOG0890	Unigene0032053,KOG2186	Unigene0032103,KOG1987	Unigene0032119,KOG2688	Unigene0032157,KOG2277	Unigene0032161,KOG0580	Unigene0032163,KOG0580	Unigene0032163,KOG0575	Unigene0032336,KOG0890	Unigene0032446,KOG3022	Unigene0032661,KOG3285	Unigene0032720,KOG1101	Unigene0032741,KOG0668	Unigene0032741,KOG0659	Unigene0032868,KOG4285	Unigene0032891,KOG0591	Unigene0032899,KOG4151	Unigene0033058,KOG1509	Unigene0033075,KOG1845	Unigene0033076,KOG1845	Unigene0033085,KOG4302	Unigene0033170,KOG0892	Unigene0033231,KOG1969	Unigene0033327,KOG0305	Unigene0033332,KOG0656	Unigene0033332,KOG0653
E	Amino acid transport and metabolism	840	Unigene0000386,KOG1304	Unigene0000562,KOG1404	Unigene0000562,KOG1402	Unigene0000562,KOG1401	Unigene0000645,KOG1250	Unigene0000645,KOG1251	Unigene0000645,KOG1481	Unigene0000645,KOG1252	Unigene0000674,KOG0062	Unigene0000676,KOG1252	Unigene0000676,KOG1481	Unigene0001000,KOG4175	Unigene0001557,KOG1237	Unigene0001774,KOG4201	Unigene0002243,KOG0628	Unigene0002503,KOG3373	Unigene0002795,KOG1303	Unigene0003310,KOG1237	Unigene0003311,KOG1237	Unigene0003365,KOG2410	Unigene0003810,KOG0258	Unigene0003810,KOG0259	Unigene0003811,KOG0258	Unigene0003811,KOG0259	Unigene0003812,KOG0258	Unigene0003812,KOG0259	Unigene0003998,KOG2414	Unigene0004119,KOG1441	Unigene0004578,KOG1237	Unigene0004613,KOG1287	Unigene0004613,KOG1286	Unigene0031759,KOG1282	Unigene0031760,KOG1282	Unigene0031886,KOG0053	Unigene0031973,KOG1286	Unigene0032003,KOG2797	Unigene0032094,KOG2040	Unigene0032104,KOG2448	Unigene0032395,KOG2770	Unigene0032396,KOG2770	Unigene0032396,KOG2844	Unigene0032397,KOG2770	Unigene0032483,KOG0805	Unigene0032483,KOG0806	Unigene0032483,KOG0807	Unigene0032514,KOG1591	Unigene0032593,KOG1615
F	Nucleotide transport and metabolism	226	Unigene0000658,KOG1567	Unigene0002303,KOG3127	Unigene0003434,KOG2452	Unigene0003840,KOG0036	Unigene0031806,KOG1479	Unigene0032145,KOG0036	Unigene0032298,KOG1712	Unigene0032299,KOG1712	Unigene0032677,KOG3078	Unigene0032677,KOG3079	Unigene0033108,KOG3327	Unigene0033109,KOG3327	Unigene0033116,KOG1292	Unigene0033513,KOG3370	Unigene0033515,KOG3370	Unigene0033525,KOG0036	Unigene0033546,KOG0036	Unigene0033629,KOG1097	Unigene0033760,KOG1292	Unigene0033828,KOG2938	Unigene0033995,KOG3078	Unigene0033995,KOG3079	Unigene0034135,KOG1386	Unigene0034135,KOG1385	Unigene0034264,KOG0833	Unigene0034309,KOG2452	Unigene0034816,KOG0036	Unigene0034887,KOG4238	Unigene0034892,KOG2700	Unigene0035189,KOG1018	Unigene0035191,KOG1567	Unigene0035192,KOG1567	Unigene0035447,KOG2452	Unigene0035542,KOG0036	Unigene0036297,KOG0572	Unigene0036301,KOG3078	Unigene0036301,KOG3079	Unigene0036578,KOG1292	Unigene0036579,KOG1292	Unigene0036644,KOG3179	Unigene0036984,KOG2466	Unigene0037162,KOG1800	Unigene0037219,KOG3099	Unigene0037219,KOG1528	Unigene0037807,KOG1448	Unigene0037807,KOG1503	Unigene0038003,KOG0036
G	Carbohydrate transport and metabolism	1141	Unigene0000321,KOG2288	Unigene0000321,KOG2287	Unigene0000442,KOG3221	Unigene0000547,KOG2440	Unigene0000721,KOG1021	Unigene0001075,KOG0496	Unigene0001535,KOG2246	Unigene0001792,KOG0569	Unigene0001793,KOG0569	Unigene0001849,KOG1192	Unigene0001850,KOG1192	Unigene0001931,KOG1203	Unigene0002348,KOG1192	Unigene0002457,KOG2323	Unigene0002661,KOG1378	Unigene0003120,KOG2843	Unigene0003130,KOG1192	Unigene0003153,KOG1378	Unigene0003154,KOG1378	Unigene0003212,KOG1192	Unigene0003594,KOG2692	Unigene0003673,KOG2323	Unigene0003674,KOG2323	Unigene0003870,KOG1367	Unigene0003871,KOG1367	Unigene0003876,KOG4748	Unigene0003877,KOG4748	Unigene0003908,KOG1192	Unigene0003909,KOG1192	Unigene0003957,KOG2943	Unigene0003957,KOG2944	Unigene0003975,KOG1367	Unigene0004059,KOG1192	Unigene0004060,KOG1192	Unigene0004119,KOG1441	Unigene0004261,KOG1192	Unigene0004633,KOG1594	Unigene0004634,KOG1594	Unigene0004725,KOG1192	Unigene0004739,KOG1192	Unigene0031754,KOG2757	Unigene0031830,KOG1378	Unigene0031846,KOG1021	Unigene0031851,KOG0496	Unigene0031962,KOG1950	Unigene0031988,KOG0372	Unigene0032210,KOG4748
H	Coenzyme transport and metabolism	210	Unigene0000195,KOG2371	Unigene0000196,KOG2371	Unigene0001491,KOG2142	Unigene0002603,KOG1606	Unigene0002629,KOG0711	Unigene0002630,KOG0711	Unigene0003667,KOG2900	Unigene0031883,KOG4254	Unigene0031884,KOG4254	Unigene0031885,KOG4254	Unigene0032081,KOG0325	Unigene0032361,KOG1270	Unigene0032478,KOG0685	Unigene0032579,KOG3307	Unigene0032717,KOG2876	Unigene0033373,KOG1360	Unigene0033375,KOG1360	Unigene0033506,KOG2336	Unigene0033506,KOG2017	Unigene0033913,KOG2876	Unigene0034055,KOG2743	Unigene0034621,KOG1506	Unigene0034622,KOG1506	Unigene0034623,KOG1506	Unigene0034625,KOG1506	Unigene0034755,KOG3093	Unigene0034796,KOG2544	Unigene0034821,KOG2743	Unigene0034894,KOG2672	Unigene0034946,KOG0089	Unigene0034946,KOG4230	Unigene0034969,KOG2949	Unigene0035043,KOG3855	Unigene0035054,KOG2201	Unigene0035177,KOG1540	Unigene0035432,KOG2511	Unigene0035433,KOG2511	Unigene0035434,KOG2511	Unigene0036158,KOG1276	Unigene0036697,KOG0685	Unigene0036698,KOG0685	Unigene0036699,KOG0685	Unigene0036984,KOG2466	Unigene0037175,KOG0685	Unigene0037839,KOG3042	Unigene0038236,KOG4166	Unigene0038363,KOG3210
I	Lipid transport and metabolism	1026	Unigene0000179,KOG1200	Unigene0000259,KOG1200	Unigene0000679,KOG2112	Unigene0000680,KOG2112	Unigene0000709,KOG4569	Unigene0000759,KOG0157	Unigene0000760,KOG0157	Unigene0001060,KOG1459	Unigene0002487,KOG1256	Unigene0002488,KOG1256	Unigene0002488,KOG1180	Unigene0002492,KOG0693	Unigene0003045,KOG1200	Unigene0003107,KOG0157	Unigene0003415,KOG0157	Unigene0003517,KOG0157	Unigene0003767,KOG1269	Unigene0003896,KOG4569	Unigene0004096,KOG0157	Unigene0004323,KOG0157	Unigene0004324,KOG0157	Unigene0004457,KOG1389	Unigene0031723,KOG1176	Unigene0031758,KOG0157	Unigene0031772,KOG4178	Unigene0031871,KOG1180	Unigene0031871,KOG1256	Unigene0031983,KOG0135	Unigene0031983,KOG0136	Unigene0031994,KOG1602	Unigene0031995,KOG1602	Unigene0031996,KOG1602	Unigene0032014,KOG1470	Unigene0032014,KOG1471	Unigene0032057,KOG0157	Unigene0032179,KOG2848	Unigene0032179,KOG2847	Unigene0032179,KOG4666	Unigene0032192,KOG1176	Unigene0032192,KOG1177	Unigene0032193,KOG1176	Unigene0032202,KOG1176	Unigene0032279,KOG0539	Unigene0032311,KOG0059	Unigene0032425,KOG1014	Unigene0032440,KOG2624	Unigene0032441,KOG2624
J	Translation, ribosomal structure and biogenesis	1243	Unigene0000674,KOG0062	Unigene0000674,KOG0066	Unigene0000925,KOG2975	Unigene0001070,KOG0187	Unigene0001164,KOG0462	Unigene0001164,KOG0465	Unigene0001164,KOG0469	Unigene0001164,KOG0467	Unigene0001164,KOG0460	Unigene0001165,KOG0462	Unigene0001165,KOG0465	Unigene0001165,KOG0469	Unigene0001165,KOG0467	Unigene0001165,KOG0460	Unigene0001166,KOG0462	Unigene0001490,KOG3421	Unigene0001874,KOG3449	Unigene0002172,KOG0877	Unigene0002918,KOG0459	Unigene0003096,KOG0468	Unigene0003096,KOG0469	Unigene0003096,KOG0467	Unigene0003527,KOG3418	Unigene0003528,KOG3418	Unigene0003890,KOG3506	Unigene0003891,KOG3506	Unigene0004245,KOG4639	Unigene0004375,KOG1750	Unigene0004376,KOG1750	Unigene0004376,KOG1749	Unigene0004477,KOG2297	Unigene0004477,KOG1461	Unigene0004478,KOG2297	Unigene0004478,KOG1461	Unigene0004824,KOG3464	Unigene0004825,KOG3464	Unigene0031743,KOG3311	Unigene0031768,KOG0815	Unigene0031769,KOG0815	Unigene0031770,KOG0815	Unigene0031859,KOG3070	Unigene0031892,KOG2335	Unigene0031903,KOG0829	Unigene0031904,KOG0829	Unigene0031977,KOG2726	Unigene0032095,KOG0398	Unigene0032095,KOG0397
K	Transcription	1621	Unigene0000052,KOG1123	Unigene0000402,KOG1601	Unigene0000403,KOG1601	Unigene0000543,KOG1267	Unigene0000544,KOG1267	Unigene0001145,KOG1634	Unigene0001418,KOG0260	Unigene0001418,KOG0261	Unigene0001418,KOG0262	Unigene0001847,KOG1244	Unigene0001848,KOG1083	Unigene0001848,KOG1244	Unigene0002413,KOG0773	Unigene0002490,KOG4282	Unigene0003025,KOG0048	Unigene0003387,KOG4282	Unigene0003619,KOG0048	Unigene0003620,KOG0048	Unigene0004820,KOG2151	Unigene0031853,KOG2868	Unigene0031874,KOG3497	Unigene0031894,KOG1831	Unigene0031919,KOG0773	Unigene0031957,KOG1037	Unigene0031958,KOG1037	Unigene0031993,KOG0627	Unigene0032094,KOG1267	Unigene0032180,KOG1082	Unigene0032181,KOG1500	Unigene0032181,KOG1499	Unigene0032186,KOG1601	Unigene0032278,KOG2577	Unigene0032278,KOG2578	Unigene0032303,KOG0483	Unigene0032314,KOG0921	Unigene0032327,KOG0263	Unigene0032342,KOG4210	Unigene0032369,KOG3438	Unigene0032369,KOG4392	Unigene0032375,KOG0483	Unigene0032387,KOG0263	Unigene0032399,KOG0921	Unigene0032405,KOG0483	Unigene0032405,KOG0487	Unigene0032405,KOG4577	Unigene0032485,KOG1601	Unigene0032529,KOG3561
L	Replication, recombination and repair	875	Unigene0000052,KOG1123	Unigene0000171,KOG0989	Unigene0000171,KOG0990	Unigene0000172,KOG0989	Unigene0000172,KOG0990	Unigene0000272,KOG3388	Unigene0000319,KOG0217	Unigene0002485,KOG0351	Unigene0002485,KOG0352	Unigene0002486,KOG0351	Unigene0002486,KOG0352	Unigene0002852,KOG0480	Unigene0003149,KOG0477	Unigene0003149,KOG0480	Unigene0003149,KOG0482	Unigene0003149,KOG0478	Unigene0003149,KOG0481	Unigene0003634,KOG0351	Unigene0003634,KOG0352	Unigene0004248,KOG1020	Unigene0004589,KOG2134	Unigene0004674,KOG2094	Unigene0031950,KOG4793	Unigene0031957,KOG1037	Unigene0031958,KOG1037	Unigene0032001,KOG2179	Unigene0032034,KOG0890	Unigene0032065,KOG1990	Unigene0032157,KOG1906	Unigene0032195,KOG0851	Unigene0032220,KOG1361	Unigene0032336,KOG0890	Unigene0032490,KOG3069	Unigene0032515,KOG2267	Unigene0032588,KOG1956	Unigene0032588,KOG1957	Unigene0032589,KOG1956	Unigene0032589,KOG1957	Unigene0032620,KOG1361	Unigene0032741,KOG0659	Unigene0032770,KOG0217	Unigene0032770,KOG0219	Unigene0032770,KOG0218	Unigene0032770,KOG0221	Unigene0032770,KOG0220	Unigene0032793,KOG1361	Unigene0032873,KOG1532
M	Cell wall/membrane/envelope biogenesis	344	Unigene0000721,KOG1021	Unigene0000790,KOG4177	Unigene0001658,KOG4287	Unigene0003698,KOG4177	Unigene0003876,KOG4748	Unigene0003877,KOG4748	Unigene0004804,KOG4177	Unigene0031846,KOG1021	Unigene0031978,KOG1550	Unigene0032098,KOG1322	Unigene0032099,KOG1322	Unigene0032210,KOG4748	Unigene0032323,KOG3396	Unigene0032374,KOG1429	Unigene0032374,KOG1371	Unigene0032734,KOG4177	Unigene0032834,KOG1066	Unigene0033039,KOG3027	Unigene0033188,KOG1322	Unigene0033282,KOG1111	Unigene0033282,KOG0853	Unigene0033564,KOG1550	Unigene0033644,KOG4177	Unigene0033829,KOG1387	Unigene0033829,KOG0853	Unigene0033944,KOG4177	Unigene0034077,KOG4177	Unigene0034091,KOG2388	Unigene0034113,KOG1371	Unigene0034164,KOG1322	Unigene0034230,KOG1021	Unigene0034692,KOG4177	Unigene0034724,KOG1066	Unigene0035236,KOG2459	Unigene0035303,KOG1326	Unigene0035871,KOG1437	Unigene0035898,KOG4177	Unigene0036073,KOG4629	Unigene0036154,KOG1371	Unigene0036154,KOG1429	Unigene0036185,KOG4177	Unigene0036280,KOG1429	Unigene0036280,KOG1371	Unigene0036281,KOG1429	Unigene0036281,KOG1371	Unigene0036297,KOG1268	Unigene0036705,KOG1021
N	Cell motility	7	Unigene0034485,KOG4229	Unigene0037797,KOG2116	Unigene0053095,KOG2116	Unigene0066268,KOG4229	Unigene0027095,KOG4242	Unigene0027526,KOG4229	Unigene0028159,KOG2116
O	Posttranslational modification, protein turnover, chaperones	3237	Unigene0000022,KOG0710	Unigene0000185,KOG0880	Unigene0000185,KOG0865	Unigene0000237,KOG1672	Unigene0000238,KOG1672	Unigene0000239,KOG0320	Unigene0000239,KOG0827	Unigene0000239,KOG2177	Unigene0000239,KOG4159	Unigene0000239,KOG0823	Unigene0000302,KOG1100	Unigene0000583,KOG0102	Unigene0000583,KOG0100	Unigene0000583,KOG0101	Unigene0000597,KOG4400	Unigene0000627,KOG0651	Unigene0000681,KOG3158	Unigene0000699,KOG0427	Unigene0000699,KOG0419	Unigene0000699,KOG0417	Unigene0000700,KOG0427	Unigene0000879,KOG0543	Unigene0000879,KOG0548	Unigene0000879,KOG0550	Unigene0000879,KOG4151	Unigene0000913,KOG0305	Unigene0000925,KOG3050	Unigene0000925,KOG1556	Unigene0000936,KOG0840	Unigene0001027,KOG0800	Unigene0001520,KOG3158	Unigene0001521,KOG3158	Unigene0001564,KOG1816	Unigene0001639,KOG0840	Unigene0001656,KOG0800	Unigene0001726,KOG0940	Unigene0001727,KOG0940	Unigene0001728,KOG0940	Unigene0001749,KOG0101	Unigene0001750,KOG0101	Unigene0001750,KOG0100	Unigene0001974,KOG1543	Unigene0001975,KOG1543	Unigene0002021,KOG0800	Unigene0002063,KOG1543	Unigene0002063,KOG1542	Unigene0002069,KOG0715
P	Inorganic ion transport and metabolism	570	Unigene0000519,KOG1530	Unigene0001221,KOG0236	Unigene0001693,KOG1603	Unigene0001694,KOG1603	Unigene0002216,KOG1418	Unigene0002216,KOG4404	Unigene0002274,KOG0047	Unigene0002445,KOG1603	Unigene0002830,KOG0498	Unigene0003799,KOG2825	Unigene0003942,KOG4480	Unigene0003943,KOG4480	Unigene0003944,KOG4480	Unigene0003963,KOG1965	Unigene0003963,KOG1966	Unigene0003964,KOG1965	Unigene0003964,KOG1966	Unigene0004017,KOG3338	Unigene0032017,KOG1484	Unigene0032017,KOG1483	Unigene0032017,KOG1482	Unigene0032176,KOG2662	Unigene0032178,KOG2662	Unigene0032245,KOG0498	Unigene0032245,KOG0501	Unigene0032289,KOG2195	Unigene0032383,KOG0236	Unigene0032538,KOG1558	Unigene0032539,KOG1558	Unigene0032602,KOG1172	Unigene0032603,KOG1172	Unigene0032611,KOG1603	Unigene0032612,KOG1603	Unigene0032751,KOG2662	Unigene0032833,KOG3126	Unigene0032851,KOG0236	Unigene0032852,KOG0236	Unigene0032903,KOG1422	Unigene0032938,KOG1603	Unigene0033093,KOG1743	Unigene0033184,KOG0205	Unigene0033185,KOG0205	Unigene0033185,KOG0202	Unigene0033199,KOG3126	Unigene0033238,KOG2716	Unigene0033263,KOG1418	Unigene0033263,KOG4404
Q	Secondary metabolites biosynthesis, transport and catabolism	1196	Unigene0000029,KOG0143	Unigene0000259,KOG1207	Unigene0000261,KOG0143	Unigene0000262,KOG0143	Unigene0000263,KOG0143	Unigene0000713,KOG1263	Unigene0000759,KOG0157	Unigene0000760,KOG0157	Unigene0001518,KOG0055	Unigene0001591,KOG0055	Unigene0001592,KOG0055	Unigene0001705,KOG0055	Unigene0001715,KOG0023	Unigene0002139,KOG0065	Unigene0002437,KOG0156	Unigene0002494,KOG0061	Unigene0002495,KOG0061	Unigene0002495,KOG0065	Unigene0002509,KOG0143	Unigene0002510,KOG0143	Unigene0002511,KOG0143	Unigene0002734,KOG0143	Unigene0002968,KOG0143	Unigene0003046,KOG1205	Unigene0003107,KOG0157	Unigene0003246,KOG0156	Unigene0003247,KOG0156	Unigene0003298,KOG1263	Unigene0003415,KOG0157	Unigene0003505,KOG0156	Unigene0003517,KOG0157	Unigene0003774,KOG0143	Unigene0003775,KOG0143	Unigene0003776,KOG0143	Unigene0003853,KOG0156	Unigene0004096,KOG0157	Unigene0004151,KOG0143	Unigene0004323,KOG0157	Unigene0004324,KOG0157	Unigene0004575,KOG0065	Unigene0004575,KOG0061	Unigene0004736,KOG0061	Unigene0031758,KOG0157	Unigene0031882,KOG0156	Unigene0031983,KOG0135	Unigene0032057,KOG0157	Unigene0032111,KOG0054
R	General function prediction only	8220	Unigene0000029,KOG0143	Unigene0000046,KOG1235	Unigene0000046,KOG1236	Unigene0000061,KOG3120	Unigene0000067,KOG0017	Unigene0000127,KOG4197	Unigene0000134,KOG0017	Unigene0000173,KOG4197	Unigene0000179,KOG0725	Unigene0000183,KOG3066	Unigene0000203,KOG0017	Unigene0000205,KOG3416	Unigene0000216,KOG0017	Unigene0000227,KOG3178	Unigene0000259,KOG0725	Unigene0000261,KOG0143	Unigene0000262,KOG0143	Unigene0000263,KOG0143	Unigene0000266,KOG0619	Unigene0000302,KOG1101	Unigene0000326,KOG4197	Unigene0000334,KOG0522	Unigene0000348,KOG1075	Unigene0000349,KOG1075	Unigene0000356,KOG1075	Unigene0000357,KOG1075	Unigene0000376,KOG4197	Unigene0000377,KOG4197	Unigene0000462,KOG0017	Unigene0000463,KOG0017	Unigene0000493,KOG3362	Unigene0000495,KOG0017	Unigene0000496,KOG0017	Unigene0000497,KOG4197	Unigene0000543,KOG1267	Unigene0000544,KOG1267	Unigene0000560,KOG1075	Unigene0000562,KOG1403	Unigene0000570,KOG0619	Unigene0000609,KOG1947	Unigene0000609,KOG4341	Unigene0000642,KOG3178	Unigene0000649,KOG0374	Unigene0000652,KOG4197	Unigene0000655,KOG0017	Unigene0000674,KOG0927	Unigene0000681,KOG3187
S	Function unknown	1283	Unigene0000140,KOG4420	Unigene0000168,KOG0167	Unigene0000442,KOG4189	Unigene0000529,KOG2111	Unigene0000529,KOG2110	Unigene0000657,KOG2521	Unigene0000879,KOG4648	Unigene0000939,KOG0167	Unigene0000940,KOG0167	Unigene0000966,KOG4562	Unigene0001136,KOG4753	Unigene0001502,KOG0167	Unigene0001702,KOG4636	Unigene0001702,KOG2557	Unigene0001726,KOG1032	Unigene0001727,KOG1032	Unigene0001728,KOG1032	Unigene0001931,KOG2435	Unigene0002192,KOG0271	Unigene0002390,KOG0290	Unigene0002553,KOG2435	Unigene0002554,KOG2435	Unigene0002633,KOG3024	Unigene0002805,KOG1032	Unigene0002806,KOG1032	Unigene0003482,KOG0167	Unigene0003506,KOG1007	Unigene0003507,KOG1007	Unigene0003508,KOG1007	Unigene0003845,KOG2340	Unigene0003846,KOG2340	Unigene0003934,KOG0167	Unigene0003935,KOG0167	Unigene0003997,KOG2923	Unigene0004119,KOG1443	Unigene0004169,KOG3236	Unigene0004172,KOG4268	Unigene0004237,KOG3098	Unigene0004319,KOG2998	Unigene0031734,KOG0413	Unigene0031844,KOG3100	Unigene0031900,KOG0473	Unigene0031901,KOG0473	Unigene0031978,KOG4014	Unigene0031981,KOG4262	Unigene0031985,KOG3869	Unigene0031991,KOG4474
T	Signal transduction mechanisms	3074	Unigene0000037,KOG1187	Unigene0000204,KOG1187	Unigene0000225,KOG2569	Unigene0000574,KOG1187	Unigene0000633,KOG1187	Unigene0000645,KOG1251	Unigene0000649,KOG0374	Unigene0000687,KOG4658	Unigene0000801,KOG1187	Unigene0000925,KOG3050	Unigene0000997,KOG1187	Unigene0001301,KOG0662	Unigene0001302,KOG0662	Unigene0001317,KOG4658	Unigene0001360,KOG1187	Unigene0001366,KOG1909	Unigene0001464,KOG1187	Unigene0001465,KOG1187	Unigene0001484,KOG1187	Unigene0001540,KOG1187	Unigene0001726,KOG1028	Unigene0001726,KOG2059	Unigene0001727,KOG1028	Unigene0001727,KOG2059	Unigene0001728,KOG1028	Unigene0001728,KOG2059	Unigene0001752,KOG1187	Unigene0001753,KOG1187	Unigene0002061,KOG0788	Unigene0002149,KOG0581	Unigene0002149,KOG0201	Unigene0002175,KOG4252	Unigene0002178,KOG4658	Unigene0002199,KOG1187	Unigene0002234,KOG1187	Unigene0002262,KOG1187	Unigene0002427,KOG1187	Unigene0002469,KOG4658	Unigene0002628,KOG1152	Unigene0002628,KOG0201	Unigene0002628,KOG0583	Unigene0002628,KOG0032	Unigene0002628,KOG0616	Unigene0002754,KOG0034	Unigene0002754,KOG0044	Unigene0002806,KOG2059	Unigene0002806,KOG0696
U	Intracellular trafficking, secretion, and vesicular transport	1234	Unigene0000879,KOG0547	Unigene0001301,KOG0662	Unigene0001302,KOG0662	Unigene0001704,KOG0058	Unigene0001705,KOG0058	Unigene0001726,KOG1028	Unigene0001726,KOG1013	Unigene0001727,KOG1028	Unigene0001727,KOG1013	Unigene0001728,KOG1028	Unigene0001728,KOG1013	Unigene0001741,KOG1162	Unigene0001817,KOG1983	Unigene0001818,KOG1983	Unigene0002174,KOG0096	Unigene0002175,KOG0096	Unigene0002175,KOG0092	Unigene0002175,KOG0094	Unigene0002268,KOG2344	Unigene0002390,KOG0277	Unigene0002549,KOG3385	Unigene0002580,KOG2081	Unigene0003217,KOG0810	Unigene0003506,KOG0277	Unigene0003508,KOG0277	Unigene0003919,KOG1792	Unigene0004032,KOG0446	Unigene0004347,KOG1607	Unigene0004710,KOG0087	Unigene0004748,KOG2148	Unigene0004804,KOG2319	Unigene0031722,KOG2395	Unigene0031745,KOG1961	Unigene0031948,KOG4111	Unigene0031949,KOG4111	Unigene0031971,KOG1655	Unigene0032000,KOG0292	Unigene0032000,KOG0276	Unigene0032121,KOG0070	Unigene0032121,KOG0071	Unigene0032140,KOG2344	Unigene0032311,KOG0058	Unigene0032351,KOG0771	Unigene0032352,KOG0771	Unigene0032371,KOG1631	Unigene0032596,KOG1062	Unigene0032596,KOG1077
V	Defense mechanisms	223	Unigene0000996,KOG4730	Unigene0001350,KOG1515	Unigene0001724,KOG4730	Unigene0032305,KOG0624	Unigene0032678,KOG1502	Unigene0032944,KOG1515	Unigene0033212,KOG1707	Unigene0033330,KOG1720	Unigene0033876,KOG1962	Unigene0034101,KOG1726	Unigene0034227,KOG1962	Unigene0034384,KOG1502	Unigene0034717,KOG1823	Unigene0035166,KOG1726	Unigene0035373,KOG4730	Unigene0035497,KOG1962	Unigene0035758,KOG1841	Unigene0036165,KOG1502	Unigene0036218,KOG1629	Unigene0036266,KOG1502	Unigene0036490,KOG1716	Unigene0036490,KOG1717	Unigene0036518,KOG0624	Unigene0036553,KOG2764	Unigene0037038,KOG2787	Unigene0037963,KOG1716	Unigene0037963,KOG1718	Unigene0037963,KOG1717	Unigene0038022,KOG1515	Unigene0038024,KOG1515	Unigene0038043,KOG1502	Unigene0038044,KOG1502	Unigene0038339,KOG1515	Unigene0038423,KOG1502	Unigene0038602,KOG1502	Unigene0038726,KOG2787	Unigene0038779,KOG2764	Unigene0038780,KOG2764	Unigene0038947,KOG1719	Unigene0038947,KOG1717	Unigene0038947,KOG1716	Unigene0038947,KOG1720	Unigene0038947,KOG1718	Unigene0039169,KOG1515	Unigene0039662,KOG4537	Unigene0039809,KOG1515	Unigene0040485,KOG1841
W	Extracellular structures	73	Unigene0000721,KOG1021	Unigene0003906,KOG1836	Unigene0003907,KOG1836	Unigene0031846,KOG1021	Unigene0032385,KOG1836	Unigene0033472,KOG1836	Unigene0034230,KOG1021	Unigene0035871,KOG1437	Unigene0036705,KOG1021	Unigene0036705,KOG1022	Unigene0036839,KOG1836	Unigene0037260,KOG1565	Unigene0037273,KOG1021	Unigene0037273,KOG1022	Unigene0037740,KOG1437	Unigene0038091,KOG1021	Unigene0039023,KOG3544	Unigene0039024,KOG3544	Unigene0039026,KOG3544	Unigene0039072,KOG1021	Unigene0039565,KOG1048	Unigene0040280,KOG4291	Unigene0041288,KOG1836	Unigene0041589,KOG1836	Unigene0041851,KOG1225	Unigene0043392,KOG1836	Unigene0043990,KOG1437	Unigene0044098,KOG1021	Unigene0044145,KOG1022	Unigene0044145,KOG1021	Unigene0044313,KOG1836	Unigene0045738,KOG1021	Unigene0046184,KOG1836	Unigene0047245,KOG1021	Unigene0049839,KOG1021	Unigene0006471,KOG4237	Unigene0006750,KOG1565	Unigene0008383,KOG1021	Unigene0051759,KOG1836	Unigene0052052,KOG1021	Unigene0054742,KOG1021	Unigene0054744,KOG1021	Unigene0057724,KOG1836	Unigene0060725,KOG1022	Unigene0060725,KOG1021	Unigene0061051,KOG1565	Unigene0061052,KOG1565
Y	Nuclear structure	107	Unigene0001366,KOG1909	Unigene0003508,KOG4714	Unigene0032460,KOG2439	Unigene0032772,KOG2445	Unigene0032773,KOG2445	Unigene0034673,KOG1900	Unigene0034827,KOG2992	Unigene0035971,KOG1241	Unigene0035971,KOG2023	Unigene0035971,KOG2171	Unigene0035971,KOG1993	Unigene0036337,KOG1992	Unigene0036337,KOG1991	Unigene0036337,KOG2274	Unigene0036337,KOG1993	Unigene0036725,KOG1993	Unigene0036725,KOG2274	Unigene0036725,KOG1992	Unigene0037213,KOG1964	Unigene0037852,KOG2491	Unigene0039523,KOG1241	Unigene0039523,KOG2023	Unigene0039523,KOG2171	Unigene0039523,KOG1993	Unigene0040903,KOG1909	Unigene0040904,KOG1909	Unigene0041033,KOG2020	Unigene0041732,KOG2021	Unigene0041732,KOG2020	Unigene0042054,KOG2171	Unigene0042054,KOG1241	Unigene0042054,KOG2023	Unigene0042326,KOG2171	Unigene0042326,KOG2023	Unigene0042326,KOG1241	Unigene0043266,KOG2171	Unigene0043266,KOG2023	Unigene0043266,KOG1241	Unigene0044015,KOG2023	Unigene0044015,KOG1241	Unigene0044015,KOG2171	Unigene0044050,KOG2020	Unigene0044050,KOG2021	Unigene0044288,KOG1909	Unigene0044289,KOG1909	Unigene0044290,KOG1909	Unigene0044775,KOG1909
Z	Cytoskeleton	514	Unigene0000208,KOG1375	Unigene0002190,KOG0318	Unigene0002192,KOG0318	Unigene0002469,KOG0444	Unigene0003912,KOG1376	Unigene0031745,KOG1961	Unigene0031900,KOG0532	Unigene0031901,KOG0532	Unigene0032085,KOG1654	Unigene0032086,KOG1654	Unigene0032087,KOG1654	Unigene0032113,KOG0318	Unigene0032363,KOG1922	Unigene0032363,KOG1924	Unigene0032387,KOG0318	Unigene0032493,KOG0677	Unigene0032494,KOG0677	Unigene0032494,KOG0676	Unigene0032495,KOG0677	Unigene0032661,KOG3285	Unigene0032708,KOG0165	Unigene0032862,KOG1755	Unigene0033010,KOG1850	Unigene0033085,KOG4302	Unigene0033201,KOG0797	Unigene0033201,KOG0676	Unigene0033512,KOG0246	Unigene0033512,KOG0242	Unigene0033512,KOG4280	Unigene0033512,KOG0244	Unigene0033614,KOG0532	Unigene0033619,KOG4203	Unigene0033677,KOG1840	Unigene0033682,KOG0046	Unigene0033682,KOG0516	Unigene0033682,KOG0517	Unigene0033783,KOG3430	Unigene0033784,KOG3430	Unigene0033843,KOG0028	Unigene0033844,KOG0028	Unigene0033873,KOG2101	Unigene0034485,KOG0165	Unigene0034485,KOG0160	Unigene0034489,KOG0676	Unigene0034541,KOG1057	Unigene0034819,KOG1735	Unigene0034975,KOG1700
[truncated: 5,000 more columns]
