# Supplementary material for: De novo assembly of the Platycladus orientalis (L.) Franco transcriptome provides insight into the development and pollination mechanism of female cone based on RNA-Seq data
Source: Sci Rep. 2019 Jul 15;9:10191. doi: 10.1038/s41598-019-46696-6 (PMC6629706; doi:10.1038/s41598-019-46696-6)
Supplement: Supplementary file 6 — Supplementary Table S5 [file 41598_2019_46696_MOESM6_ESM.xls]

## Sheet: pathway
Supplementary Table S3 Pathway assignment based on KEGG annotation.
KEGG A class	KEGG B class	Pathway	Count(6007)	Pathway ID
Cellular Processes	Transport and catabolism	Endocytosis	228	ko04144
Cellular Processes	Transport and catabolism	Peroxisome	116	ko04146
Cellular Processes	Transport and catabolism	Phagosome	92	ko04145
Cellular Processes	Transport and catabolism	Regulation of autophagy	48	ko04140
Environmental Information Processing	Membrane transport	ABC transporters	104	ko02010
Environmental Information Processing	Signal transduction	Plant hormone signal transduction	225	ko04075
Environmental Information Processing	Signal transduction	Phosphatidylinositol signaling system	70	ko04070
Genetic Information Processing	Folding, sorting and degradation	Protein processing in endoplasmic reticulum	300	ko04141
Genetic Information Processing	Folding, sorting and degradation	Ubiquitin mediated proteolysis	166	ko04120
Genetic Information Processing	Folding, sorting and degradation	RNA degradation	162	ko03018
Genetic Information Processing	Folding, sorting and degradation	Proteasome	58	ko03050
Genetic Information Processing	Folding, sorting and degradation	Protein export	51	ko03060
Genetic Information Processing	Folding, sorting and degradation	SNARE interactions in vesicular transport	37	ko04130
Genetic Information Processing	Folding, sorting and degradation	Sulfur relay system	14	ko04122
Genetic Information Processing	Replication and repair	Nucleotide excision repair	79	ko03420
Genetic Information Processing	Replication and repair	DNA replication	67	ko03030
Genetic Information Processing	Replication and repair	Homologous recombination	58	ko03440
Genetic Information Processing	Replication and repair	Base excision repair	56	ko03410
Genetic Information Processing	Replication and repair	Mismatch repair	53	ko03430
Genetic Information Processing	Replication and repair	Non-homologous end-joining	16	ko03450
Genetic Information Processing	Transcription	Spliceosome	324	ko03040
Genetic Information Processing	Transcription	Basal transcription factors	65	ko03022
Genetic Information Processing	Transcription	RNA polymerase	63	ko03020
Genetic Information Processing	Translation	Ribosome	351	ko03010
Genetic Information Processing	Translation	RNA transport	190	ko03013
Genetic Information Processing	Translation	Ribosome biogenesis in eukaryotes	148	ko03008
Genetic Information Processing	Translation	Aminoacyl-tRNA biosynthesis	145	ko00970
Genetic Information Processing	Translation	mRNA surveillance pathway	137	ko03015
Human Diseases	Endocrine and metabolic diseases	Insulin resistance	65	ko04931
Human Diseases	Endocrine and metabolic diseases	AGE-RAGE signaling pathway in diabetic complications	16	ko04933
Human Diseases	Drug resistance	Vancomycin resistance	3	ko01502
Metabolism	Amino acid metabolism	Glycine, serine and threonine metabolism	110	ko00260
Metabolism	Amino acid metabolism	Cysteine and methionine metabolism	107	ko00270
Metabolism	Amino acid metabolism	Arginine and proline metabolism	76	ko00330
Metabolism	Amino acid metabolism	Tyrosine metabolism	58	ko00350
Metabolism	Amino acid metabolism	Phenylalanine metabolism	57	ko00360
Metabolism	Amino acid metabolism	Valine, leucine and isoleucine degradation	54	ko00280
Metabolism	Amino acid metabolism	Alanine, aspartate and glutamate metabolism	53	ko00250
Metabolism	Amino acid metabolism	Phenylalanine, tyrosine and tryptophan biosynthesis	52	ko00400
Metabolism	Amino acid metabolism	Tryptophan metabolism	50	ko00380
Metabolism	Amino acid metabolism	Lysine degradation	36	ko00310
Metabolism	Amino acid metabolism	Arginine biosynthesis	36	ko00220
Metabolism	Amino acid metabolism	Histidine metabolism	19	ko00340
Metabolism	Amino acid metabolism	Valine, leucine and isoleucine biosynthesis	15	ko00290
Metabolism	Amino acid metabolism	Lysine biosynthesis	12	ko00300
Metabolism	Biosynthesis of other secondary metabolites	Phenylpropanoid biosynthesis	201	ko00940
Metabolism	Biosynthesis of other secondary metabolites	Flavonoid biosynthesis	89	ko00941
Metabolism	Biosynthesis of other secondary metabolites	Stilbenoid, diarylheptanoid and gingerol biosynthesis	37	ko00945
Metabolism	Biosynthesis of other secondary metabolites	Isoquinoline alkaloid biosynthesis	19	ko00950
Metabolism	Biosynthesis of other secondary metabolites	Tropane, piperidine and pyridine alkaloid biosynthesis	16	ko00960
Metabolism	Biosynthesis of other secondary metabolites	Flavone and flavonol biosynthesis	12	ko00944
Metabolism	Biosynthesis of other secondary metabolites	Betalain biosynthesis	10	ko00965
Metabolism	Biosynthesis of other secondary metabolites	Monobactam biosynthesis	8	ko00261
Metabolism	Biosynthesis of other secondary metabolites	Caffeine metabolism	7	ko00232
Metabolism	Biosynthesis of other secondary metabolites	Glucosinolate biosynthesis	3	ko00966
Metabolism	Biosynthesis of other secondary metabolites	Anthocyanin biosynthesis	3	ko00942
Metabolism	Biosynthesis of other secondary metabolites	Indole alkaloid biosynthesis	2	ko00901
Metabolism	Carbohydrate metabolism	Starch and sucrose metabolism	235	ko00500
Metabolism	Carbohydrate metabolism	Glycolysis / Gluconeogenesis	177	ko00010
Metabolism	Carbohydrate metabolism	Amino sugar and nucleotide sugar metabolism	174	ko00520
Metabolism	Carbohydrate metabolism	Galactose metabolism	109	ko00052
Metabolism	Carbohydrate metabolism	Pyruvate metabolism	97	ko00620
Metabolism	Carbohydrate metabolism	Glyoxylate and dicarboxylate metabolism	92	ko00630
Metabolism	Carbohydrate metabolism	Pentose and glucuronate interconversions	82	ko00040
Metabolism	Carbohydrate metabolism	Inositol phosphate metabolism	78	ko00562
Metabolism	Carbohydrate metabolism	Fructose and mannose metabolism	69	ko00051
Metabolism	Carbohydrate metabolism	Citrate cycle (TCA cycle)	60	ko00020
Metabolism	Carbohydrate metabolism	Pentose phosphate pathway	59	ko00030
Metabolism	Carbohydrate metabolism	Ascorbate and aldarate metabolism	47	ko00053
Metabolism	Carbohydrate metabolism	Propanoate metabolism	43	ko00640
Metabolism	Carbohydrate metabolism	Butanoate metabolism	22	ko00650
Metabolism	Carbohydrate metabolism	C5-Branched dibasic acid metabolism	6	ko00660
Metabolism	Energy metabolism	Oxidative phosphorylation	178	ko00190
Metabolism	Energy metabolism	Carbon fixation in photosynthetic organisms	95	ko00710
Metabolism	Energy metabolism	Photosynthesis	74	ko00195
Metabolism	Energy metabolism	Sulfur metabolism	37	ko00920
Metabolism	Energy metabolism	Nitrogen metabolism	34	ko00910
Metabolism	Energy metabolism	Photosynthesis - antenna proteins	33	ko00196
Metabolism	Global and Overview	Carbon metabolism	318	ko01200
Metabolism	Global and Overview	Biosynthesis of amino acids	266	ko01230
Metabolism	Global and Overview	Fatty acid metabolism	95	ko01212
Metabolism	Global and Overview	2-Oxocarboxylic acid metabolism	50	ko01210
Metabolism	Global and Overview	Degradation of aromatic compounds	18	ko01220
Metabolism	Glycan biosynthesis and metabolism	N-Glycan biosynthesis	44	ko00510
Metabolism	Glycan biosynthesis and metabolism	Glycosaminoglycan degradation	29	ko00531
Metabolism	Glycan biosynthesis and metabolism	Glycosylphosphatidylinositol(GPI)-anchor biosynthesis	28	ko00563
Metabolism	Glycan biosynthesis and metabolism	Other glycan degradation	27	ko00511
Metabolism	Glycan biosynthesis and metabolism	Glycosphingolipid biosynthesis - globo series	24	ko00603
Metabolism	Glycan biosynthesis and metabolism	Glycosphingolipid biosynthesis - ganglio series	9	ko00604
Metabolism	Glycan biosynthesis and metabolism	Other types of O-glycan biosynthesis	6	ko00514
Metabolism	Lipid metabolism	alpha-Linolenic acid metabolism	91	ko00592
Metabolism	Lipid metabolism	Glycerophospholipid metabolism	90	ko00564
Metabolism	Lipid metabolism	Fatty acid degradation	66	ko00071
Metabolism	Lipid metabolism	Cutin, suberine and wax biosynthesis	66	ko00073
Metabolism	Lipid metabolism	Glycerolipid metabolism	64	ko00561
Metabolism	Lipid metabolism	Sphingolipid metabolism	57	ko00600
Metabolism	Lipid metabolism	Fatty acid biosynthesis	48	ko00061
Metabolism	Lipid metabolism	Biosynthesis of unsaturated fatty acids	47	ko01040
Metabolism	Lipid metabolism	Fatty acid elongation	45	ko00062
Metabolism	Lipid metabolism	Linoleic acid metabolism	39	ko00591
Metabolism	Lipid metabolism	Steroid biosynthesis	36	ko00100
Metabolism	Lipid metabolism	Arachidonic acid metabolism	31	ko00590
Metabolism	Lipid metabolism	Ether lipid metabolism	28	ko00565
Metabolism	Lipid metabolism	Synthesis and degradation of ketone bodies	6	ko00072
Metabolism	Metabolism of cofactors and vitamins	Porphyrin and chlorophyll metabolism	75	ko00860
Metabolism	Metabolism of cofactors and vitamins	Ubiquinone and other terpenoid-quinone biosynthesis	59	ko00130
Metabolism	Metabolism of cofactors and vitamins	Nicotinate and nicotinamide metabolism	37	ko00760
Metabolism	Metabolism of cofactors and vitamins	Pantothenate and CoA biosynthesis	35	ko00770
Metabolism	Metabolism of cofactors and vitamins	Folate biosynthesis	23	ko00790
Metabolism	Metabolism of cofactors and vitamins	Biotin metabolism	23	ko00780
Metabolism	Metabolism of cofactors and vitamins	One carbon pool by folate	21	ko00670
Metabolism	Metabolism of cofactors and vitamins	Vitamin B6 metabolism	17	ko00750
Metabolism	Metabolism of cofactors and vitamins	Thiamine metabolism	16	ko00730
Metabolism	Metabolism of cofactors and vitamins	Riboflavin metabolism	15	ko00740
Metabolism	Metabolism of cofactors and vitamins	Lipoic acid metabolism	9	ko00785
Metabolism	Metabolism of other amino acids	Glutathione metabolism	118	ko00480
Metabolism	Metabolism of other amino acids	Cyanoamino acid metabolism	64	ko00460
Metabolism	Metabolism of other amino acids	beta-Alanine metabolism	62	ko00410
Metabolism	Metabolism of other amino acids	Selenocompound metabolism	26	ko00450
Metabolism	Metabolism of other amino acids	Taurine and hypotaurine metabolism	15	ko00430
Metabolism	Metabolism of terpenoids and polyketides	Terpenoid backbone biosynthesis	73	ko00900
Metabolism	Metabolism of terpenoids and polyketides	Diterpenoid biosynthesis	51	ko00904
Metabolism	Metabolism of terpenoids and polyketides	Carotenoid biosynthesis	44	ko00906
Metabolism	Metabolism of terpenoids and polyketides	Brassinosteroid biosynthesis	40	ko00905
Metabolism	Metabolism of terpenoids and polyketides	Zeatin biosynthesis	32	ko00908
Metabolism	Metabolism of terpenoids and polyketides	Monoterpenoid biosynthesis	19	ko00902
Metabolism	Metabolism of terpenoids and polyketides	Limonene and pinene degradation	14	ko00903
Metabolism	Metabolism of terpenoids and polyketides	Sesquiterpenoid and triterpenoid biosynthesis	11	ko00909
Metabolism	Nucleotide metabolism	Purine metabolism	185	ko00230
Metabolism	Nucleotide metabolism	Pyrimidine metabolism	150	ko00240
Organismal Systems	Environmental adaptation	Plant-pathogen interaction	174	ko04626
Organismal Systems	Environmental adaptation	Circadian rhythm - plant	67	ko04712

## Sheet: genes
Genes	KO IDs
Unigene0000018	K15400
Unigene0000022	K13993
Unigene0000052	K10843
Unigene0000061	K13248
Unigene0000179	K00059
Unigene0000185	K03768
Unigene0000195	K15376
Unigene0000196	K15376
Unigene0000208	K07375
Unigene0000209	K00430
Unigene0000227	K13066
Unigene0000252	K06966
Unigene0000253	K06966
Unigene0000261	K05282
Unigene0000262	K05282
Unigene0000263	K05282
Unigene0000272	K12260
Unigene0000302	K19042
Unigene0000343	K11254
Unigene0000344	K11254
Unigene0000366	K01166
Unigene0000386	K14209
Unigene0000493	K11663
Unigene0000509	K00660
Unigene0000543	K15032
Unigene0000544	K15032
Unigene0000547	K00895
Unigene0000562	K16871
Unigene0000581	K04043
Unigene0000583	K04043
Unigene0000609	K10268
Unigene0000619	K11594
Unigene0000620	K11594
Unigene0000642	K13066
Unigene0000645	K01754
Unigene0000649	K06269
Unigene0000658	K10808
Unigene0000674	K06185
Unigene0000676	K01738
Unigene0000679	K06130
Unigene0000680	K06130
Unigene0000686	K02942
Unigene0000691	K08915
Unigene0000694	K06943
Unigene0000697	K11407
Unigene0000699	K10688
Unigene0000700	K10688
Unigene0000706	K13116
Unigene0000713	K05909
Unigene0000724	K11130
Unigene0000754	K01770
Unigene0000838	K10752
Unigene0000839	K10752
Unigene0000840	K10752
Unigene0000850	K03453
Unigene0000875	K11088
Unigene0000894	K01213
Unigene0000895	K01213
Unigene0000912	K10999
Unigene0000922	K06617
Unigene0000923	K06617
Unigene0000925	K12179
Unigene0000933	K12619
Unigene0000936	K01358
Unigene0000939	K08332
Unigene0000940	K08332
Unigene0001000	K01695
Unigene0001017	K08235
Unigene0001025	K10999
Unigene0001026	K10999
Unigene0001060	K00801
Unigene0001069	K02962
Unigene0001070	K02962
Unigene0001071	K02962
Unigene0001079	K09285
Unigene0001105	K02575
Unigene0001106	K02575
Unigene0001117	K15400
Unigene0001140	K00016
Unigene0001164	K06207
Unigene0001165	K06207
Unigene0001166	K06207
Unigene0001186	K07964
Unigene0001187	K07964
Unigene0001188	K07964
Unigene0001189	K07964
Unigene0001220	K17470
Unigene0001221	K17470
Unigene0001271	K06891
Unigene0001300	K01183
Unigene0001301	K07760
Unigene0001302	K07760
Unigene0001313	K03243
Unigene0001366	K14319
Unigene0001384	K10599
Unigene0001389	K17710
Unigene0001418	K16251
Unigene0001423	K00463
Unigene0001425	K09286
Unigene0001426	K06685
Unigene0001428	K09286
Unigene0001490	K02875
Unigene0001491	K15631
Unigene0001518	K05658
Unigene0001526	K16196
Unigene0001540	K04733
Unigene0001550	K01179
Unigene0001557	K14638
Unigene0001563	K05580
Unigene0001591	K05658
Unigene0001592	K05658
Unigene0001704	K05655
Unigene0001705	K05655
Unigene0001715	K18980
Unigene0001724	K00279
Unigene0001745	K07466
Unigene0001746	K07466
Unigene0001749	K03283
Unigene0001750	K03283
Unigene0001752	K04733
Unigene0001753	K04733
Unigene0001774	K01609
Unigene0001874	K02943
Unigene0001875	K02943
Unigene0001943	K14494
Unigene0001974	K16290
Unigene0001975	K16290
Unigene0002025	K12867
Unigene0002027	K13066
Unigene0002058	K03521
Unigene0002061	K01611
Unigene0002063	K01366
Unigene0002074	K13113
Unigene0002077	K12604
Unigene0002081	K10268
Unigene0002172	K02981
Unigene0002174	K07936
Unigene0002175	K07936
Unigene0002182	K08235
Unigene0002183	K08235
Unigene0002199	K01183
Unigene0002216	K05389
Unigene0002234	K04733
Unigene0002236	K03363
Unigene0002243	K01592
Unigene0002247	K01183
Unigene0002260	K08244
Unigene0002261	K08244
Unigene0002268	K07195
Unigene0002274	K03781
Unigene0002289	K03043
Unigene0002303	K01493
Unigene0002347	K13496
Unigene0002390	K11805
Unigene0002437	K17961
Unigene0002457	K00873
Unigene0002485	K10901
Unigene0002486	K10901
Unigene0002487	K01897
Unigene0002488	K01897
Unigene0002492	K01858
Unigene0002494	K05681
Unigene0002495	K05681
Unigene0002503	K02437
Unigene0002509	K05933
Unigene0002510	K05933
Unigene0002511	K05933
Unigene0002512	K00784
Unigene0002524	K13379
Unigene0002525	K13379
Unigene0002526	K13379
Unigene0002537	K13945
Unigene0002542	K07466
Unigene0002549	K08504
Unigene0002550	K03386
Unigene0002551	K03386
Unigene0002553	K18159
Unigene0002554	K18159
Unigene0002571	K03883
Unigene0002580	K15436
Unigene0002589	K00006
Unigene0002603	K06215
Unigene0002620	K03676
Unigene0002629	K00787
Unigene0002630	K00787
Unigene0002638	K00016
Unigene0002657	K02703
Unigene0002658	K02703
Unigene0002676	K02911
Unigene0002677	K02911
Unigene0002687	K14495
Unigene0002688	K00430
Unigene0002704	K03940
Unigene0002705	K03940
Unigene0002736	K13116
Unigene0002754	K06268
Unigene0002758	K14496
Unigene0002759	K13459
Unigene0002760	K13459
Unigene0002762	K03363
Unigene0002786	K12619
Unigene0002788	K13963
Unigene0002796	K13347
Unigene0002797	K13347
Unigene0002799	K13347
Unigene0002800	K13347
Unigene0002803	K14760
Unigene0002852	K10737
Unigene0002889	K11275
Unigene0002918	K03267
Unigene0002950	K02701
Unigene0002960	K04733
Unigene0002970	K13993
Unigene0002983	K11000
Unigene0003010	K08202
Unigene0003011	K08202
Unigene0003018	K01455
Unigene0003019	K01455
Unigene0003025	K09422
Unigene0003054	K02183
Unigene0003067	K15032
Unigene0003068	K13157
Unigene0003091	K13420
Unigene0003096	K12852
Unigene0003097	K10582
Unigene0003098	K10582
Unigene0003099	K10582
Unigene0003107	K12639
Unigene0003120	K01555
Unigene0003130	K08237
Unigene0003149	K10738
Unigene0003157	K16275
Unigene0003165	K08832
Unigene0003166	K08832
Unigene0003203	K05527
Unigene0003207	K13458
Unigene0003212	K08237
Unigene0003217	K08486
Unigene0003266	K18726
Unigene0003298	K05909
Unigene0003310	K14638
Unigene0003337	K10664
Unigene0003361	K04733
Unigene0003365	K18592
Unigene0003368	K02134
Unigene0003409	K08245
Unigene0003426	K01214
Unigene0003434	K12355
Unigene0003456	K13436
Unigene0003469	K19040
Unigene0003479	K09510
Unigene0003490	K08832
Unigene0003493	K08235
Unigene0003505	K07408
Unigene0003517	K07437
Unigene0003527	K02901
Unigene0003528	K02901
Unigene0003566	K11592
Unigene0003577	K17506
Unigene0003578	K17506
Unigene0003591	K02982
Unigene0003592	K02982
Unigene0003612	K14488
Unigene0003619	K09422
Unigene0003620	K09422
Unigene0003634	K10901
Unigene0003667	K01012
Unigene0003673	K00873
Unigene0003674	K00873
Unigene0003679	K09286
Unigene0003766	K08254
Unigene0003767	K13384
Unigene0003774	K05282
Unigene0003793	K09584
Unigene0003799	K01551
Unigene0003810	K14272
Unigene0003811	K14272
Unigene0003812	K14272
Unigene0003838	K15100
Unigene0003839	K15100
Unigene0003840	K15100
Unigene0003845	K14774
Unigene0003846	K14774
Unigene0003855	K03676
Unigene0003870	K00927
Unigene0003871	K00927
Unigene0003872	K13993
Unigene0003873	K13993
Unigene0003890	K02980
Unigene0003891	K02980
Unigene0003912	K07374
Unigene0003933	K13108
Unigene0003942	K00510
Unigene0003943	K00510
Unigene0003944	K00510
Unigene0003953	K00703
Unigene0003954	K14488
Unigene0003957	K01759
Unigene0003960	K00799
Unigene0003964	K14724
Unigene0003965	K08869
Unigene0003966	K08869
Unigene0003975	K00927
Unigene0003997	K15455
Unigene0003998	K14213
Unigene0004017	K03926
Unigene0004032	K17065
Unigene0004039	K14488
Unigene0004040	K14488
Unigene0004081	K18108
Unigene0004096	K15639
Unigene0004099	K13448
Unigene0004100	K13448
Unigene0004108	K00703
Unigene0004111	K14794
Unigene0004112	K14794
Unigene0004128	K03469
Unigene0004131	K13420
Unigene0004161	K12121
Unigene0004199	K10999
Unigene0004245	K03537
Unigene0004248	K06672
Unigene0004288	K15718
Unigene0004312	K08902
Unigene0004346	K09496
Unigene0004347	K04710
Unigene0004373	K03880
Unigene0004374	K03880
Unigene0004375	K02950
Unigene0004376	K02950
Unigene0004425	K11699
Unigene0004452	K11147
Unigene0004453	K11147
Unigene0004454	K11147
Unigene0004457	K07513
Unigene0004479	K15919
Unigene0004487	K02219
Unigene0004488	K02219
Unigene0004536	K00799
Unigene0004537	K00799
Unigene0004538	K00799
Unigene0004578	K14638
Unigene0004589	K10863
Unigene0004599	K01051
Unigene0004603	K04037
Unigene0004633	K01792
Unigene0004634	K01792
Unigene0004701	K11975
Unigene0004702	K04733
Unigene0004703	K04733
Unigene0004710	K07904
Unigene0004730	K00430
Unigene0004733	K14559
Unigene0004734	K14559
Unigene0004768	K10908
Unigene0004777	K03086
Unigene0004784	K11866
Unigene0004824	K02929
Unigene0004825	K02929
Unigene0004826	K06674
Unigene0004832	K10999
Unigene0004833	K10999
Unigene0004901	K12603
Unigene0004902	K02699
Unigene0004911	K05658
Unigene0004912	K05658
Unigene0004913	K05658
Unigene0004921	K01689
Unigene0004948	K00029
Unigene0004977	K02262
Unigene0004985	K17710
Unigene0004987	K12619
Unigene0004993	K01244
Unigene0004994	K18670
Unigene0005011	K17412
Unigene0005056	K14640
Unigene0005057	K14640
Unigene0005088	K13448
Unigene0005089	K13448
Unigene0005097	K01886
Unigene0005098	K01886
Unigene0005099	K01886
Unigene0005159	K14493
Unigene0005165	K13459
Unigene0005173	K03327
Unigene0005174	K03327
Unigene0005260	K11000
Unigene0005284	K17479
Unigene0005290	K09873
Unigene0005300	K16570
Unigene0005319	K15365
Unigene0005358	K10582
Unigene0005360	K00430
Unigene0005411	K16615
Unigene0005416	K08776
Unigene0005428	K09422
Unigene0005472	K04123
Unigene0005473	K04123
Unigene0005505	K00511
Unigene0005506	K00511
Unigene0005570	K17499
Unigene0005572	K14432
Unigene0005588	K10781
Unigene0005589	K10781
Unigene0005596	K16281
Unigene0005611	K08675
Unigene0005627	K00036
Unigene0005628	K00036
Unigene0005631	K12900
Unigene0005643	K01183
Unigene0005656	K05909
Unigene0005682	K12619
Unigene0005683	K12619
Unigene0005695	K04733
Unigene0005768	K08776
Unigene0005791	K09422
Unigene0005811	K18195
Unigene0005820	K03696
Unigene0005821	K03696
Unigene0005906	K09420
Unigene0005933	K10775
Unigene0005940	K10140
Unigene0005981	K04382
Unigene0006007	K13495
Unigene0006023	K15402
Unigene0006081	K03006
Unigene0006083	K04733
Unigene0006101	K11968
Unigene0006112	K17525
Unigene0006135	K05658
Unigene0006136	K05658
Unigene0006137	K05658
Unigene0006288	K12191
Unigene0006316	K15014
Unigene0006339	K02256
Unigene0006340	K09872
Unigene0006341	K09872
Unigene0006342	K09872
Unigene0006360	K02151
Unigene0006361	K02151
Unigene0006362	K02151
Unigene0006363	K02151
Unigene0006378	K03549
Unigene0006385	K12831
Unigene0006390	K01183
Unigene0006391	K01183
Unigene0006440	K04120
Unigene0006452	K18423
Unigene0006455	K05389
Unigene0006459	K10960
Unigene0006466	K10664
Unigene0006470	K11092
Unigene0006471	K11092
Unigene0006472	K11092
Unigene0006489	K15121
Unigene0006501	K15341
Unigene0006529	K19023
Unigene0006548	K03237
Unigene0006552	K10999
Unigene0006556	K15400
Unigene0006661	K07034
Unigene0006663	K08235
Unigene0006683	K04733
Unigene0006684	K04733
Unigene0006691	K00430
Unigene0006694	K09422
Unigene0006748	K09518
Unigene0006749	K14398
Unigene0006750	K07999
Unigene0006755	K06067
Unigene0006757	K09422
Unigene0006758	K09422
Unigene0006768	K09510
Unigene0006774	K07767
Unigene0006815	K10590
Unigene0006816	K10590
Unigene0006821	K14495
Unigene0006822	K14495
Unigene0006828	K02921
Unigene0006829	K02921
Unigene0006832	K12373
Unigene0006851	K03000
Unigene0006852	K03000
Unigene0006853	K03000
Unigene0006854	K03000
Unigene0006855	K03000
Unigene0006857	K15255
Unigene0006858	K15255
Unigene0006871	K09840
Unigene0006878	K12451
Unigene0006895	K07466
Unigene0006936	K14638
Unigene0006954	K11584
Unigene0006962	K00586
Unigene0006971	K02133
Unigene0006972	K02133
Unigene0006978	K07437
Unigene0006982	K14664
Unigene0006991	K15378
Unigene0006997	K10576
Unigene0007014	K14272
Unigene0007020	K01823
Unigene0007046	K13128
Unigene0007047	K13412
Unigene0007052	K11254
Unigene0007053	K11254
Unigene0007063	K01000
Unigene0007065	K15223
Unigene0007066	K15223
Unigene0007071	K01183
Unigene0007079	K14319
Unigene0007106	K09286
Unigene0007115	K08835
Unigene0007117	K15402
Unigene0007118	K15402
Unigene0007125	K13447
Unigene0007126	K13447
Unigene0007135	K04730
Unigene0007161	K08762
Unigene0007162	K08762
Unigene0007168	K12870
Unigene0007169	K12870
Unigene0007191	K02893
Unigene0007210	K10875
Unigene0007223	K12742
Unigene0007239	K07252
Unigene0007268	K08176
Unigene0007284	K02111
Unigene0007285	K02111
Unigene0007322	K02961
Unigene0007323	K02961
Unigene0007327	K01551
Unigene0007328	K01551
Unigene0007331	K01897
Unigene0007332	K01897
Unigene0007359	K07195
Unigene0007425	K13448
Unigene0007472	K09839
Unigene0007510	K12349
Unigene0007511	K12349
Unigene0007515	K09422
Unigene0007527	K09872
Unigene0007530	K06072
Unigene0007541	K08235
Unigene0007558	K07119
Unigene0007639	K00430
Unigene0007647	K08913
Unigene0007648	K08913
Unigene0007679	K00430
Unigene0007685	K03544
Unigene0007737	K02951
Unigene0007738	K02951
Unigene0007744	K15356
Unigene0007745	K15356
Unigene0007752	K10046
Unigene0007802	K02638
Unigene0007815	K00108
Unigene0007816	K00108
Unigene0007833	K05577
Unigene0007841	K05658
Unigene0007850	K01426
Unigene0007899	K15402
Unigene0007900	K15402
Unigene0007907	K09422
Unigene0007908	K03327
Unigene0007909	K03327
Unigene0007910	K05658
Unigene0007948	K01051
Unigene0007968	K14736
Unigene0007969	K14736
Unigene0007982	K02575
Unigene0007994	K07936
Unigene0008006	K13449
Unigene0008025	K17095
Unigene0008027	K00948
Unigene0008028	K00948
Unigene0008047	K10588
Unigene0008058	K02180
Unigene0008074	K15223
Unigene0008101	K13993
Unigene0008102	K13993
Unigene0008103	K13993
Unigene0008104	K13993
Unigene0008105	K13993
Unigene0008127	K14785
Unigene0008133	K03217
Unigene0008171	K01051
Unigene0008172	K13126
Unigene0008179	K09377
Unigene0008201	K10352
Unigene0008216	K15077
Unigene0008272	K11252
Unigene0008290	K15422
Unigene0008291	K15422
Unigene0008302	K06694
Unigene0008323	K03575
Unigene0008349	K05658
Unigene0008401	K17710
Unigene0008405	K01051
Unigene0008406	K01051
Unigene0008445	K00818
Unigene0008467	K02974
Unigene0008468	K02974
Unigene0008475	K02221
Unigene0008558	K03116
Unigene0008604	K05575
Unigene0008617	K00083
Unigene0008618	K10999
Unigene0008623	K14500
Unigene0008626	K00477
Unigene0008630	K03103
Unigene0008679	K03283
Unigene0008692	K17086
Unigene0008768	K06628
Unigene0008776	K07199
Unigene0008793	K02183
Unigene0008822	K04773
Unigene0008862	K15032
Unigene0008870	K18121
Unigene0008871	K18121
Unigene0008882	K01602
Unigene0008883	K01602
Unigene0008892	K01537
Unigene0008921	K16904
Unigene0008923	K12355
Unigene0008933	K02918
Unigene0008934	K02918
Unigene0009007	K18980
Unigene0009008	K18980
Unigene0009009	K18980
Unigene0009010	K18980
Unigene0009023	K16297
Unigene0009051	K05658
Unigene0009052	K05658
Unigene0009053	K05658
Unigene0009054	K05658
Unigene0009083	K17710
Unigene0009125	K18875
Unigene0009144	K08916
Unigene0009150	K07277
Unigene0009210	K05953
Unigene0009220	K08254
Unigene0009234	K14709
Unigene0009236	K08967
Unigene0009255	K11584
Unigene0009258	K17710
Unigene0009259	K17710
Unigene0009260	K05909
Unigene0009273	K01051
Unigene0009277	K03781
Unigene0009285	K03965
Unigene0009291	K16570
Unigene0009292	K16570
Unigene0009321	K09338
Unigene0009327	K05016
Unigene0009328	K11648
Unigene0009382	K04733
Unigene0009396	K03695
Unigene0009420	K19323
Unigene0009421	K19323
Unigene0009422	K15032
Unigene0009454	K03644
Unigene0009463	K13422
Unigene0009468	K04382
Unigene0009469	K04382
Unigene0009470	K03139
Unigene0009481	K09716
Unigene0009499	K08254
Unigene0009500	K08254
Unigene0009537	K10777
Unigene0009539	K18753
Unigene0009565	K00861
Unigene0009566	K00861
Unigene0009623	K00924
Unigene0009649	K13152
Unigene0009650	K13152
Unigene0009734	K01517
Unigene0009740	K08901
Unigene0009749	K07018
Unigene0009750	K07018
Unigene0009811	K08913
Unigene0009824	K13448
Unigene0009872	K01214
Unigene0009873	K01214
Unigene0009874	K01214
Unigene0009952	K10781
Unigene0009953	K10781
Unigene0009974	K03695
Unigene0009975	K14638
Unigene0009976	K14638
Unigene0009985	K03781
Unigene0010014	K17867
Unigene0010058	K02640
Unigene0010096	K03327
Unigene0010100	K10664
Unigene0010123	K08472
Unigene0010140	K01358
Unigene0010141	K01358
Unigene0010202	K02739
Unigene0010210	K01581
Unigene0010211	K01581
Unigene0010241	K03627
Unigene0010242	K01920
Unigene0010266	K03676
Unigene0010272	K10730
Unigene0010286	K02267
Unigene0010303	K12502
Unigene0010319	K00640
Unigene0010322	K15449
Unigene0010348	K19040
Unigene0010362	K09753
Unigene0010395	K11644
Unigene0010401	K18121
Unigene0010412	K13154
Unigene0010414	K14376
Unigene0010415	K14376
Unigene0010416	K14376
Unigene0010417	K14376
Unigene0010434	K14304
Unigene0010477	K09338
Unigene0010484	K07119
Unigene0010491	K02921
Unigene0010515	K16296
Unigene0010525	K19307
Unigene0010526	K19307
Unigene0010546	K03106
Unigene0010564	K10610
Unigene0010565	K10610
Unigene0010617	K11294
Unigene0010624	K07056
Unigene0010626	K08145
Unigene0010697	K04733
Unigene0010703	K02997
Unigene0010704	K02997
Unigene0010707	K00108
Unigene0010708	K00108
Unigene0010723	K02991
Unigene0010724	K02991
Unigene0010740	K15718
Unigene0010751	K10706
Unigene0010752	K10706
Unigene0010753	K10706
Unigene0010756	K09338
Unigene0010760	K08248
Unigene0010766	K14638
Unigene0010770	K04733
Unigene0010782	K01638
Unigene0010788	K08695
Unigene0010792	K16904
Unigene0010793	K16904
Unigene0010794	K16904
Unigene0010796	K02969
Unigene0010797	K02969
Unigene0010799	K01870
Unigene0010849	K02902
Unigene0010879	K00218
Unigene0010880	K00218
Unigene0010903	K15188
Unigene0010910	K09874
Unigene0010922	K17471
Unigene0010923	K17471
Unigene0010924	K17471
Unigene0010925	K17471
Unigene0010954	K19040
Unigene0010955	K14492
Unigene0010976	K17618
Unigene0010985	K03259
Unigene0010986	K03259
Unigene0010994	K01358
Unigene0011001	K13115
Unigene0011004	K05658
Unigene0011084	K04733
Unigene0011094	K11778
Unigene0011100	K04120
Unigene0011104	K12859
Unigene0011105	K12859
Unigene0011125	K14516
Unigene0011127	K02267
Unigene0011128	K02256
Unigene0011149	K09286
Unigene0011150	K09286
Unigene0011151	K09286
Unigene0011174	K08245
Unigene0011175	K08245
Unigene0011178	K09832
Unigene0011203	K17710
Unigene0011213	K08235
Unigene0011214	K08235
Unigene0011222	K09565
Unigene0011230	K06689
Unigene0011235	K02935
Unigene0011258	K02183
Unigene0011259	K02183
Unigene0011260	K02183
Unigene0011263	K12817
Unigene0011264	K09873
Unigene0011274	K00660
Unigene0011279	K10590
Unigene0011325	K09260
Unigene0011331	K00799
Unigene0011332	K00799
Unigene0011345	K14638
Unigene0011346	K03327
Unigene0011364	K12619
Unigene0011373	K02261
Unigene0011392	K09531
Unigene0011393	K09531
Unigene0011396	K13464
Unigene0011398	K03469
Unigene0011428	K19366
Unigene0011429	K19366
Unigene0011430	K11108
Unigene0011439	K09591
Unigene0011456	K16252
Unigene0011470	K14427
Unigene0011490	K02350
Unigene0011507	K18810
Unigene0011565	K11434
Unigene0011566	K11434
Unigene0011609	K10526
Unigene0011610	K10526
Unigene0011616	K17794
Unigene0011618	K10355
Unigene0011662	K01193
Unigene0011668	K03040
Unigene0011669	K03040
Unigene0011677	K08740
Unigene0011697	K02694
Unigene0011698	K04730
Unigene0011707	K07203
Unigene0011741	K00430
Unigene0011752	K05658
Unigene0011760	K13411
Unigene0011776	K16298
Unigene0011785	K01870
Unigene0011815	K02604
Unigene0011850	K10664
Unigene0011880	K03283
Unigene0011889	K05658
Unigene0011905	K08472
Unigene0011931	K09422
Unigene0011934	K13789
Unigene0011935	K13789
Unigene0011936	K13789
Unigene0011951	K08515
Unigene0011977	K14516
Unigene0012023	K11251
Unigene0012046	K03123
Unigene0012047	K15382
Unigene0012063	K00685
Unigene0012064	K00685
Unigene0012082	K01188
Unigene0012088	K15255
Unigene0012089	K15255
Unigene0012091	K02350
Unigene0012097	K03937
Unigene0012098	K03937
Unigene0012099	K00550
Unigene0012100	K07583
Unigene0012101	K07583
Unigene0012120	K03233
Unigene0012121	K03233
Unigene0012131	K00430
Unigene0012137	K00966
Unigene0012138	K03515
Unigene0012158	K05765
Unigene0012174	K00888
Unigene0012183	K06442
Unigene0012196	K11718
Unigene0012197	K11718
Unigene0012198	K01262
Unigene0012243	K00434
Unigene0012244	K02926
Unigene0012246	K07277
Unigene0012247	K07277
Unigene0012257	K07195
Unigene0012264	K01738
Unigene0012265	K01738
Unigene0012266	K07025
Unigene0012275	K06695
Unigene0012298	K15803
Unigene0012299	K15803
Unigene0012302	K02320
Unigene0012312	K16812
Unigene0012324	K00108
Unigene0012325	K00108
Unigene0012332	K05280
Unigene0012337	K04936
Unigene0012348	K02434
Unigene0012350	K06875
Unigene0012377	K14397
Unigene0012381	K02992
Unigene0012388	K03094
Unigene0012389	K05749
Unigene0012393	K00856
Unigene0012401	K05350
Unigene0012407	K00748
Unigene0012408	K00748
Unigene0012409	K11511
Unigene0012411	K16908
Unigene0012412	K13220
Unigene0012416	K14823
Unigene0012418	K06942
Unigene0012426	K16285
Unigene0012447	K07904
Unigene0012454	K01874
Unigene0012487	K03106
Unigene0012488	K03106
Unigene0012508	K11799
Unigene0012509	K11799
Unigene0012563	K10666
Unigene0012566	K06133
Unigene0012567	K06133
Unigene0012581	K16219
Unigene0012582	K16219
Unigene0012592	K12885
Unigene0012610	K15356
Unigene0012618	K01557
Unigene0012626	K12393
Unigene0012645	K06995
Unigene0012666	K12946
Unigene0012674	K14137
Unigene0012694	K01411
Unigene0012698	K09286
Unigene0012701	K02183
Unigene0012707	K01634
Unigene0012719	K12448
Unigene0012720	K12448
Unigene0012722	K12192
Unigene0012730	K03661
Unigene0012739	K03127
Unigene0012749	K12606
Unigene0012750	K12606
Unigene0012751	K10881
Unigene0012752	K10881
Unigene0012753	K10881
Unigene0012758	K09422
Unigene0012779	K14424
Unigene0012780	K14424
Unigene0012782	K02213
Unigene0012797	K12462
Unigene0012798	K03327
Unigene0012810	K06694
Unigene0012815	K02986
Unigene0012816	K16297
Unigene0012824	K02914
Unigene0012840	K07304
Unigene0012843	K08494
Unigene0012845	K07374
Unigene0012846	K07374
Unigene0012848	K02958
Unigene0012850	K18819
Unigene0012851	K18819
Unigene0012852	K00477
Unigene0012876	K11797
Unigene0012898	K03259
Unigene0012908	K14797
Unigene0012909	K14797
Unigene0012930	K11420
Unigene0012931	K11420
Unigene0012932	K14558
Unigene0012963	K04569
Unigene0013007	K13495
Unigene0013008	K13495
Unigene0013018	K14487
Unigene0013038	K12948
Unigene0013045	K16570
Unigene0013050	K14793
Unigene0013051	K14793
Unigene0013067	K10268
Unigene0013072	K04733
Unigene0013073	K04733
Unigene0013081	K14516
Unigene0013086	K10365
Unigene0013087	K10365
Unigene0013088	K09422
Unigene0013089	K05359
Unigene0013099	K14760
Unigene0013100	K01568
Unigene0013114	K04459
Unigene0013119	K03217
Unigene0013145	K09286
Unigene0013170	K15053
Unigene0013182	K04730
Unigene0013185	K11129
Unigene0013194	K17710
Unigene0013199	K05759
Unigene0013201	K03037
Unigene0013209	K14492
Unigene0013222	K15402
Unigene0013228	K12161
Unigene0013230	K02966
Unigene0013244	K02901
Unigene0013247	K08503
Unigene0013248	K08503
Unigene0013251	K14674
Unigene0013256	K15053
Unigene0013304	K03070
Unigene0013322	K12885
Unigene0013330	K03834
Unigene0013341	K11251
Unigene0013342	K11251
Unigene0013346	K12608
Unigene0013347	K12581
Unigene0013350	K07023
Unigene0013357	K10268
Unigene0013366	K10865
Unigene0013376	K07152
Unigene0013397	K09422
Unigene0013398	K09422
Unigene0013416	K09264
Unigene0013424	K03347
Unigene0013427	K14548
Unigene0013428	K14548
Unigene0013442	K14652
Unigene0013449	K16075
Unigene0013467	K14319
Unigene0013468	K11584
Unigene0013469	K18636
Unigene0013476	K17471
Unigene0013479	K03327
Unigene0013491	K15442
Unigene0013522	K14550
Unigene0013525	K05016
Unigene0013559	K07573
Unigene0013560	K00499
Unigene0013561	K00499
Unigene0013562	K00499
Unigene0013563	K00499
Unigene0013581	K14555
Unigene0013583	K06949
Unigene0013593	K15176
Unigene0013596	K05658
Unigene0013597	K05658
Unigene0013600	K03113
Unigene0013608	K14488
Unigene0013613	K02608
Unigene0013661	K10730
Unigene0013678	K05658
Unigene0013684	K02140
Unigene0013695	K00844
Unigene0013699	K09338
Unigene0013700	K14488
Unigene0013701	K14488
Unigene0013731	K00286
Unigene0013738	K08913
Unigene0013739	K00799
Unigene0013747	K03352
Unigene0013765	K12836
Unigene0013767	K01409
Unigene0013768	K01409
Unigene0013776	K03676
Unigene0013781	K16281
Unigene0013782	K02937
Unigene0013783	K14490
Unigene0013792	K13448
Unigene0013794	K09580
Unigene0013795	K09580
Unigene0013798	K03011
Unigene0013813	K01187
Unigene0013815	K08237
Unigene0013816	K08237
Unigene0013820	K09286
Unigene0013838	K12161
Unigene0013840	K11968
Unigene0013845	K15382
Unigene0013846	K15382
Unigene0013855	K03945
Unigene0013856	K03945
Unigene0013863	K10582
Unigene0013874	K05658
Unigene0013879	K12624
Unigene0013880	K12624
Unigene0013883	K05658
Unigene0013933	K04688
Unigene0013934	K00761
Unigene0013944	K15777
Unigene0013946	K05016
Unigene0013947	K05016
Unigene0013948	K05016
Unigene0013953	K16900
Unigene0013954	K16900
Unigene0013958	K07179
Unigene0013963	K06997
Unigene0013964	K00924
Unigene0013965	K05909
Unigene0013982	K11000
Unigene0013983	K11000
Unigene0013987	K09840
Unigene0013990	K06129
Unigene0014001	K17506
Unigene0014007	K02136
Unigene0014012	K15032
Unigene0014013	K15032
Unigene0014016	K11699
Unigene0014018	K15026
Unigene0014019	K15026
Unigene0014023	K12173
Unigene0014049	K07889
Unigene0014057	K00228
Unigene0014060	K14516
Unigene0014065	K02109
Unigene0014066	K02109
Unigene0014067	K09422
Unigene0014079	K14487
Unigene0014088	K16615
Unigene0014104	K08874
Unigene0014132	K03065
Unigene0014133	K03065
Unigene0014161	K05841
Unigene0014171	K08853
Unigene0014172	K08853
Unigene0014191	K12502
Unigene0014254	K01867
Unigene0014257	K17080
Unigene0014260	K10268
Unigene0014282	K03327
Unigene0014313	K08900
Unigene0014347	K15402
Unigene0014359	K03006
Unigene0014367	K03327
Unigene0014383	K19044
Unigene0014409	K13457
Unigene0014426	K10355
Unigene0014427	K05692
Unigene0014432	K03322
Unigene0014440	K01824
Unigene0014453	K02918
Unigene0014458	K02575
Unigene0014479	K13691
Unigene0014497	K05387
Unigene0014511	K02953
Unigene0014513	K13448
Unigene0014547	K01369
Unigene0014548	K16570
Unigene0014549	K16570
Unigene0014550	K16570
Unigene0014566	K00142
Unigene0014576	K15272
Unigene0014577	K15272
Unigene0014578	K02729
Unigene0014580	K09338
Unigene0014581	K09338
Unigene0014582	K09338
Unigene0014586	K00326
Unigene0014606	K15032
Unigene0014611	K01051
Unigene0014615	K03686
Unigene0014616	K03686
Unigene0014620	K12581
Unigene0014629	K11251
Unigene0014635	K19032
Unigene0014639	K00134
Unigene0014640	K00134
Unigene0014646	K04733
Unigene0014649	K00818
Unigene0014661	K00889
Unigene0014667	K17619
Unigene0014673	K07407
Unigene0014674	K07407
Unigene0014675	K07407
Unigene0014678	K11816
Unigene0014683	K12849
Unigene0014690	K07195
Unigene0014691	K07195
Unigene0014698	K04382
Unigene0014706	K08334
Unigene0014708	K07042
Unigene0014709	K07042
Unigene0014711	K03921
Unigene0014718	K00587
Unigene0014722	K14638
Unigene0014741	K09903
Unigene0014750	K11975
Unigene0014754	K13627
Unigene0014755	K05359
Unigene0014756	K05359
Unigene0014760	K17279
Unigene0014761	K14413
Unigene0014767	K18460
Unigene0014768	K12603
Unigene0014769	K12603
Unigene0014775	K10582
Unigene0014780	K02553
Unigene0014781	K10755
Unigene0014785	K04078
Unigene0014791	K14164
Unigene0014792	K14164
Unigene0014794	K11275
Unigene0014795	K11275
Unigene0014796	K11275
Unigene0014797	K11699
Unigene0014798	K11699
Unigene0014801	K14293
Unigene0014802	K14293
Unigene0014804	K15919
Unigene0014805	K18606
Unigene0014810	K10745
Unigene0014813	K11583
Unigene0014828	K13249
Unigene0014829	K13249
Unigene0014835	K01051
Unigene0014838	K00878
Unigene0014842	K08360
Unigene0014843	K08360
Unigene0014844	K02895
Unigene0014861	K14494
Unigene0014880	K14488
Unigene0014881	K16190
Unigene0014889	K14963
Unigene0014895	K11341
Unigene0014896	K11341
Unigene0014909	K04078
Unigene0014910	K03189
Unigene0014919	K04730
Unigene0014925	K12741
Unigene0014931	K00995
Unigene0014933	K14516
Unigene0014934	K14516
Unigene0014941	K14411
Unigene0014969	K00750
Unigene0014971	K03695
Unigene0014983	K00140
Unigene0014984	K00140
Unigene0014996	K11462
Unigene0014997	K11462
Unigene0014998	K04733
Unigene0015000	K02880
Unigene0015001	K02880
Unigene0015004	K10841
Unigene0015009	K01597
Unigene0015023	K04733
Unigene0015028	K10871
Unigene0015029	K10871
Unigene0015030	K12819
Unigene0015031	K12819
Unigene0015039	K11806
Unigene0015080	K01803
Unigene0015081	K01803
Unigene0015082	K01803
Unigene0015089	K07119
Unigene0015090	K07119
Unigene0015091	K07119
Unigene0015107	K15397
Unigene0015108	K15397
Unigene0015129	K02377
Unigene0015139	K02974
Unigene0015140	K02974
Unigene0015185	K17710
Unigene0015191	K08248
Unigene0015214	K14431
Unigene0015223	K05579
Unigene0015224	K10573
Unigene0015226	K15203
Unigene0015229	K11267
Unigene0015241	K13104
Unigene0015256	K05894
Unigene0015259	K03283
Unigene0015260	K03283
Unigene0015271	K02881
Unigene0015285	K02113
Unigene0015291	K10712
Unigene0015298	K17969
Unigene0015299	K17969
Unigene0015313	K15015
Unigene0015314	K05658
Unigene0015318	K00232
Unigene0015325	K13963
Unigene0015326	K13963
Unigene0015327	K13963
Unigene0015336	K05909
Unigene0015337	K05909
Unigene0015353	K13459
Unigene0015354	K13459
Unigene0015375	K03165
Unigene0015395	K18857
Unigene0015427	K06268
Unigene0015447	K10908
Unigene0015449	K01583
Unigene0015450	K01583
Unigene0015451	K01583
Unigene0015468	K02908
Unigene0015469	K02908
Unigene0015545	K13993
Unigene0015546	K13993
Unigene0015553	K05658
Unigene0015561	K15277
Unigene0015562	K15277
Unigene0015580	K02901
Unigene0015585	K04730
Unigene0015586	K13420
Unigene0015618	K10691
Unigene0015621	K15227
Unigene0015676	K11253
Unigene0015677	K11253
Unigene0015783	K18577
Unigene0015822	K16570
Unigene0015846	K03878
Unigene0015847	K03878
Unigene0015848	K03283
Unigene0015849	K03283
Unigene0015854	K13116
Unigene0015876	K03363
Unigene0015877	K14760
Unigene0015893	K09286
Unigene0015895	K09286
Unigene0015939	K06689
Unigene0015940	K06689
Unigene0015944	K00222
Unigene0015961	K03935
Unigene0015975	K01610
Unigene0016022	K02982
Unigene0016023	K02982
Unigene0016030	K16570
Unigene0016052	K02927
Unigene0016061	K01792
Unigene0016065	K00927
Unigene0016066	K00927
Unigene0016067	K00927
Unigene0016070	K03094
Unigene0016116	K10775
Unigene0016151	K11446
Unigene0016152	K11446
Unigene0016166	K02918
Unigene0016201	K04640
Unigene0016204	K00799
Unigene0016224	K05894
Unigene0016242	K01623
Unigene0016257	K00106
Unigene0016258	K00106
Unigene0016259	K00106
Unigene0016336	K00411
Unigene0016337	K00411
Unigene0016357	K14004
Unigene0016361	K15925
Unigene0016363	K00430
Unigene0016398	K11108
Unigene0016399	K11108
Unigene0016404	K03132
Unigene0016410	K17710
Unigene0016491	K05658
Unigene0016494	K05658
Unigene0016508	K00975
Unigene0016509	K00975
Unigene0016539	K12819
Unigene0016540	K12819
Unigene0016541	K04564
Unigene0016550	K13448
Unigene0016552	K15108
Unigene0016565	K03327
Unigene0016576	K17710
Unigene0016600	K07407
Unigene0016601	K07407
Unigene0016608	K00799
Unigene0016661	K10875
Unigene0016667	K03327
Unigene0016676	K18754
Unigene0016677	K18754
Unigene0016691	K02979
Unigene0016692	K02979
Unigene0016693	K02979
Unigene0016715	K05909
Unigene0016716	K05909
Unigene0016793	K13420
Unigene0016798	K03544
Unigene0016814	K15271
Unigene0016815	K15271
Unigene0016828	K13416
Unigene0016830	K04733
Unigene0016848	K15502
Unigene0016871	K14611
Unigene0016893	K02899
Unigene0016896	K03263
Unigene0016945	K03549
Unigene0016947	K03549
Unigene0016952	K07432
Unigene0016968	K03138
Unigene0016969	K03138
Unigene0016992	K16584
Unigene0017031	K15436
Unigene0017036	K03008
Unigene0017038	K02897
Unigene0017039	K03955
Unigene0017040	K02897
Unigene0017048	K01114
Unigene0017065	K17892
Unigene0017073	K13457
Unigene0017077	K13993
Unigene0017113	K13420
Unigene0017119	K03327
Unigene0017120	K03327
Unigene0017121	K03327
Unigene0017141	K19329
Unigene0017154	K05387
Unigene0017156	K10751
Unigene0017163	K09422
Unigene0017164	K09422
Unigene0017175	K11979
Unigene0017178	K09872
Unigene0017185	K17794
Unigene0017192	K13648
Unigene0017193	K13648
Unigene0017209	K18401
Unigene0017221	K01723
Unigene0017223	K14963
Unigene0017225	K09422
Unigene0017230	K00254
Unigene0017252	K03541
Unigene0017253	K03541
Unigene0017257	K13448
Unigene0017258	K13448
Unigene0017268	K12831
Unigene0017283	K12837
Unigene0017285	K04730
Unigene0017289	K18045
Unigene0017292	K00419
Unigene0017296	K07252
Unigene0017302	K12373
Unigene0017305	K03978
Unigene0017306	K03978
Unigene0017307	K03978
Unigene0017308	K03978
Unigene0017309	K02906
Unigene0017344	K08869
Unigene0017364	K11251
Unigene0017366	K05391
Unigene0017367	K10268
Unigene0017375	K14496
Unigene0017391	K04733
Unigene0017392	K04733
Unigene0017393	K14638
Unigene0017394	K14638
Unigene0017400	K03883
Unigene0017402	K06890
Unigene0017403	K06890
Unigene0017427	K16297
Unigene0017450	K15289
Unigene0017451	K15289
Unigene0017452	K15289
Unigene0017453	K15289
Unigene0017460	K07213
Unigene0017469	K03262
Unigene0017470	K03262
Unigene0017471	K03262
Unigene0017472	K03262
Unigene0017480	K02737
Unigene0017481	K02690
Unigene0017482	K04733
Unigene0017483	K04733
Unigene0017487	K04710
Unigene0017491	K00161
Unigene0017502	K17800
Unigene0017515	K10999
Unigene0017521	K09015
Unigene0017522	K09015
Unigene0017526	K03013
Unigene0017535	K08057
Unigene0017537	K14500
Unigene0017540	K04733
Unigene0017555	K19347
Unigene0017556	K11649
Unigene0017561	K18980
Unigene0017563	K13993
Unigene0017567	K15289
Unigene0017597	K14788
Unigene0017610	K04498
Unigene0017611	K15397
Unigene0017629	K06642
Unigene0017630	K18532
Unigene0017631	K18532
Unigene0017634	K12741
Unigene0017635	K12741
Unigene0017654	K02971
Unigene0017667	K12486
Unigene0017670	K17973
Unigene0017671	K17973
Unigene0017672	K17973
Unigene0017688	K09419
Unigene0017689	K09419
Unigene0017693	K09272
Unigene0017700	K11805
Unigene0017725	K11886
Unigene0017726	K11886
Unigene0017728	K18482
Unigene0017745	K13448
Unigene0017748	K11968
Unigene0017749	K11968
Unigene0017765	K03294
Unigene0017767	K12587
Unigene0017784	K02946
Unigene0017785	K02946
Unigene0017786	K02946
Unigene0017795	K02945
Unigene0017796	K00430
Unigene0017798	K03453
Unigene0017799	K00939
Unigene0017800	K17506
Unigene0017841	K18789
Unigene0017842	K11108
Unigene0017850	K14484
Unigene0017852	K14484
Unigene0017864	K00122
Unigene0017874	K16281
Unigene0017891	K13448
Unigene0017892	K13448
Unigene0017967	K14206
Unigene0017975	K14754
Unigene0017987	K08235
Unigene0017988	K08235
Unigene0017998	K01006
Unigene0018002	K16252
Unigene0018003	K10395
Unigene0018016	K14638
Unigene0018017	K14638
Unigene0018032	K09872
Unigene0018092	K11593
Unigene0018093	K11593
Unigene0018117	K01051
Unigene0018144	K14516
Unigene0018189	K01895
Unigene0018206	K14492
Unigene0018214	K05577
Unigene0018221	K02492
Unigene0018222	K02492
Unigene0018230	K10751
Unigene0018231	K10751
Unigene0018232	K02866
Unigene0018291	K17592
Unigene0018348	K00430
Unigene0018353	K03283
Unigene0018356	K01466
Unigene0018357	K01466
Unigene0018397	K13993
Unigene0018404	K11644
Unigene0018479	K11254
Unigene0018498	K13162
Unigene0018519	K11886
Unigene0018543	K01426
Unigene0018544	K01426
Unigene0018565	K12493
Unigene0018566	K12493
Unigene0018567	K12493
Unigene0018580	K05658
Unigene0018636	K03283
Unigene0018637	K03283
Unigene0018666	K00939
Unigene0018677	K11254
Unigene0018678	K03834
Unigene0018679	K03834
Unigene0018772	K17771
Unigene0018795	K00815
Unigene0018816	K02879
Unigene0018822	K09651
Unigene0018826	K14294
Unigene0018829	K00033
Unigene0018837	K05391
Unigene0018845	K19040
Unigene0018849	K00417
Unigene0018851	K00417
Unigene0018863	K15032
Unigene0018883	K06642
Unigene0018884	K06642
Unigene0018898	K00128
Unigene0018936	K13946
Unigene0018938	K03955
Unigene0018951	K13366
Unigene0018958	K03248
Unigene0018959	K18810
Unigene0018968	K17710
Unigene0018971	K01180
Unigene0018980	K11341
Unigene0018983	K07178
Unigene0018984	K17508
Unigene0018994	K10664
Unigene0018995	K10664
Unigene0018996	K10664
Unigene0019006	K00660
Unigene0019007	K05275
Unigene0019008	K05275
Unigene0019009	K05275
Unigene0019013	K02155
Unigene0019018	K01188
Unigene0019019	K01188
Unigene0019038	K08678
Unigene0019039	K08678
Unigene0019041	K00026
Unigene0019042	K00026
Unigene0019050	K01602
Unigene0019058	K00979
Unigene0019063	K06877
Unigene0019064	K06877
Unigene0019072	K06892
Unigene0019081	K03676
Unigene0019082	K03676
Unigene0019083	K03676
Unigene0019105	K11855
Unigene0019134	K04037
Unigene0019135	K04037
Unigene0019136	K04037
Unigene0019137	K03283
Unigene0019138	K03283
Unigene0019139	K03283
Unigene0019145	K09422
Unigene0019158	K04733
Unigene0019169	K12616
Unigene0019173	K03671
Unigene0019212	K05894
Unigene0019297	K07374
Unigene0019299	K17710
Unigene0019311	K02919
Unigene0019312	K02919
Unigene0019313	K12821
Unigene0019315	K03046
Unigene0019330	K02731
Unigene0019344	K11426
Unigene0019345	K11426
Unigene0019370	K12486
Unigene0019371	K12486
Unigene0019388	K01102
Unigene0019389	K01102
Unigene0019390	K01102
Unigene0019402	K10406
Unigene0019435	K09422
Unigene0019436	K09422
Unigene0019441	K06990
Unigene0019445	K11592
Unigene0019467	K10999
Unigene0019468	K10999
Unigene0019472	K12581
Unigene0019482	K13348
Unigene0019483	K13348
Unigene0019484	K13348
Unigene0019489	K13412
Unigene0019498	K00469
Unigene0019499	K17710
Unigene0019501	K18636
Unigene0019570	K09286
Unigene0019588	K02372
Unigene0019604	K00033
Unigene0019606	K06672
Unigene0019611	K14209
Unigene0019612	K13420
Unigene0019614	K18886
Unigene0019619	K08235
Unigene0019620	K18134
Unigene0019633	K15920
Unigene0019634	K17710
Unigene0019635	K17710
Unigene0019645	K15919
Unigene0019649	K00053
Unigene0019654	K13993
Unigene0019658	K01227
Unigene0019667	K09578
Unigene0019668	K08241
Unigene0019670	K00912
Unigene0019677	K05302
Unigene0019692	K07023
Unigene0019693	K07023
Unigene0019694	K07023
Unigene0019695	K07023
Unigene0019696	K07023
Unigene0019697	K07023
Unigene0019698	K01886
Unigene0019699	K01886
Unigene0019702	K17808
Unigene0019707	K14486
Unigene0019728	K08486
Unigene0019735	K15639
Unigene0019738	K00111
Unigene0019747	K13513
Unigene0019751	K03111
Unigene0019752	K03111
Unigene0019758	K03574
Unigene0019786	K00940
Unigene0019787	K15711
Unigene0019796	K09874
Unigene0019797	K09874
Unigene0019821	K13379
Unigene0019824	K15498
Unigene0019825	K11649
Unigene0019826	K18577
Unigene0019827	K18577
Unigene0019829	K02520
Unigene0019860	K01760
Unigene0019861	K15639
Unigene0019866	K14323
Unigene0019875	K15691
Unigene0019879	K01490
Unigene0019880	K01490
Unigene0019881	K01490
Unigene0019889	K06889
Unigene0019892	K13093
Unigene0019901	K10878
Unigene0019905	K00232
Unigene0019908	K10571
Unigene0019909	K10571
Unigene0019913	K14009
Unigene0019917	K00784
Unigene0019935	K11293
Unigene0019937	K18177
Unigene0019938	K01051
Unigene0019939	K09875
Unigene0019943	K02870
Unigene0019962	K03294
Unigene0019963	K03294
Unigene0019973	K15731
Unigene0019984	K01942
Unigene0019997	K01762
Unigene0019999	K02355
Unigene0020005	K03283
Unigene0020006	K03283
Unigene0020014	K07019
Unigene0020015	K13210
Unigene0020019	K14664
Unigene0020020	K01885
Unigene0020048	K18980
Unigene0020056	K04371
Unigene0020065	K09422
Unigene0020073	K02137
Unigene0020076	K15920
Unigene0020078	K11267
Unigene0020080	K13495
Unigene0020087	K02916
Unigene0020118	K04733
Unigene0020131	K14487
Unigene0020137	K14376
Unigene0020144	K19045
Unigene0020163	K16276
Unigene0020164	K16276
Unigene0020168	K03696
Unigene0020169	K03696
Unigene0020191	K07304
Unigene0020204	K03671
Unigene0020219	K18469
Unigene0020220	K18469
Unigene0020237	K01001
Unigene0020239	K02975
Unigene0020260	K01051
Unigene0020299	K11982
Unigene0020300	K13418
Unigene0020302	K13418
Unigene0020303	K15363
Unigene0020304	K15363
Unigene0020332	K09773
Unigene0020336	K00784
Unigene0020337	K00784
Unigene0020346	K03327
Unigene0020347	K03327
Unigene0020348	K03327
Unigene0020353	K14826
Unigene0020355	K02909
Unigene0020356	K02909
Unigene0020364	K02978
Unigene0020365	K05909
Unigene0020368	K10949
Unigene0020370	K15191
Unigene0020374	K02867
Unigene0020377	K00873
Unigene0020378	K00873
Unigene0020381	K02214
Unigene0020387	K13348
Unigene0020398	K05658
Unigene0020407	K15285
Unigene0020408	K15285
Unigene0020418	K16281
Unigene0020425	K03527
Unigene0020427	K01530
Unigene0020434	K11294
Unigene0020435	K11294
Unigene0020439	K13337
Unigene0020464	K10268
Unigene0020466	K05863
Unigene0020475	K00142
Unigene0020498	K12160
Unigene0020499	K12160
Unigene0020500	K12160
Unigene0020503	K01188
Unigene0020504	K08999
Unigene0020509	K03327
Unigene0020510	K11816
Unigene0020513	K00924
Unigene0020533	K15014
Unigene0020540	K10735
Unigene0020562	K16075
Unigene0020567	K02965
Unigene0020568	K02965
Unigene0020569	K02965
Unigene0020588	K13963
Unigene0020591	K14638
Unigene0020592	K14638
Unigene0020593	K14638
Unigene0020621	K09840
Unigene0020627	K11292
Unigene0020641	K03217
Unigene0020710	K14640
Unigene0020711	K14640
Unigene0020712	K14640
Unigene0020720	K07904
Unigene0020729	K14209
Unigene0020730	K14209
Unigene0020735	K14760
Unigene0020773	K15402
Unigene0020775	K01537
Unigene0020776	K01537
Unigene0020786	K03715
Unigene0020788	K14760
Unigene0020813	K15255
Unigene0020815	K16570
Unigene0020831	K00430
Unigene0020838	K02920
Unigene0020839	K19327
Unigene0020840	K19327
Unigene0020846	K01610
Unigene0020849	K01099
Unigene0020851	K03217
Unigene0020904	K14495
Unigene0020943	K02905
Unigene0020947	K14455
Unigene0020948	K18635
Unigene0020963	K03178
Unigene0020969	K17907
Unigene0020970	K00737
Unigene0020977	K11251
Unigene0020986	K09422
Unigene0020995	K03872
Unigene0021015	K02736
Unigene0021022	K04733
Unigene0021027	K10582
Unigene0021035	K09567
Unigene0021038	K09338
Unigene0021039	K05356
Unigene0021040	K05356
Unigene0021041	K01728
Unigene0021072	K16287
Unigene0021075	K17790
Unigene0021077	K13457
Unigene0021082	K10803
Unigene0021085	K11644
Unigene0021086	K11644
Unigene0021089	K06630
Unigene0021137	K02115
Unigene0021142	K18577
Unigene0021156	K19355
Unigene0021159	K17800
Unigene0021174	K11517
Unigene0021179	K11380
Unigene0021181	K02900
Unigene0021182	K02900
Unigene0021183	K11126
Unigene0021187	K10523
Unigene0021188	K10523
Unigene0021190	K08678
Unigene0021212	K06067
Unigene0021216	K18045
Unigene0021217	K18045
Unigene0021218	K18045
Unigene0021219	K18045
Unigene0021234	K00844
Unigene0021238	K02876
Unigene0021255	K11982
Unigene0021257	K02535
Unigene0021260	K13993
Unigene0021263	K02692
Unigene0021264	K17279
Unigene0021275	K09422
Unigene0021284	K00626
Unigene0021285	K00626
Unigene0021288	K13065
Unigene0021289	K13065
Unigene0021302	K02990
Unigene0021304	K14963
Unigene0021315	K00545
Unigene0021321	K13448
Unigene0021332	K06676
Unigene0021338	K15078
Unigene0021349	K01881
Unigene0021362	K18422
Unigene0021363	K00868
Unigene0021364	K00868
Unigene0021367	K03869
Unigene0021383	K01738
Unigene0021389	K02606
Unigene0021392	K01802
Unigene0021400	K14760
Unigene0021406	K05756
Unigene0021409	K04077
Unigene0021410	K01408
Unigene0021411	K01408
Unigene0021412	K01408
Unigene0021415	K14494
Unigene0021423	K00384
Unigene0021435	K15601
Unigene0021437	K09534
Unigene0021438	K09534
Unigene0021444	K12399
Unigene0021453	K01953
Unigene0021454	K01953
Unigene0021459	K07890
Unigene0021472	K13066
Unigene0021474	K04733
Unigene0021485	K00413
Unigene0021486	K17550
Unigene0021490	K01179
Unigene0021496	K16252
Unigene0021499	K16750
Unigene0021502	K06125
Unigene0021505	K00965
Unigene0021506	K00965
Unigene0021507	K01783
Unigene0021517	K00873
Unigene0021541	K01583
Unigene0021544	K03404
Unigene0021545	K06118
Unigene0021565	K09919
Unigene0021566	K13153
Unigene0021568	K13457
Unigene0021593	K07904
Unigene0021597	K17680
Unigene0021630	K10134
Unigene0021631	K00616
Unigene0021642	K07950
Unigene0021645	K15032
Unigene0021650	K18647
Unigene0021658	K00326
Unigene0021660	K13447
Unigene0021679	K03687
Unigene0021692	K09550
Unigene0021694	K11842
Unigene0021696	K00968
Unigene0021704	K01595
Unigene0021707	K15923
Unigene0021711	K03327
Unigene0021714	K00670
Unigene0021723	K06066
Unigene0021726	K18660
Unigene0021734	K05752
Unigene0021737	K15148
Unigene0021753	K15436
Unigene0021758	K13065
Unigene0021759	K13065
Unigene0021767	K12611
Unigene0021768	K12611
Unigene0021769	K12611
Unigene0021781	K04506
Unigene0021782	K03322
Unigene0021784	K15397
Unigene0021802	K05864
Unigene0021825	K13347
Unigene0021832	K11827
Unigene0021833	K11827
Unigene0021835	K11290
Unigene0021839	K10257
Unigene0021840	K10257
Unigene0021841	K18886
Unigene0021862	K15086
Unigene0021879	K15095
Unigene0021884	K09422
Unigene0021895	K01462
Unigene0021896	K01462
Unigene0021897	K01462
Unigene0021912	K14803
Unigene0021924	K15378
Unigene0021930	K17411
Unigene0021941	K00573
Unigene0021961	K02959
Unigene0021962	K02959
Unigene0021963	K00454
Unigene0021966	K02144
Unigene0021976	K15032
Unigene0021978	K06689
Unigene0021980	K15078
Unigene0022008	K03188
Unigene0022019	K10800
Unigene0022020	K10800
Unigene0022021	K10800
Unigene0022025	K17710
Unigene0022026	K13176
Unigene0022033	K01193
Unigene0022036	K03006
Unigene0022049	K08775
Unigene0022082	K13993
Unigene0022083	K15029
Unigene0022101	K01126
Unigene0022105	K08235
Unigene0022108	K04733
Unigene0022115	K17362
Unigene0022117	K00700
Unigene0022118	K11344
Unigene0022122	K02836
Unigene0022141	K12900
Unigene0022142	K02575
Unigene0022143	K17878
Unigene0022160	K12448
Unigene0022164	K11584
Unigene0022165	K15030
Unigene0022179	K14432
Unigene0022182	K16277
Unigene0022215	K08515
Unigene0022216	K00863
[truncated: 9,087 more rows]
