# Supplementary material for: De novo assembly of the Platycladus orientalis (L.) Franco transcriptome provides insight into the development and pollination mechanism of female cone based on RNA-Seq data
Source: Sci Rep. 2019 Jul 15;9:10191. doi: 10.1038/s41598-019-46696-6 (PMC6629706; doi:10.1038/s41598-019-46696-6)
Supplement: Supplementary file 7 — Supplementary Table S6 [file 41598_2019_46696_MOESM7_ESM.xlsx]

## Sheet: cellular component
Supplementary Table S6 GO analyses of the DEGs.
Gene Ontology term description	GeneRatio (1787)	BgRatio (8550)	Pvalue	Qvalue
chromosome	69	139	3.29857e-14	4.8309e-12
chromosomal part	60	114	5.56286e-14	4.8309e-12
chromatin	52	96	6.0628e-13	3.51004e-11
cell periphery	112	306	8.94462e-11	3.88385e-09
external encapsulating structure	96	255	3.60496e-10	1.25225e-08
extracellular region	95	260	2.7769e-09	8.03841e-08
non-membrane-bounded organelle	162	579	1.63641e-05	0.000355274
intracellular non-membrane-bounded organelle	162	579	1.63641e-05	0.000355274
cell wall	31	73	2.38351e-05	0.000437728
cytoskeleton	58	168	2.52025e-05	0.000437728
cytoskeletal part	30	73	6.76044e-05	0.00106744
lipid particle	5	5	0.000397071	0.00574708
microtubule cytoskeleton	42	124	0.000502016	0.0067071
chromosome, centromeric region	5	10	0.0390252	0.451871
kinetochore	5	10	0.0390252	0.451871
RNA polymerase II transcription factor complex	4	8	0.0648285	0.70373
chromosomal region	6	16	0.0971943	0.894904
transcription factor complex	4	9	0.0978971	0.894904
nuclear transcription factor complex	4	9	0.0978971	0.894904
ADPG pyrophosphorylase complex	2	3	0.112756	0.964912
vacuole	12	41	0.130955	0.964912
cytoplasmic chromosome	3	7	0.163789	0.964912
DNA repair complex	3	7	0.163789	0.964912
condensed chromosome	2	4	0.19475	0.964912
extracellular region part	2	4	0.19475	0.964912
spindle microtubule	3	8	0.223165	0.964912
cell-cell junction	65	287	0.250106	0.964912
cell junction	65	287	0.250106	0.964912
microtubule associated complex	7	25	0.255785	0.964912
organelle envelope lumen	4	13	0.280679	0.964912
nucleoid	2	5	0.281241	0.964912
proton-transporting ATP synthase complex	2	5	0.281241	0.964912
proton-transporting ATP synthase complex, coupling factor F(o)	2	5	0.281241	0.964912
ESCRT complex	3	9	0.285799	0.964912
membrane	671	3161	0.293654	0.964912
microtubule	3	10	0.349507	0.964912
late endosome	2	6	0.36677	0.964912
photosystem II	2	6	0.36677	0.964912
mismatch repair complex	2	6	0.36677	0.964912
storage vacuole	1	2	0.374348	0.964912
lytic vacuole	1	2	0.374348	0.964912
plant-type vacuole	1	2	0.374348	0.964912
cohesin complex	1	2	0.374348	0.964912
extrinsic component of organelle membrane	1	2	0.374348	0.964912
starch grain	1	2	0.374348	0.964912
anchored component of membrane	4	15	0.385761	0.964912
nuclear body	6	24	0.386368	0.964912
vacuolar membrane	6	25	0.427605	0.964912
vacuolar part	6	25	0.427605	0.964912
spindle	4	16	0.437896	0.964912
endosomal part	5	22	0.499637	0.964912
nuclear ubiquitin ligase complex	1	3	0.505143	0.964912
extrinsic component of membrane	1	3	0.505143	0.964912
proton-transporting V-type ATPase, V1 domain	1	3	0.505143	0.964912
viral membrane	1	3	0.505143	0.964912
plastid nucleoid	1	3	0.505143	0.964912
small nuclear ribonucleoprotein complex	2	8	0.522895	0.964912
spliceosomal snRNP complex	2	8	0.522895	0.964912
proton-transporting two-sector ATPase complex, catalytic domain	3	14	0.585298	0.964912
cell projection	2	9	0.590637	0.964912
thylakoid light-harvesting complex	1	4	0.608607	0.964912
chloroplast thylakoid membrane	1	4	0.608607	0.964912
light-harvesting complex	1	4	0.608607	0.964912
extracellular matrix	1	4	0.608607	0.964912
protein-DNA complex	1	4	0.608607	0.964912
plastid thylakoid membrane	1	4	0.608607	0.964912
intrinsic component of membrane	321	1557	0.631355	0.964912
NADH dehydrogenase complex	2	10	0.650919	0.964912
endosome	6	32	0.685926	0.964912
organellar large ribosomal subunit	1	5	0.690449	0.964912
methyltransferase complex	1	5	0.690449	0.964912
cytosolic part	2	11	0.7039	0.964912
oxidoreductase complex	2	11	0.7039	0.964912
endosome membrane	2	12	0.749996	0.964912
mitochondrial outer membrane	1	6	0.755185	0.964912
clathrin coat	1	6	0.755185	0.964912
intrinsic component of mitochondrial outer membrane	1	6	0.755185	0.964912
intrinsic component of mitochondrial membrane	1	6	0.755185	0.964912
proton-transporting V-type ATPase complex	3	18	0.758755	0.964912
Golgi membrane	4	24	0.770231	0.964912
mitochondrial membrane part	11	62	0.775779	0.964912
cytosol	2	13	0.789769	0.964912
endoplasmic reticulum	4	25	0.798336	0.964912
Golgi-associated vesicle	1	7	0.806389	0.964912
Golgi-associated vesicle membrane	1	7	0.806389	0.964912
intrinsic component of peroxisomal membrane	1	7	0.806389	0.964912
Golgi apparatus part	4	26	0.823593	0.964912
membrane part	360	1790	0.830342	0.964912
virion	12	71	0.836079	0.964912
virion part	12	71	0.836079	0.964912
membrane-bounded vesicle	4	27	0.846173	0.964912
thylakoid membrane	1	8	0.846888	0.964912
plasma membrane	4	28	0.866261	0.964912
large ribosomal subunit	4	28	0.866261	0.964912
cytoplasmic vesicle membrane	3	22	0.868372	0.964912
cytoplasmic vesicle part	3	22	0.868372	0.964912
organellar ribosome	1	9	0.878919	0.964912
chloroplast thylakoid	1	9	0.878919	0.964912
vesicle	4	29	0.884052	0.964912
peroxisome	6	41	0.885285	0.964912
cullin-RING ubiquitin ligase complex	6	41	0.885285	0.964912
vesicle membrane	3	23	0.887758	0.964912
plastid inner membrane	7	48	0.900373	0.964912
peroxisomal membrane	1	10	0.904252	0.964912
microbody membrane	1	10	0.904252	0.964912
cytoplasmic membrane-bounded vesicle	3	24	0.904547	0.964912
cytoplasmic vesicle	3	24	0.904547	0.964912
plastid membrane	20	121	0.906815	0.964912
proton-transporting two-sector ATPase complex	7	50	0.921831	0.964912
microbody	19	118	0.923634	0.964912
nuclear chromosome	1	11	0.924288	0.964912
nuclear part	18	113	0.926741	0.964912
endomembrane system	20	125	0.93279	0.964912
ubiquitin ligase complex	7	52	0.939154	0.964912
microbody part	2	20	0.942427	0.964912
peroxisomal part	2	20	0.942427	0.964912
mitochondrial envelope	12	82	0.94329	0.964912
mitochondrial membrane	12	82	0.94329	0.964912
integral component of membrane	6	47	0.947524	0.964912
vesicle coat	1	14	0.962571	0.964912
chloroplast part	47	279	0.964152	0.964912
Golgi apparatus	4	37	0.966019	0.964912
organelle inner membrane	25	161	0.966974	0.964912
endoplasmic reticulum part	2	23	0.967962	0.964912
membrane-enclosed lumen	14	99	0.968016	0.964912
nucleus	20	136	0.975015	0.964912
coated vesicle membrane	1	16	0.976603	0.964912
photosystem	13	96	0.976687	0.964912
intrinsic component of organelle membrane	2	25	0.978483	0.964912
proton-transporting two-sector ATPase complex, proton-transporting domain	2	25	0.978483	0.964912
organelle outer membrane	3	33	0.979851	0.964912
AP-type membrane coat adaptor complex	1	17	0.981502	0.964912
coated vesicle	1	17	0.981502	0.964912
plastid outer membrane	2	26	0.9824	0.964912
membrane coat	3	34	0.983196	0.964912
coated membrane	3	34	0.983196	0.964912
nucleoplasm part	7	62	0.984327	0.964912
outer membrane	3	35	0.986005	0.964912
nucleoplasm	7	63	0.986429	0.964912
bounding membrane of organelle	17	126	0.988323	0.964912
chloroplast	52	324	0.989774	0.964912
nuclear lumen	10	85	0.990596	0.964912
organelle lumen	10	85	0.990596	0.964912
intracellular organelle lumen	10	85	0.990596	0.964912
transferase complex	8	74	0.992824	0.964912
plasma membrane part	1	22	0.994289	0.964912
plastid thylakoid lumen	3	40	0.994499	0.964912
plastid thylakoid	23	169	0.994773	0.964912
thylakoid lumen	3	42	0.996243	0.964912
photosynthetic membrane	14	118	0.996535	0.964912
plastid envelope	58	374	0.997207	0.964912
thylakoid	39	270	0.997702	0.964912
mitochondrial part	13	118	0.9985	0.964912
intracellular organelle part	306	1678	0.998903	0.964912
macromolecular complex	232	1306	0.999068	0.964912
organelle membrane	123	741	0.999131	0.964912
catalytic complex	10	104	0.999371	0.964912
ribosome	14	131	0.999379	0.964912
cell	1385	6860	0.999434	0.964912
protein complex	110	679	0.999466	0.964912
ribosomal subunit	8	91	0.99947	0.964912
cell part	1384	6859	0.999528	0.964912
thylakoid part	20	172	0.999547	0.964912
mitochondrion	14	137	0.999732	0.964912
plastid stroma	62	430	0.999836	0.964912
organelle envelope	82	545	0.99987	0.964912
envelope	82	545	0.99987	0.964912
organelle part	355	1973	0.999891	0.964912
organelle subcompartment	30	254	0.999958	0.964912
intracellular organelle	1060	5420	0.999972	0.964912
organelle	1070	5472	0.999978	0.964912
plastid part	142	901	0.999985	0.964912
intracellular membrane-bounded organelle	980	5101	0.999999	0.964912
membrane-bounded organelle	994	5171	0.999999	0.964912
plastid	290	1761	1	0.964912
intracellular	1265	6498	1	0.964912
intracellular part	1259	6473	1	0.964912
ribonucleoprotein complex	51	470	1	0.964912
cytoplasm	498	3000	1	0.964912
cytoplasmic part	476	2913	1	0.964912

## Sheet: molecular function
Gene Ontology term description	GeneRatio (3391)	BgRatio (13740)	Pvalue	Qvalue
hydrolase activity, acting on glycosyl bonds	194	451	3.51323e-18	1.55692e-15
oxidoreductase activity	487	1442	1.40134e-16	3.10508e-14
catalytic activity	2349	8895	8.20514e-11	1.21206e-08
hydrolase activity, hydrolyzing O-glycosyl compounds	106	251	5.84607e-10	6.47683e-08
transferase activity, transferring glycosyl groups	150	447	1.1357e-05	0.00100659
carbon-oxygen lyase activity, acting on phosphates	28	56	3.6765e-05	0.00271545
protein dimerization activity	59	152	7.41924e-05	0.00437612
monooxygenase activity	38	87	7.89989e-05	0.00437612
carbon-oxygen lyase activity	52	131	9.87308e-05	0.00486148
oxidoreductase activity, acting on CH or CH2 groups, NAD or NADP as acceptor	6	6	0.000225216	0.00998061
transferase activity, transferring acyl groups	77	218	0.0002613	0.010527
transferase activity, transferring hexosyl groups	79	226	0.000318113	0.0117479
tetrapyrrole binding	84	246	0.000493882	0.016836
oxidoreductase activity, acting on diphenols and related substances as donors, oxygen as acceptor	14	25	0.000788402	0.0249562
oxidoreductase activity, acting on paired donors, with incorporation or reduction of molecular oxygen	59	166	0.00108603	0.0317072
nucleic acid binding transcription factor activity	95	291	0.00120419	0.0317072
antioxidant activity	48	130	0.00121632	0.0317072
oxidoreductase activity, acting on diphenols and related substances as donors	14	26	0.00132245	0.0325586
glucosidase activity	20	43	0.00149318	0.034827
dioxygenase activity	28	68	0.00198229	0.0439234
oxidoreductase activity, acting on single donors with incorporation of molecular oxygen	22	50	0.00215976	0.045577
UDP-galactosyltransferase activity	15	30	0.00237373	0.0478154
lyase activity	106	338	0.0029026	0.0559265
phosphoenolpyruvate carboxykinase activity	7	10	0.00322624	0.0595722
oxidoreductase activity, acting on paired donors, with incorporation or reduction of molecular oxygen, NAD(P)H as one donor, and incorporation of one atom of oxygen	16	34	0.00375372	0.0665396
protein kinase regulator activity	5	6	0.00435532	0.0742344
beta-glucosidase activity	10	18	0.00488101	0.0772521
oxidoreductase activity, acting on CH or CH2 groups	10	18	0.00488101	0.0772521
galactosyltransferase activity	16	37	0.0101834	0.150428
oxidoreductase activity, acting on single donors with incorporation of molecular oxygen, incorporation of two atoms of oxygen	16	37	0.0101834	0.150428
helicase activity	18	44	0.0128652	0.183026
carbon-oxygen lyase activity, acting on polysaccharides	7	12	0.0132161	0.183026
peptidase inhibitor activity	6	10	0.0184724	0.24077
peptidase regulator activity	6	10	0.0184724	0.24077
oxidoreductase activity, acting on the aldehyde or oxo group of donors	26	75	0.033535	0.418681
terpene synthase activity	7	14	0.0357462	0.418681
oxidoreductase activity, acting on the CH-CH group of donors, quinone or related compound as acceptor	7	14	0.0357462	0.418681
aldehyde dehydrogenase [NAD(P)+] activity	4	6	0.0359012	0.418681
transferase activity	914	3548	0.0437882	0.497566
adenylyltransferase activity	12	30	0.0461494	0.5103
oxidoreductase activity, acting on paired donors, with incorporation or reduction of molecular oxygen, reduced iron-sulfur protein as one donor, and incorporation of one atom of oxygen	3	4	0.0489739	0.5103
beta-1,4-mannosyltransferase activity	3	4	0.0489739	0.5103
transferase activity, transferring acyl groups other than amino-acyl groups	43	138	0.0495148	0.5103
amylase activity	7	15	0.0530718	0.534527
DNA-directed RNA polymerase activity	2	2	0.0608956	0.539727
DNA ligase activity	2	2	0.0608956	0.539727
alpha-L-fucosidase activity	2	2	0.0608956	0.539727
histone kinase activity	2	2	0.0608956	0.539727
farnesol kinase activity	2	2	0.0608956	0.539727
prenol kinase activity	2	2	0.0608956	0.539727
oxidoreductase activity, acting on the aldehyde or oxo group of donors, NAD or NADP as acceptor	19	55	0.0649358	0.564251
oxidoreductase activity, acting on CH or CH2 groups, disulfide as acceptor	4	7	0.0675894	0.576015
kinase regulator activity	5	10	0.0743691	0.602923
enone reductase activity	5	10	0.0743691	0.602923
enzyme inhibitor activity	7	16	0.0748283	0.602923
fatty acid synthase activity	10	26	0.0843049	0.660818
UDP-glycosyltransferase activity	38	125	0.084996	0.660818
O-methyltransferase activity	8	20	0.0955346	0.729947
oxidoreductase activity, acting on the aldehyde or oxo group of donors, oxygen as acceptor	3	5	0.100129	0.752083
ammonia-lyase activity	6	14	0.106001	0.781724
beta-fructofuranosidase activity	4	8	0.109367	0.781724
oxidoreductase activity, acting on NAD(P)H, heme protein as acceptor	4	8	0.109367	0.781724
steroid dehydrogenase activity	8	21	0.122312	0.795819
oxidoreductase activity, acting on the CH-NH group of donors	9	25	0.140382	0.795819
poly(A) RNA binding	6	15	0.141287	0.795819
transferase activity, transferring acyl groups, acyl groups converted into alkyl on transfer	5	12	0.151008	0.795819
oxidoreductase activity, acting on paired donors, with incorporation or reduction of molecular oxygen, 2-oxoglutarate as one donor, and incorporation of one atom each of oxygen into both donors	8	22	0.152574	0.795819
intracellular cyclic nucleotide activated cation channel activity	2	3	0.152642	0.795819
organic acid:sodium symporter activity	2	3	0.152642	0.795819
myo-inositol transmembrane transporter activity	2	3	0.152642	0.795819
glucuronosyltransferase activity	2	3	0.152642	0.795819
glutathione disulfide oxidoreductase activity	2	3	0.152642	0.795819
sodium ion transmembrane transporter activity	2	3	0.152642	0.795819
polyol transmembrane transporter activity	2	3	0.152642	0.795819
solute:sodium symporter activity	2	3	0.152642	0.795819
alcohol transmembrane transporter activity	2	3	0.152642	0.795819
ammonia ligase activity	2	3	0.152642	0.795819
hydrolase activity, acting on acid carbon-carbon bonds	2	3	0.152642	0.795819
hydrolase activity, acting on acid carbon-carbon bonds, in ketonic substances	2	3	0.152642	0.795819
acid-ammonia (or amide) ligase activity	2	3	0.152642	0.795819
ligase activity, forming phosphoric ester bonds	2	3	0.152642	0.795819
cyclic nucleotide-gated ion channel activity	2	3	0.152642	0.795819
nucleoside-triphosphate diphosphatase activity	2	3	0.152642	0.795819
auxin transmembrane transporter activity	2	3	0.152642	0.795819
organic hydroxy compound transmembrane transporter activity	2	3	0.152642	0.795819
oxidoreductase activity, acting on the CH-NH group of donors, oxygen as acceptor	4	9	0.159724	0.818381
succinate-CoA ligase activity	3	6	0.164356	0.818381
endopeptidase inhibitor activity	3	6	0.164356	0.818381
endopeptidase regulator activity	3	6	0.164356	0.818381
cation channel activity	11	33	0.169365	0.833951
aldehyde-lyase activity	6	16	0.181162	0.872644
intramolecular lyase activity	6	16	0.181162	0.872644
anion:anion antiporter activity	4	10	0.216627	0.955082
carbon-nitrogen lyase activity	8	24	0.222225	0.955082
hydro-lyase activity	17	57	0.223604	0.955082
receptor signaling protein serine/threonine kinase activity	7	21	0.244995	0.955082
receptor signaling protein activity	7	21	0.244995	0.955082
aldehyde oxidase activity	2	4	0.256311	0.955082
phosphorylase activity	2	4	0.256311	0.955082
intracellular ligand-gated ion channel activity	2	4	0.256311	0.955082
fucosidase activity	2	4	0.256311	0.955082
trialkylsulfonium hydrolase activity	2	4	0.256311	0.955082
aryl-aldehyde oxidase activity	2	4	0.256311	0.955082
flavin adenine dinucleotide binding	2	4	0.256311	0.955082
secondary active transmembrane transporter activity	46	171	0.274917	0.955082
lysine N-methyltransferase activity	4	11	0.277865	0.955082
protein-lysine N-methyltransferase activity	4	11	0.277865	0.955082
hydrolase activity, acting on ether bonds	4	11	0.277865	0.955082
beta-glucanase activity	4	11	0.277865	0.955082
motor activity	7	22	0.288125	0.955082
carboxypeptidase activity	16	56	0.294579	0.955082
DNA binding	51	192	0.296348	0.955082
carbon-carbon lyase activity	31	114	0.298418	0.955082
DNA-dependent ATPase activity	5	15	0.302919	0.955082
cellulose synthase activity	9	30	0.311394	0.955082
acid-amino acid ligase activity	3	8	0.313471	0.955082
N-acetyltransferase activity	7	23	0.3328	0.955082
acetyl-CoA:L-lysine N6-acetyltransferase	4	12	0.341293	0.955082
oxidoreductase activity, acting on peroxide as acceptor	9	31	0.350379	0.955082
peptide disulfide oxidoreductase activity	2	5	0.360432	0.955082
acyl-[acyl-carrier-protein] hydrolase activity	2	5	0.360432	0.955082
oxidoreductase activity, oxidizing metal ions, NAD or NADP as acceptor	2	5	0.360432	0.955082
DNA N-glycosylase activity	2	5	0.360432	0.955082
coenzyme binding	2	5	0.360432	0.955082
vitamin binding	6	20	0.369853	0.955082
CoA-ligase activity	8	28	0.384823	0.955082
lipase activity	9	32	0.38996	0.955082
endonuclease activity, active with either ribo- or deoxyribonucleic acids and producing 5'-phosphomonoesters	3	9	0.390344	0.955082
cyclic nucleotide binding	3	9	0.390344	0.955082
oxidoreductase activity, acting on NAD(P)H, oxygen as acceptor	3	9	0.390344	0.955082
alpha-glucosidase activity	3	9	0.390344	0.955082
protein tyrosine kinase activity	11	40	0.397571	0.955082
oxidoreductase activity, acting on the CH-NH group of donors, NAD or NADP as acceptor	4	13	0.404999	0.955082
carbohydrate binding	4	13	0.404999	0.955082
potassium channel activity	5	17	0.413848	0.955082
potassium ion transmembrane transporter activity	5	17	0.413848	0.955082
glucosyltransferase activity	21	80	0.413949	0.955082
structure-specific DNA binding	8	29	0.427253	0.955082
galactosidase activity	9	33	0.429715	0.955082
oxidized base lesion DNA N-glycosylase activity	1	2	0.4327	0.955082
Ras guanyl-nucleotide exchange factor activity	1	2	0.4327	0.955082
amine transmembrane transporter activity	1	2	0.4327	0.955082
steroid binding	1	2	0.4327	0.955082
carotenoid dioxygenase activity	1	2	0.4327	0.955082
inositol bisphosphate phosphatase activity	1	2	0.4327	0.955082
S-acetyltransferase activity	1	2	0.4327	0.955082
C-palmitoyltransferase activity	1	2	0.4327	0.955082
oxidoreductase activity, acting on a sulfur group of donors, NAD(P) as acceptor	1	2	0.4327	0.955082
oxidoreductase activity, acting on paired donors, with oxidation of a pair of donors resulting in the reduction of molecular oxygen to two molecules of water	1	2	0.4327	0.955082
steroid dehydrogenase activity, acting on the CH-CH group of donors	1	2	0.4327	0.955082
racemase activity, acting on amino acids and derivatives	1	2	0.4327	0.955082
5,10-methylenetetrahydrofolate-dependent methyltransferase activity	1	2	0.4327	0.955082
amino-acid racemase activity	1	2	0.4327	0.955082
carboxy-lyase activity	20	77	0.439069	0.955082
protein serine/threonine kinase activity	24	93	0.439631	0.955082
glycogen debranching enzyme activity	2	6	0.45847	0.955082
oxidoreductase activity, acting on single donors with incorporation of molecular oxygen, incorporation of one atom of oxygen (internal monooxygenases or internal mixed function oxidases)	2	6	0.45847	0.955082
kinase activity	298	1200	0.460592	0.955082
sequence-specific DNA binding	3	10	0.464794	0.955082
ligase activity, forming carbon-nitrogen bonds	18	70	0.465924	0.955082
carbohydrate kinase activity	4	14	0.467382	0.955082
steroid dehydrogenase activity, acting on the CH-OH group of donors, NAD or NADP as acceptor	4	14	0.467382	0.955082
peroxidase activity	8	30	0.469384	0.955082
N-acyltransferase activity	7	26	0.469386	0.955082
cofactor binding	31	124	0.501633	0.955082
S-adenosylmethionine-dependent methyltransferase activity	8	31	0.510776	0.955082
O-acyltransferase activity	5	19	0.521629	0.955082
carbon-nitrogen ligase activity, with glutamine as amido-N-donor	5	19	0.521629	0.955082
oxidoreductase activity, acting on the CH-OH group of donors, oxygen as acceptor	5	19	0.521629	0.955082
mannosyltransferase activity	3	11	0.534892	0.955082
endodeoxyribonuclease activity	3	11	0.534892	0.955082
peptide transporter activity	3	11	0.534892	0.955082
thiolester hydrolase activity	3	11	0.534892	0.955082
metal ion transmembrane transporter activity	20	81	0.541909	0.955082
hydrogen ion transmembrane transporter activity	10	40	0.541989	0.955082
acetyltransferase activity	9	36	0.546198	0.955082
transcription cofactor activity	2	7	0.547085	0.955082
ATP-dependent DNA helicase activity	2	7	0.547085	0.955082
malic enzyme activity	2	7	0.547085	0.955082
pyruvate dehydrogenase activity	2	7	0.547085	0.955082
voltage-gated potassium channel activity	2	7	0.547085	0.955082
manganese ion transmembrane transporter activity	2	7	0.547085	0.955082
oxidoreductase activity, oxidizing metal ions	2	7	0.547085	0.955082
ether hydrolase activity	2	7	0.547085	0.955082
amine-lyase activity	2	7	0.547085	0.955082
voltage-gated cation channel activity	2	7	0.547085	0.955082
polysaccharide binding	2	7	0.547085	0.955082
methyltransferase activity	34	139	0.556856	0.955082
inorganic anion transmembrane transporter activity	12	49	0.567215	0.955082
enzyme regulator activity	19	78	0.569849	0.955082
disulfide oxidoreductase activity	11	45	0.57186	0.955082
oxidoreductase activity, acting on the CH-NH2 group of donors	5	20	0.572221	0.955082
beta-mannosidase activity	1	3	0.572729	0.955082
S-acyltransferase activity	1	3	0.572729	0.955082
oxidoreductase activity, acting on the aldehyde or oxo group of donors, disulfide as acceptor	1	3	0.572729	0.955082
oxidoreductase activity, acting on the CH-NH2 group of donors, disulfide as acceptor	1	3	0.572729	0.955082
racemase and epimerase activity, acting on amino acids and derivatives	1	3	0.572729	0.955082
histone-lysine N-methyltransferase activity	1	3	0.572729	0.955082
purine nucleotide-sugar transmembrane transporter activity	1	3	0.572729	0.955082
histone methyltransferase activity	1	3	0.572729	0.955082
hormone binding	1	3	0.572729	0.955082
phosphatidylinositol phosphate phosphatase activity	1	3	0.572729	0.955082
phosphatidylinositol phosphate binding	1	3	0.572729	0.955082
protein methyltransferase activity	4	16	0.583495	0.955082
inositol phosphate phosphatase activity	4	16	0.583495	0.955082
deoxyribonuclease activity	3	12	0.599425	0.955082
hydroxymethyl-, formyl- and related transferase activity	3	12	0.599425	0.955082
water transmembrane transporter activity	2	8	0.624956	0.955082
ATP-dependent helicase activity	2	8	0.624956	0.955082
endoribonuclease activity, producing 5'-phosphomonoesters	2	8	0.624956	0.955082
purine NTP-dependent helicase activity	2	8	0.624956	0.955082
oxidoreductase activity, acting on the CH-CH group of donors, NAD or NADP as acceptor	21	89	0.634171	0.955082
intramolecular oxidoreductase activity, interconverting aldoses and ketoses	4	17	0.635694	0.955082
active transmembrane transporter activity	78	326	0.646273	0.955082
phosphofructokinase activity	3	13	0.657753	0.955082
kinase binding	8	35	0.662196	0.955082
GTP cyclohydrolase activity	1	4	0.678201	0.955082
(S)-2-hydroxy-acid oxidase activity	1	4	0.678201	0.955082
protein serine/threonine/tyrosine kinase activity	1	4	0.678201	0.955082
receptor binding	1	4	0.678201	0.955082
transcription factor binding	1	4	0.678201	0.955082
cyclase activity	1	4	0.678201	0.955082
oxidoreductase activity, acting on the CH-NH2 group of donors, NAD or NADP as acceptor	1	4	0.678201	0.955082
transferase activity, transferring amino-acyl groups	1	4	0.678201	0.955082
hydrolase activity, acting on acid anhydrides, in sulfonyl-containing anhydrides	1	4	0.678201	0.955082
nucleotide kinase activity	1	4	0.678201	0.955082
ubiquitin-like protein binding	1	4	0.678201	0.955082
phosphatidylinositol binding	1	4	0.678201	0.955082
phospholipase activity	4	18	0.683434	0.955082
antiporter activity	4	18	0.683434	0.955082
tubulin binding	9	40	0.68413	0.955082
double-stranded DNA binding	2	9	0.691988	0.955082
endoribonuclease activity	2	9	0.691988	0.955082
hydrolase activity, hydrolyzing N-glycosyl compounds	2	9	0.691988	0.955082
hydrolase activity	653	2688	0.705914	0.955082
alpha-galactosidase activity	3	14	0.709673	0.955082
voltage-gated ion channel activity	3	14	0.709673	0.955082
voltage-gated channel activity	3	14	0.709673	0.955082
molecular function regulator	20	89	0.72391	0.955082
phosphotransferase activity, phosphate group as acceptor	4	19	0.726582	0.955082
acid-thiol ligase activity	4	19	0.726582	0.955082
oxidoreductase activity, acting on CH-OH group of donors	50	217	0.737546	0.955082
UDP-glucosyltransferase activity	9	42	0.742411	0.955082
nucleotidase activity	2	10	0.748787	0.955082
lactate dehydrogenase activity	1	5	0.757643	0.955082
nucleotide-sugar transmembrane transporter activity	1	5	0.757643	0.955082
poly-pyrimidine tract binding	1	5	0.757643	0.955082
L-amino acid transmembrane transporter activity	1	5	0.757643	0.955082
acylglycerol O-acyltransferase activity	1	5	0.757643	0.955082
phosphotransferase activity, carboxyl group as acceptor	1	5	0.757643	0.955082
hydrolase activity, acting on carbon-nitrogen (but not peptide) bonds, in linear amidines	1	5	0.757643	0.955082
UTP-monosaccharide-1-phosphate uridylyltransferase activity	1	5	0.757643	0.955082
uridylyltransferase activity	1	5	0.757643	0.955082
transcription factor binding transcription factor activity	4	20	0.765172	0.955082
monovalent inorganic cation transmembrane transporter activity	22	100	0.767655	0.955082
protein kinase activity	185	784	0.777622	0.955082
carbohydrate derivative transporter activity	3	16	0.79494	0.955082
phosphoric diester hydrolase activity	2	11	0.796319	0.955082
acetylglucosaminyltransferase activity	2	11	0.796319	0.955082
amino acid transmembrane transporter activity	2	11	0.796319	0.955082
ligand-gated ion channel activity	2	11	0.796319	0.955082
oxidoreductase activity, acting on the CH-NH2 group of donors, oxygen as acceptor	2	11	0.796319	0.955082
ligand-gated channel activity	2	11	0.796319	0.955082
transferase activity, transferring one-carbon groups	56	248	0.800846	0.955082
transferase activity, transferring phosphorus-containing groups	449	1877	0.801841	0.955082
molecular transducer activity	21	98	0.805621	0.955082
carboxylic acid binding	6	31	0.813261	0.955082
organic acid binding	6	31	0.813261	0.955082
inorganic cation transmembrane transporter activity	36	164	0.816962	0.955082
regulatory region DNA binding	1	6	0.817478	0.955082
DNA topoisomerase activity	1	6	0.817478	0.955082
monocarboxylic acid transmembrane transporter activity	1	6	0.817478	0.955082
S-methyltransferase activity	1	6	0.817478	0.955082
serine O-acyltransferase activity	1	6	0.817478	0.955082
oxo-acid-lyase activity	1	6	0.817478	0.955082
intramolecular oxidoreductase activity, transposing C=C bonds	1	6	0.817478	0.955082
xylosyltransferase activity	1	6	0.817478	0.955082
cytidylyltransferase activity	1	6	0.817478	0.955082
phosphotransferase activity, alcohol group as acceptor	195	834	0.825913	0.955082
protein binding transcription factor activity	5	27	0.832742	0.955082
transferase activity, transferring pentosyl groups	5	27	0.832742	0.955082
gated channel activity	5	27	0.832742	0.955082
aldo-keto reductase (NADP) activity	2	12	0.835697	0.955082
sugar-phosphatase activity	2	12	0.835697	0.955082
transaminase activity	6	32	0.837476	0.955082
signal transducer activity	16	78	0.838352	0.955082
oxidoreductase activity, acting on the CH-OH group of donors, NAD or NADP as acceptor	33	154	0.850039	0.955082
N-methyltransferase activity	4	23	0.855604	0.955082
racemase and epimerase activity, acting on carbohydrates and derivatives	4	23	0.855604	0.955082
single-stranded RNA binding	1	7	0.862544	0.955082
cyclohydrolase activity	1	7	0.862544	0.955082
rRNA binding	1	7	0.862544	0.955082
L-phenylalanine aminotransferase activity	1	7	0.862544	0.955082
ATPase activity, coupled to transmembrane movement of ions, phosphorylative mechanism	2	13	0.868051	0.955082
intramolecular transferase activity, phosphotransferases	2	13	0.868051	0.955082
phosphatidylinositol kinase activity	2	13	0.868051	0.955082
oxidoreductase activity, acting on a sulfur group of donors	12	62	0.87089	0.955082
oxidoreductase activity, acting on the CH-CH group of donors	32	152	0.873477	0.955082
endonuclease activity	6	34	0.87827	0.955082
oxidoreductase activity, acting on NAD(P)H	16	81	0.87899	0.955082
DNA helicase activity	3	19	0.882867	0.955082
nucleotide diphosphatase activity	3	19	0.882867	0.955082
solute:cation symporter activity	3	19	0.882867	0.955082
cation binding	569	2397	0.885782	0.955082
ligase activity, forming carbon-sulfur bonds	9	49	0.886452	0.955082
anion transmembrane transporter activity	26	127	0.888288	0.955082
transferase activity, transferring aldehyde or ketonic groups	2	14	0.894447	0.955082
alkali metal ion binding	2	14	0.894447	0.955082
hydrolase activity, acting on acid anhydrides, catalyzing transmembrane movement of substances	17	87	0.895018	0.955082
ATPase activity, coupled to transmembrane movement of substances	17	87	0.895018	0.955082
ATPase activity, coupled to movement of substances	17	87	0.895018	0.955082
translation release factor activity	1	8	0.896485	0.955082
chloride channel activity	1	8	0.896485	0.955082
purine ribonucleotide transmembrane transporter activity	1	8	0.896485	0.955082
ATP transmembrane transporter activity	1	8	0.896485	0.955082
C-acyltransferase activity	1	8	0.896485	0.955082
amide transmembrane transporter activity	1	8	0.896485	0.955082
copper-transporting ATPase activity	1	8	0.896485	0.955082
inositol monophosphate phosphatase activity	1	8	0.896485	0.955082
transition metal ion transmembrane transporter activity	4	25	0.897819	0.955082
metal ion binding	403	1718	0.901244	0.955082
pattern binding	3	20	0.903637	0.955082
symporter activity	3	20	0.903637	0.955082
racemase and epimerase activity	5	31	0.911302	0.955082
malate dehydrogenase activity	2	15	0.915855	0.955082
primary active transmembrane transporter activity	31	153	0.916917	0.955082
P-P-bond-hydrolysis-driven transmembrane transporter activity	31	153	0.916917	0.955082
exopeptidase activity	18	94	0.917565	0.955082
adenine nucleotide transmembrane transporter activity	1	9	0.922047	0.955082
sulfate adenylyltransferase activity	1	9	0.922047	0.955082
anion channel activity	1	9	0.922047	0.955082
serine-type peptidase activity	1	9	0.922047	0.955082
chloride transmembrane transporter activity	1	9	0.922047	0.955082
purine nucleoside transmembrane transporter activity	1	9	0.922047	0.955082
serine hydrolase activity	1	9	0.922047	0.955082
histone demethylase activity	1	9	0.922047	0.955082
intramolecular transferase activity	6	37	0.923092	0.955082
ion channel activity	14	76	0.923463	0.955082
substrate-specific channel activity	14	76	0.923463	0.955082
channel activity	14	77	0.9318	0.955082
passive transmembrane transporter activity	14	77	0.9318	0.955082
ribonucleotide binding	7	43	0.933295	0.955082
nucleobase-containing compound kinase activity	3	22	0.93548	0.955082
phosphatase activity	43	210	0.936154	0.955082
metal cluster binding	24	125	0.940503	0.955082
3'-5'-exoribonuclease activity	1	10	0.941298	0.955082
exoribonuclease activity	1	10	0.941298	0.955082
nucleoside transmembrane transporter activity	1	10	0.941298	0.955082
RNA methyltransferase activity	1	10	0.941298	0.955082
exoribonuclease activity, producing 5'-phosphomonoesters	1	10	0.941298	0.955082
demethylase activity	1	10	0.941298	0.955082
transferase activity, transferring alkyl or aryl (other than methyl) groups	17	93	0.944276	0.955082
intramolecular oxidoreductase activity	5	34	0.946819	0.955082
protein kinase binding	2	17	0.947004	0.955082
protein histidine kinase activity	3	23	0.947462	0.955082
phosphotransferase activity, nitrogenous group as acceptor	3	23	0.947462	0.955082
nucleic acid binding	402	1738	0.949457	0.955082
guanyl-nucleotide exchange factor activity	1	11	0.955796	0.955082
copper ion transmembrane transporter activity	1	11	0.955796	0.955082
fatty acid ligase activity	1	11	0.955796	0.955082
exonuclease activity, active with either ribo- or deoxyribonucleic acids and producing 5'-phosphomonoesters	1	11	0.955796	0.955082
amide binding	1	11	0.955796	0.955082
organic acid transmembrane transporter activity	9	56	0.95645	0.955082
iron-sulfur cluster binding	18	100	0.956683	0.955082
carbohydrate transmembrane transporter activity	3	24	0.957343	0.955082
carbohydrate transporter activity	3	24	0.957343	0.955082
carbohydrate phosphatase activity	2	18	0.958106	0.955082
carboxylic ester hydrolase activity	20	110	0.959056	0.955082
NADH dehydrogenase activity	5	36	0.962734	0.955082
NADH dehydrogenase (quinone) activity	5	36	0.962734	0.955082
cation transmembrane transporter activity	47	236	0.965587	0.955082
ion binding	621	2661	0.965634	0.955082
palmitoyltransferase activity	1	12	0.966714	0.955082
ubiquitin-like protein ligase binding	1	12	0.966714	0.955082
dicarboxylic acid transmembrane transporter activity	2	19	0.966957	0.955082
organic phosphonate transmembrane transporter activity	2	19	0.966957	0.955082
enzyme binding	14	83	0.967229	0.955082
organophosphate ester transmembrane transporter activity	3	26	0.972103	0.955082
phosphate transmembrane transporter activity	3	26	0.972103	0.955082
transmembrane transporter activity	155	713	0.973466	0.955082
mannosidase activity	2	20	0.973993	0.955082
cytoskeletal protein binding	13	80	0.974659	0.955082
iron ion binding	1	13	0.974936	0.955082
enzyme activator activity	1	13	0.974936	0.955082
3'-5' exonuclease activity	1	13	0.974936	0.955082
purine nucleotide transmembrane transporter activity	1	13	0.974936	0.955082
carbon-sulfur lyase activity	1	13	0.974936	0.955082
nucleoside kinase activity	1	13	0.974936	0.955082
ribonuclease activity	3	27	0.977522	0.955082
anion binding	30	163	0.977849	0.955082
exonuclease activity	5	39	0.978557	0.955082
ribonucleoprotein complex binding	2	21	0.979569	0.955082
regulatory region nucleic acid binding	1	14	0.981128	0.955082
translation termination factor activity	1	14	0.981128	0.955082
transferase activity, transferring nitrogenous groups	6	46	0.983328	0.955082
ion transmembrane transporter activity	78	385	0.983688	0.955082
substrate-specific transmembrane transporter activity	90	439	0.984405	0.955082
nucleobase-containing compound transmembrane transporter activity	3	29	0.985501	0.955082
lipid transporter activity	1	15	0.98579	0.955082
cation:sugar symporter activity	1	15	0.98579	0.955082
RNA polymerase activity	8	58	0.985963	0.955082
phospholipid binding	2	23	0.987456	0.955082
carboxylic acid transmembrane transporter activity	7	54	0.989157	0.955082
hydrolase activity, acting on carbon-nitrogen (but not peptide) bonds, in cyclic amidines	1	16	0.989301	0.955082
phosphoprotein phosphatase activity	11	76	0.989748	0.955082
hydrolase activity, acting on carbon-nitrogen (but not peptide) bonds, in linear amides	4	37	0.990083	0.955082
nucleotide transmembrane transporter activity	2	24	0.990194	0.955082
electron carrier activity	1	17	0.991945	0.955082
sugar transmembrane transporter activity	1	17	0.991945	0.955082
receptor activity	4	38	0.991957	0.955082
signaling receptor activity	4	38	0.991957	0.955082
oxidoreductase activity, acting on NAD(P)H, quinone or similar compound as acceptor	5	45	0.993306	0.955082
isomerase activity	38	213	0.993588	0.955082
purine nucleotide binding	1	18	0.993935	0.955082
transporter activity	169	802	0.994125	0.955082
ATPase activity	35	200	0.994405	0.955082
ATPase activity, coupled	32	186	0.994661	0.955082
phosphoric ester hydrolase activity	48	263	0.995161	0.955082
nucleotide binding	47	259	0.995475	0.955082
nucleoside phosphate binding	47	259	0.995475	0.955082
ATPase activity, coupled to transmembrane movement of ions	5	47	0.995527	0.955082
organic anion transmembrane transporter activity	8	65	0.995823	0.955082
substrate-specific transporter activity	99	500	0.996385	0.955082
oxidoreductase activity, acting on the CH-CH group of donors, oxygen as acceptor	1	20	0.996562	0.955082
cation-transporting ATPase activity	4	42	0.996579	0.955082
transmembrane signaling receptor activity	1	21	0.997412	0.955082
Ras GTPase binding	1	21	0.997412	0.955082
small GTPase binding	1	21	0.997412	0.955082
GTPase binding	1	21	0.997412	0.955082
nuclease activity	25	158	0.997523	0.955082
macromolecular complex binding	2	30	0.997819	0.955082
translation factor activity, RNA binding	20	134	0.99796	0.955082
protein binding	160	782	0.998202	0.955082
lipid binding	4	45	0.998227	0.955082
nucleoside-triphosphatase activity	130	650	0.998359	0.955082
ubiquitin-like protein transferase activity	6	59	0.998631	0.955082
transition metal ion binding	199	959	0.998707	0.955082
prenyltransferase activity	1	24	0.998896	0.955082
nucleotidyltransferase activity	43	254	0.998959	0.955082
hydrolase activity, acting on carbon-nitrogen (but not peptide) bonds	8	76	0.999465	0.955082
pyrophosphatase activity	139	709	0.999576	0.955082
structural molecule activity	57	331	0.999624	0.955082
hydrolase activity, acting on acid anhydrides, in phosphorus-containing anhydrides	139	714	0.99971	0.955082
DNA polymerase activity	13	110	0.999771	0.955082
hydrolase activity, acting on acid anhydrides	140	723	0.999795	0.955082
hydrolase activity, acting on ester bonds	114	613	0.999902	0.955082
cis-trans isomerase activity	2	44	0.999942	0.955082
ligase activity	44	287	0.999964	0.955082
peptidase activity	73	452	0.999997	0.955082
heterocyclic compound binding	1020	4570	0.999998	0.955082
aminoacyl-tRNA ligase activity	9	117	1	0.955082
ligase activity, forming carbon-oxygen bonds	9	124	1	0.955082
ligase activity, forming aminoacyl-tRNA and related compounds	9	124	1	0.955082
RNA binding	32	273	1	0.955082
endopeptidase activity	17	185	1	0.955082
binding	1950	8480	1	0.955082
small molecule binding	583	2847	1	0.955082
peptidase activity, acting on L-amino acid peptides	47	376	1	0.955082
organic cyclic compound binding	1069	4978	1	0.955082
carbohydrate derivative binding	326	1766	1	0.955082
purine nucleoside binding	307	1699	1	0.955082
ribonucleoside binding	307	1699	1	0.955082
purine ribonucleoside binding	307	1699	1	0.955082
nucleoside binding	309	1711	1	0.955082

## Sheet: biological process
Gene Ontology term description	GeneRatio (2887)	BgRatio (12243)	Pvalue	Qvalue
external encapsulating structure organization	110	288	1.45915e-08	1.71105e-05
phenylpropanoid metabolic process	45	97	6.66839e-07	0.000178905
cell cycle	117	331	6.68401e-07	0.000178905
nucleosome organization	34	66	7.62835e-07	0.000178905
protein-DNA complex subunit organization	34	66	7.62835e-07	0.000178905
regulation of DNA metabolic process	29	53	9.69507e-07	0.000189479
DNA alkylation	23	39	2.26877e-06	0.000380062
flavonoid metabolic process	32	64	3.71409e-06	0.000540616
DNA modification	23	40	4.14925e-06	0.000540616
chromosome organization	127	380	6.31447e-06	0.000701498
polysaccharide metabolic process	155	481	6.58048e-06	0.000701498
cell cycle process	90	252	7.92869e-06	0.000774786
DNA duplex unwinding	8	8	9.48963e-06	0.000855988
carbohydrate catabolic process	16	25	1.93004e-05	0.00161659
cell wall organization or biogenesis	83	234	2.35018e-05	0.00183726
polysaccharide catabolic process	15	24	5.31528e-05	0.00373836
cell cycle DNA replication	17	29	5.41961e-05	0.00373836
cell wall organization	43	106	7.1581e-05	0.00452993
histone lysine methylation	28	60	7.33978e-05	0.00452993
chromatin organization	95	284	8.64827e-05	0.00507062
peptidyl-lysine methylation	28	61	0.000105407	0.00588589
peptidyl-lysine modification	34	81	0.000181684	0.00968401
macromolecule methylation	48	127	0.000220596	0.0112468
mucilage metabolic process	9	12	0.000241149	0.0117824
mucilage biosynthetic process	8	10	0.000267305	0.012538
phenylpropanoid biosynthetic process	29	68	0.000383829	0.0173111
mitotic cell cycle	40	104	0.000472221	0.0205089
steroid metabolic process	39	102	0.000632936	0.0265072
oligosaccharide biosynthetic process	5	5	0.000727184	0.0294041
response to stimulus	680	2624	0.000876227	0.0342497
response to stress	355	1311	0.0010206	0.0386059
organelle fission	50	143	0.00131843	0.0483134
multicellular organism reproduction	12	22	0.00166299	0.056573
nuclear division	47	134	0.00168087	0.056573
aromatic amino acid family metabolic process	27	67	0.00168856	0.056573
aminoglycan catabolic process	10	17	0.00192218	0.0626115
histone methylation	32	84	0.00200025	0.0633934
reproduction	42	119	0.00251939	0.0777451
steroid biosynthetic process	34	92	0.00265972	0.079971
methylation	51	151	0.002762	0.0809702
carbohydrate localization	4	4	0.00308706	0.0862211
protein methylation	32	86	0.00308995	0.0862211
regulation of transferase activity	14	29	0.0031617	0.0862211
mitotic cell cycle process	32	87	0.00380228	0.101333
carbohydrate metabolic process	237	866	0.00407712	0.106244
glucan metabolic process	102	342	0.00420324	0.107149
regulation of kinase activity	13	27	0.00453953	0.1109
regulation of protein kinase activity	13	27	0.00453953	0.1109
flower development	31	85	0.0050291	0.120353
negative regulation of cellular metabolic process	27	72	0.00554987	0.130159
carbohydrate derivative catabolic process	10	19	0.00570096	0.130609
protein alkylation	34	96	0.00579182	0.130609
L-phenylalanine metabolic process	11	22	0.00622536	0.135186
erythrose 4-phosphate/phosphoenolpyruvate family amino acid metabolic process	11	22	0.00622536	0.135186
meiotic nuclear division	30	83	0.00663371	0.139796
flavonoid biosynthetic process	14	31	0.00667609	0.139796
glycogen metabolic process	8	14	0.00706657	0.14287
energy reserve metabolic process	8	14	0.00706657	0.14287
meiotic cell cycle	32	91	0.00819392	0.161604
stomatal complex development	9	17	0.00826876	0.161604
multicellular organismal reproductive process	10	20	0.00902035	0.169918
DNA conformation change	15	35	0.0090559	0.169918
meiotic cell cycle process	26	71	0.00912888	0.169918
response to heat	13	29	0.00951841	0.1744
response to jasmonic acid	5	7	0.00988192	0.175573
seed maturation	5	7	0.00988192	0.175573
single-organism organelle organization	119	418	0.0107737	0.1867
positive regulation of protein phosphorylation	8	15	0.0120436	0.1867
positive regulation of phosphorus metabolic process	8	15	0.0120436	0.1867
activation of protein kinase activity	8	15	0.0120436	0.1867
positive regulation of kinase activity	8	15	0.0120436	0.1867
positive regulation of phosphorylation	8	15	0.0120436	0.1867
positive regulation of protein kinase activity	8	15	0.0120436	0.1867
positive regulation of phosphate metabolic process	8	15	0.0120436	0.1867
positive regulation of transferase activity	8	15	0.0120436	0.1867
DNA recombination	25	69	0.0121003	0.1867
DNA replication	57	184	0.0125546	0.191194
diterpenoid biosynthetic process	3	3	0.0131018	0.191611
gibberellin mediated signaling pathway	9	18	0.0131214	0.191611
cellular response to gibberellin stimulus	9	18	0.0131214	0.191611
recombinational repair	13	30	0.0132356	0.191611
regulation of cell cycle phase transition	11	24	0.0137497	0.194257
regulation of mitotic cell cycle phase transition	11	24	0.0137497	0.194257
negative regulation of peptidase activity	6	10	0.0147169	0.198362
regulation of proteolysis	6	10	0.0147169	0.198362
negative regulation of proteolysis	6	10	0.0147169	0.198362
regulation of peptidase activity	6	10	0.0147169	0.198362
energy derivation by oxidation of organic compounds	19	50	0.0157268	0.209566
negative regulation of cellular biosynthetic process	21	57	0.0167418	0.220226
regulation of cell cycle	35	106	0.0169025	0.220226
chromatin modification	57	187	0.0175694	0.224892
lipid metabolic process	227	853	0.0178803	0.224892
negative regulation of nucleobase-containing compound metabolic process	20	54	0.018144	0.224892
negative regulation of nitrogen compound metabolic process	20	54	0.018144	0.224892
developmental growth involved in morphogenesis	17	44	0.0182306	0.224892
microtubule-based process	34	103	0.0184325	0.224892
lignin metabolic process	8	16	0.0191784	0.224892
positive regulation of protein modification process	8	16	0.0191784	0.224892
positive regulation of cellular protein metabolic process	8	16	0.0191784	0.224892
positive regulation of protein metabolic process	8	16	0.0191784	0.224892
negative regulation of biosynthetic process	21	58	0.0205544	0.23763
regulation of cyclin-dependent protein serine/threonine kinase activity	5	8	0.0212534	0.23763
regulation of cyclin-dependent protein kinase activity	5	8	0.0212534	0.23763
phytosteroid metabolic process	18	48	0.0212779	0.23763
phytosteroid biosynthetic process	18	48	0.0212779	0.23763
negative regulation of macromolecule biosynthetic process	20	55	0.0223484	0.24492
negative regulation of cellular macromolecule biosynthetic process	20	55	0.0223484	0.24492
regulation of protein phosphorylation	13	32	0.0238834	0.25694
unidimensional cell growth	13	32	0.0238834	0.25694
covalent chromatin modification	50	164	0.0247718	0.264075
DNA geometric change	12	29	0.0253103	0.267385
carotene metabolic process	6	11	0.0259888	0.2721
membrane lipid biosynthetic process	15	39	0.0268514	0.278644
cell division	31	95	0.0277353	0.283465
response to gibberellin	10	23	0.0277994	0.283465
chemical homeostasis	35	110	0.0295865	0.295392
maltose metabolic process	4	6	0.030566	0.295392
double-strand break repair	4	6	0.030566	0.295392
seed dormancy process	4	6	0.030566	0.295392
dormancy process	4	6	0.030566	0.295392
male gamete generation	4	6	0.030566	0.295392
regulation of phosphorylation	13	33	0.0311144	0.295392
chromatin silencing	18	50	0.0324185	0.295392
negative regulation of transcription, DNA-templated	18	50	0.0324185	0.295392
negative regulation of RNA metabolic process	18	50	0.0324185	0.295392
negative regulation of RNA biosynthetic process	18	50	0.0324185	0.295392
negative regulation of nucleic acid-templated transcription	18	50	0.0324185	0.295392
cellular ion homeostasis	24	71	0.0326136	0.295392
cellular chemical homeostasis	24	71	0.0326136	0.295392
fatty acid metabolic process	83	293	0.0327636	0.295392
response to acid chemical	93	332	0.0329996	0.295392
regulation of mitotic cell cycle	12	30	0.0333602	0.296358
glycolipid biosynthetic process	11	27	0.0356263	0.311765
terpene metabolic process	11	27	0.0356263	0.311765
sucrose metabolic process	5	9	0.0386393	0.335627
negative regulation of gene expression, epigenetic	18	51	0.0393807	0.339552
negative regulation of hydrolase activity	6	12	0.0417866	0.353804
mitotic cytokinesis	23	69	0.0419388	0.353804
cytoskeleton-dependent cytokinesis	23	69	0.0419388	0.353804
histone modification	47	158	0.0432006	0.359729
plant epidermis development	26	80	0.0432547	0.359729
floral organ development	22	66	0.0459455	0.379416
cell wall macromolecule metabolic process	31	99	0.0476477	0.390722
regulation of catalytic activity	23	70	0.0489639	0.397844
negative regulation of cellular process	32	103	0.0494789	0.397844
secondary metabolic process	69	244	0.0495341	0.397844
single organism reproductive process	65	229	0.0515988	0.411608
mitotic cytokinetic process	22	67	0.0536692	0.420565
cytokinesis	25	78	0.054574	0.420565
DNA ligation	2	2	0.0555908	0.420565
DNA methylation	2	2	0.0555908	0.420565
multidimensional cell growth	2	2	0.0555908	0.420565
histone phosphorylation	2	2	0.0555908	0.420565
DNA methylation or demethylation	2	2	0.0555908	0.420565
divalent inorganic anion homeostasis	2	2	0.0555908	0.420565
single-organism process	1624	6728	0.0566996	0.424868
DNA metabolic process	196	753	0.0570981	0.424868
positive regulation of macromolecule metabolic process	8	19	0.0572466	0.424868
secondary metabolite biosynthetic process	42	142	0.0581002	0.426141
cell cycle checkpoint	4	7	0.0581449	0.426141
regulation of cell cycle process	13	36	0.0620142	0.450072
potassium ion transport	6	13	0.0624895	0.450072
very long-chain fatty acid metabolic process	5	10	0.0625617	0.450072
cytokinetic process	24	76	0.0684992	0.489783
response to water deprivation	9	23	0.0704102	0.500395
negative regulation of macromolecule metabolic process	60	214	0.0729842	0.515564
positive regulation of catalytic activity	8	20	0.0763314	0.532326
positive regulation of molecular function	8	20	0.0763314	0.532326
peptidyl-amino acid modification	36	122	0.0769853	0.532326
cellular response to starvation	18	55	0.0780494	0.532326
response to starvation	18	55	0.0780494	0.532326
post-embryonic organ development	24	77	0.0780809	0.532326
cellular response to stress	82	302	0.0805368	0.544024
aminoglycan metabolic process	10	27	0.0819227	0.544024
cellular component assembly involved in morphogenesis	10	27	0.0819227	0.544024
multicellular organismal process	264	1040	0.0823668	0.544024
cell wall biogenesis	19	59	0.0824296	0.544024
metal ion transport	73	267	0.0837713	0.544024
response to inorganic substance	43	150	0.0858822	0.544024
membrane lipid metabolic process	17	52	0.0859041	0.544024
negative regulation of cellular protein metabolic process	6	14	0.0882066	0.544024
negative regulation of catalytic activity	6	14	0.0882066	0.544024
negative regulation of protein metabolic process	6	14	0.0882066	0.544024
double-strand break repair via homologous recombination	3	5	0.0890754	0.544024
xenobiotic metabolic process	3	5	0.0890754	0.544024
response to xenobiotic stimulus	3	5	0.0890754	0.544024
spindle checkpoint	3	5	0.0890754	0.544024
pyridoxal phosphate metabolic process	3	5	0.0890754	0.544024
pyridoxal phosphate biosynthetic process	3	5	0.0890754	0.544024
aldehyde biosynthetic process	3	5	0.0890754	0.544024
spindle assembly checkpoint	3	5	0.0890754	0.544024
cellular response to xenobiotic stimulus	3	5	0.0890754	0.544024
regulation of phosphate metabolic process	13	38	0.0912141	0.551343
regulation of phosphorus metabolic process	13	38	0.0912141	0.551343
ion homeostasis	30	101	0.092728	0.557619
threonine metabolic process	4	8	0.0950363	0.565698
gamete generation	4	8	0.0950363	0.565698
cellulose metabolic process	32	109	0.0964944	0.569008
regulation of nucleobase-containing compound metabolic process	97	365	0.0969746	0.569008
cellular component organization	436	1756	0.097048	0.569008
response to extracellular stimulus	20	64	0.099026	0.577717
negative regulation of metabolic process	67	246	0.100138	0.581311
chromosome organization involved in meiosis	10	28	0.101586	0.58681
cellular response to nutrient levels	18	57	0.10451	0.600741
glycolipid metabolic process	11	32	0.111565	0.627457
liposaccharide metabolic process	11	32	0.111565	0.627457
regulation of cell growth	9	25	0.112368	0.627457
response to water	9	25	0.112368	0.627457
pollen wall assembly	9	25	0.112368	0.627457
extracellular matrix assembly	9	25	0.112368	0.627457
single-multicellular organism process	256	1017	0.113651	0.629108
organic hydroxy compound biosynthetic process	30	103	0.113736	0.629108
pollen development	14	43	0.115368	0.635137
multi-organism process	103	393	0.118345	0.647548
reproductive shoot system development	33	115	0.118727	0.647548
negative regulation of biological process	80	301	0.121451	0.659341
cellular response to extracellular stimulus	19	62	0.1237	0.665386
cellular response to external stimulus	19	62	0.1237	0.665386
response to osmotic stress	60	222	0.127682	0.681746
lysine metabolic process	5	12	0.129648	0.681746
cellular potassium ion transport	5	12	0.129648	0.681746
potassium ion transmembrane transport	5	12	0.129648	0.681746
regulation of protein serine/threonine kinase activity	5	12	0.129648	0.681746
phosphorelay signal transduction system	11	33	0.13334	0.698032
response to nutrient levels	18	59	0.135913	0.707448
anatomical structure formation involved in morphogenesis	19	63	0.139773	0.707448
monocarboxylic acid biosynthetic process	32	113	0.140463	0.707448
acetate metabolic process	2	3	0.140569	0.707448
regulation of nucleoside metabolic process	2	3	0.140569	0.707448
response to auxin	2	3	0.140569	0.707448
regulation of meristem growth	2	3	0.140569	0.707448
polyol transport	2	3	0.140569	0.707448
regulation of developmental growth	2	3	0.140569	0.707448
aspartate family amino acid metabolic process	12	37	0.141523	0.709206
DNA packaging	3	6	0.147585	0.718102
chromatin assembly or disassembly	3	6	0.147585	0.718102
alkaloid metabolic process	3	6	0.147585	0.718102
leaf morphogenesis	3	6	0.147585	0.718102
shoot system morphogenesis	3	6	0.147585	0.718102
organic hydroxy compound transport	3	6	0.147585	0.718102
chromatin assembly	3	6	0.147585	0.718102
regulation of growth	13	41	0.148549	0.719808
response to hormone	83	317	0.149605	0.721939
response to external stimulus	136	533	0.152997	0.724531
positive regulation of cellular metabolic process	8	23	0.15337	0.724531
response to lipid	18	60	0.153437	0.724531
sesquiterpenoid metabolic process	6	16	0.153849	0.724531
nucleobase transport	6	16	0.153849	0.724531
negative regulation of molecular function	6	16	0.153849	0.724531
extracellular matrix organization	11	34	0.157225	0.734529
extracellular structure organization	11	34	0.157225	0.734529
cellular homeostasis	38	138	0.15855	0.737781
response to other organism	90	347	0.162297	0.751579
cell growth	29	103	0.162797	0.751579
single-organism metabolic process	923	3823	0.167243	0.769078
regulation of molecular function	24	84	0.169816	0.77786
organelle localization	5	13	0.171622	0.782174
inorganic anion transport	41	151	0.172092	0.782174
homeostatic process	53	199	0.173505	0.785549
acyl-CoA metabolic process	14	46	0.176585	0.787324
thioester metabolic process	14	46	0.176585	0.787324
anatomical structure development	226	908	0.177222	0.787324
fatty acid biosynthetic process	29	104	0.177301	0.787324
response to bacterium	31	112	0.179323	0.787324
regulation of nitrogen compound metabolic process	97	378	0.18186	0.787324
pigmentation	11	35	0.18309	0.787324
pigment accumulation	11	35	0.18309	0.787324
pigment accumulation in response to UV light	11	35	0.18309	0.787324
pigment accumulation in tissues in response to UV light	11	35	0.18309	0.787324
pigment accumulation in tissues	11	35	0.18309	0.787324
cell morphogenesis	38	140	0.183535	0.787324
response to biotic stimulus	92	358	0.184888	0.787324
aspartate family amino acid biosynthetic process	8	24	0.185078	0.787324
floral organ morphogenesis	8	24	0.185078	0.787324
post-embryonic organ morphogenesis	8	24	0.185078	0.787324
response to endogenous stimulus	91	354	0.185493	0.787324
multicellular organismal development	221	889	0.185982	0.787324
fluid transport	17	58	0.188873	0.796684
alcohol biosynthetic process	27	97	0.190478	0.800576
amide biosynthetic process	4	10	0.191882	0.800736
protein homooligomerization	4	10	0.191882	0.800736
cellular polysaccharide metabolic process	77	298	0.193895	0.803507
cellular response to DNA damage stimulus	32	117	0.194636	0.803507
cellular glucan metabolic process	75	290	0.195069	0.803507
cellular response to lipid	13	43	0.195287	0.803507
post-embryonic morphogenesis	21	74	0.199021	0.816006
response to external biotic stimulus	90	352	0.203014	0.82948
chromosome segregation	27	98	0.206875	0.838172
negative regulation of gene expression	52	198	0.207031	0.838172
root morphogenesis	16	55	0.20739	0.838172
multi-organism reproductive process	7	21	0.208001	0.838172
cellular component organization or biogenesis	456	1874	0.21036	0.843539
alpha-amino acid biosynthetic process	11	36	0.210771	0.843539
proline metabolic process	3	7	0.214665	0.844919
regulation of gibberellic acid mediated signaling pathway	3	7	0.214665	0.844919
detoxification of inorganic compound	3	7	0.214665	0.844919
detoxification	3	7	0.214665	0.844919
regulation of multicellular organismal process	58	223	0.215439	0.844919
regulation of multicellular organismal development	58	223	0.215439	0.844919
cell death	5	14	0.217964	0.849141
carotenoid metabolic process	5	14	0.217964	0.849141
reproductive structure development	51	196	0.231764	0.874847
reproductive system development	51	196	0.231764	0.874847
gene silencing	48	184	0.23375	0.874847
sexual reproduction	6	18	0.235044	0.874847
respiratory electron transport chain	6	18	0.235044	0.874847
post-embryonic development	93	368	0.236207	0.874847
zinc II ion transport	2	4	0.237991	0.874847
negative regulation of DNA replication	2	4	0.237991	0.874847
deoxyribonucleoside monophosphate biosynthetic process	2	4	0.237991	0.874847
deoxyribonucleoside monophosphate metabolic process	2	4	0.237991	0.874847
pyrimidine deoxyribonucleoside monophosphate metabolic process	2	4	0.237991	0.874847
pyrimidine deoxyribonucleoside monophosphate biosynthetic process	2	4	0.237991	0.874847
response to high light intensity	2	4	0.237991	0.874847
carotenoid biosynthetic process	2	4	0.237991	0.874847
negative regulation of DNA metabolic process	2	4	0.237991	0.874847
flavone metabolic process	2	4	0.237991	0.874847
flavone biosynthetic process	2	4	0.237991	0.874847
anion homeostasis	2	4	0.237991	0.874847
cation transport	122	488	0.240792	0.882377
cellular component morphogenesis	48	185	0.246884	0.898886
lysine biosynthetic process	4	11	0.248364	0.898886
diterpenoid metabolic process	4	11	0.248364	0.898886
defense response to bacterium	4	11	0.248364	0.898886
regulation of biological quality	95	378	0.252727	0.911863
hemicellulose metabolic process	16	57	0.254753	0.913552
xylan metabolic process	16	57	0.254753	0.913552
oligosaccharide metabolic process	30	113	0.258939	0.921829
DNA repair	27	101	0.259903	0.921829
drug transport	24	89	0.260206	0.921829
response to drug	24	89	0.260206	0.921829
cellular respiration	10	34	0.266989	0.93066
phloem or xylem histogenesis	5	15	0.267553	0.93066
developmental cell growth	15	54	0.278903	0.93066
response to UV	18	66	0.280946	0.93066
root system development	21	78	0.281176	0.93066
root development	21	78	0.281176	0.93066
single-organism developmental process	275	1131	0.281943	0.93066
alcohol metabolic process	38	147	0.285749	0.93066
tyrosine metabolic process	3	8	0.286442	0.93066
meiosis I	3	8	0.286442	0.93066
abscisic acid metabolic process	3	8	0.286442	0.93066
programmed cell death	3	8	0.286442	0.93066
phenol-containing compound catabolic process	3	8	0.286442	0.93066
apocarotenoid metabolic process	3	8	0.286442	0.93066
dicarboxylic acid biosynthetic process	3	8	0.286442	0.93066
tertiary alcohol metabolic process	3	8	0.286442	0.93066
beta-glucan metabolic process	34	131	0.290362	0.93066
growth	43	168	0.294955	0.93066
gametophyte development	29	111	0.29592	0.93066
root epidermal cell differentiation	13	47	0.304927	0.93066
plant epidermal cell differentiation	13	47	0.304927	0.93066
cell wall polysaccharide metabolic process	17	63	0.305536	0.93066
cell fate specification	4	12	0.307721	0.93066
sphingolipid biosynthetic process	4	12	0.307721	0.93066
monoterpene metabolic process	5	16	0.319237	0.93066
divalent metal ion transport	24	92	0.322041	0.93066
divalent inorganic cation transport	24	92	0.322041	0.93066
regulation of post-embryonic development	34	133	0.325245	0.93066
carbon fixation	6	20	0.326058	0.93066
developmental growth	21	80	0.326181	0.93066
response to oxygen-containing compound	90	365	0.330785	0.93066
hyperosmotic response	8	28	0.332816	0.93066
sulfate transport	8	28	0.332816	0.93066
sulfur compound transport	8	28	0.332816	0.93066
asparagine biosynthetic process	2	5	0.337269	0.93066
glutamine metabolic process	2	5	0.337269	0.93066
enzyme linked receptor protein signaling pathway	2	5	0.337269	0.93066
folic acid-containing compound biosynthetic process	2	5	0.337269	0.93066
monocarboxylic acid transport	2	5	0.337269	0.93066
sesquiterpenoid biosynthetic process	2	5	0.337269	0.93066
regulation of histone modification	2	5	0.337269	0.93066
pteridine-containing compound biosynthetic process	2	5	0.337269	0.93066
regulation of chromatin organization	2	5	0.337269	0.93066
regulation of chromatin modification	2	5	0.337269	0.93066
regulation of organ morphogenesis	2	5	0.337269	0.93066
regulation of gene expression, epigenetic	33	130	0.345208	0.93066
response to chemical	265	1100	0.350088	0.93066
regulation of macromolecule metabolic process	282	1172	0.353522	0.93066
transition metal ion transport	17	65	0.357297	0.93066
regulation of meristem development	17	65	0.357297	0.93066
histidine metabolic process	3	9	0.359586	0.93066
manganese ion transport	3	9	0.359586	0.93066
response to toxic substance	3	9	0.359586	0.93066
galacturonan metabolic process	3	9	0.359586	0.93066
imidazole-containing compound metabolic process	3	9	0.359586	0.93066
organic hydroxy compound catabolic process	3	9	0.359586	0.93066
cellular aldehyde metabolic process	4	13	0.36821	0.93066
second-messenger-mediated signaling	4	13	0.36821	0.93066
cellular modified amino acid metabolic process	11	41	0.368661	0.93066
lipid biosynthetic process	103	423	0.370912	0.93066
sphingolipid metabolic process	6	21	0.373281	0.93066
carbohydrate transport	6	21	0.373281	0.93066
response to abiotic stimulus	187	777	0.385027	0.93066
shoot system development	49	199	0.390403	0.93066
biological regulation	642	2699	0.396704	0.93066
microtubule cytoskeleton organization	10	38	0.405807	0.93066
response to metal ion	29	117	0.413993	0.93066
acetyl-CoA biosynthetic process	1	2	0.416026	0.93066
protein monoubiquitination	1	2	0.416026	0.93066
regulation of pH	1	2	0.416026	0.93066
mitotic cell cycle checkpoint	1	2	0.416026	0.93066
isoprenoid catabolic process	1	2	0.416026	0.93066
regulation of cell size	1	2	0.416026	0.93066
aspartate family amino acid catabolic process	1	2	0.416026	0.93066
aromatic amino acid family biosynthetic process	1	2	0.416026	0.93066
nucleoside diphosphate biosynthetic process	1	2	0.416026	0.93066
pyrimidine nucleoside diphosphate metabolic process	1	2	0.416026	0.93066
pyrimidine nucleoside diphosphate biosynthetic process	1	2	0.416026	0.93066
nucleoside triphosphate catabolic process	1	2	0.416026	0.93066
deoxyribonucleoside diphosphate metabolic process	1	2	0.416026	0.93066
deoxyribonucleoside diphosphate biosynthetic process	1	2	0.416026	0.93066
pyrimidine deoxyribonucleoside diphosphate metabolic process	1	2	0.416026	0.93066
pyrimidine deoxyribonucleoside diphosphate biosynthetic process	1	2	0.416026	0.93066
deoxyribonucleoside triphosphate metabolic process	1	2	0.416026	0.93066
pyrimidine deoxyribonucleoside triphosphate metabolic process	1	2	0.416026	0.93066
auxin-activated signaling pathway	1	2	0.416026	0.93066
tetraterpenoid catabolic process	1	2	0.416026	0.93066
terpenoid catabolic process	1	2	0.416026	0.93066
carotenoid catabolic process	1	2	0.416026	0.93066
histone ubiquitination	1	2	0.416026	0.93066
shikimate metabolic process	1	2	0.416026	0.93066
choline metabolic process	1	2	0.416026	0.93066
cellular monovalent inorganic cation homeostasis	1	2	0.416026	0.93066
regulation of cellular pH	1	2	0.416026	0.93066
microtubule polymerization or depolymerization	1	2	0.416026	0.93066
thioester biosynthetic process	1	2	0.416026	0.93066
ketone biosynthetic process	1	2	0.416026	0.93066
cell cycle phase transition	1	2	0.416026	0.93066
mitotic cell cycle phase transition	1	2	0.416026	0.93066
negative regulation of mitotic cell cycle	1	2	0.416026	0.93066
chromosome separation	1	2	0.416026	0.93066
specification of axis polarity	1	2	0.416026	0.93066
cellular response to auxin stimulus	1	2	0.416026	0.93066
acyl-CoA biosynthetic process	1	2	0.416026	0.93066
quinone biosynthetic process	1	2	0.416026	0.93066
carbohydrate biosynthetic process	7	26	0.416789	0.93066
organonitrogen compound catabolic process	21	84	0.420701	0.93066
anatomical structure morphogenesis	116	483	0.426982	0.93066
response to ionizing radiation	4	14	0.428308	0.93066
cell fate commitment	4	14	0.428308	0.93066
pyridine-containing compound biosynthetic process	4	14	0.428308	0.93066
acetyl-CoA metabolic process	3	10	0.431459	0.93066
DNA catabolic process	3	10	0.431459	0.93066
nucleoside diphosphate metabolic process	3	10	0.431459	0.93066
regulation of DNA replication	2	6	0.432111	0.93066
asparagine metabolic process	2	6	0.432111	0.93066
sister chromatid cohesion	2	6	0.432111	0.93066
pyridoxine metabolic process	2	6	0.432111	0.93066
plant-type secondary cell wall biogenesis	2	6	0.432111	0.93066
dehiscence	2	6	0.432111	0.93066
primary meristem tissue development	2	6	0.432111	0.93066
cellular modified amino acid biosynthetic process	2	6	0.432111	0.93066
embryonic meristem development	2	6	0.432111	0.93066
cellular response to acid chemical	22	89	0.440404	0.93066
hormone transport	10	39	0.441398	0.93066
defense response, incompatible interaction	16	64	0.441999	0.93066
regulation of hormone levels	20	81	0.44927	0.93066
regulation of hydrolase activity	8	31	0.45314	0.93066
death	7	27	0.4599	0.93066
cellular developmental process	86	360	0.465284	0.93066
cellular carbohydrate metabolic process	89	373	0.469103	0.93066
cell differentiation	53	221	0.469982	0.93066
ion transport	176	741	0.469998	0.93066
regulation of cellular component size	10	40	0.47676	0.93066
regulation of anatomical structure size	10	40	0.47676	0.93066
response to symbiont	4	15	0.486765	0.93066
positive regulation of biosynthetic process	4	15	0.486765	0.93066
protein oligomerization	4	15	0.486765	0.93066
starch metabolic process	34	142	0.491939	0.93066
cellular cation homeostasis	8	32	0.492749	0.93066
tissue development	58	244	0.497108	0.93066
fruit development	16	66	0.497135	0.93066
meristem maintenance	3	11	0.500119	0.93066
regulation of primary metabolic process	140	592	0.500745	0.93066
reactive oxygen species metabolic process	27	113	0.50527	0.93066
plant-type cell wall organization	6	24	0.513252	0.93066
cellular response to stimulus	236	1001	0.514578	0.93066
oxidation-reduction process	29	122	0.515546	0.93066
regionalization	17	71	0.51728	0.93066
morphogenesis of a branching structure	2	7	0.519089	0.93066
iron ion transport	2	7	0.519089	0.93066
regulation of chromosome organization	2	7	0.519089	0.93066
vitamin B6 metabolic process	2	7	0.519089	0.93066
small molecule biosynthetic process	103	437	0.521345	0.93066
regulation of biological process	579	2458	0.522549	0.93066
organic hydroxy compound metabolic process	58	246	0.525667	0.93066
tryptophan metabolic process	5	20	0.526337	0.93066
floral organ formation	5	20	0.526337	0.93066
defense response to other organism	21	89	0.539938	0.93066
plant-type cell wall biogenesis	7	29	0.543465	0.93066
plant-type cell wall organization or biogenesis	13	55	0.548401	0.93066
negative regulation of response to biotic stimulus	1	3	0.553754	0.93066
glycerol metabolic process	1	3	0.553754	0.93066
glycerol-3-phosphate metabolic process	1	3	0.553754	0.93066
proline biosynthetic process	1	3	0.553754	0.93066
vitamin catabolic process	1	3	0.553754	0.93066
purine nucleobase biosynthetic process	1	3	0.553754	0.93066
response to ethylene	1	3	0.553754	0.93066
glucuronoxylan metabolic process	1	3	0.553754	0.93066
intercellular transport	1	3	0.553754	0.93066
organic cation transport	1	3	0.553754	0.93066
triose phosphate transport	1	3	0.553754	0.93066
GDP-mannose transport	1	3	0.553754	0.93066
glyceraldehyde-3-phosphate metabolic process	1	3	0.553754	0.93066
mRNA 3'-end processing	1	3	0.553754	0.93066
purine nucleotide-sugar transport	1	3	0.553754	0.93066
water-soluble vitamin catabolic process	1	3	0.553754	0.93066
purine nucleobase salvage	1	3	0.553754	0.93066
cellular alkane metabolic process	1	3	0.553754	0.93066
pectin metabolic process	1	3	0.553754	0.93066
negative regulation of cell cycle	1	3	0.553754	0.93066
phosphatidylethanolamine metabolic process	1	3	0.553754	0.93066
plant-type spore development	1	3	0.553754	0.93066
nitrogen cycle metabolic process	1	3	0.553754	0.93066
ammonium ion metabolic process	1	3	0.553754	0.93066
porphyrin-containing compound catabolic process	9	38	0.556743	0.93066
tetrapyrrole catabolic process	9	38	0.556743	0.93066
glutamine family amino acid metabolic process	15	64	0.559285	0.93066
movement of cell or subcellular component	3	12	0.564252	0.93066
ammonium transport	11	47	0.567843	0.93066
regulation of cellular process	379	1617	0.56837	0.93066
regulation of developmental process	61	262	0.570047	0.93066
indolalkylamine metabolic process	5	21	0.574167	0.93066
nucleus organization	5	21	0.574167	0.93066
inorganic ion homeostasis	13	56	0.577518	0.93066
organic acid biosynthetic process	80	344	0.578526	0.93066
carboxylic acid biosynthetic process	80	344	0.578526	0.93066
phenol-containing compound metabolic process	10	43	0.578983	0.93066
indole-containing compound metabolic process	7	30	0.583166	0.93066
regulation of protein modification process	21	91	0.585833	0.93066
seed development	15	65	0.586173	0.93066
hydrogen peroxide metabolic process	24	104	0.58637	0.93066
cofactor catabolic process	9	39	0.591347	0.93066
inositol metabolic process	4	17	0.595131	0.93066
cellular metal ion homeostasis	4	17	0.595131	0.93066
cellular biogenic amine metabolic process	14	61	0.595652	0.93066
cellular amine metabolic process	14	61	0.595652	0.93066
monocarboxylic acid metabolic process	157	675	0.595688	0.93066
regulation of carbohydrate metabolic process	2	8	0.596638	0.93066
triglyceride metabolic process	2	8	0.596638	0.93066
methionine biosynthetic process	2	8	0.596638	0.93066
response to gravity	2	8	0.596638	0.93066
gravitropism	2	8	0.596638	0.93066
seed germination	2	8	0.596638	0.93066
inositol lipid-mediated signaling	2	8	0.596638	0.93066
seedling development	2	8	0.596638	0.93066
cell septum assembly	2	8	0.596638	0.93066
hexose metabolic process	44	191	0.598946	0.93066
response to light intensity	25	109	0.600301	0.93066
disaccharide metabolic process	24	105	0.607247	0.93066
response to reactive oxygen species	18	79	0.609686	0.93066
amine metabolic process	15	66	0.61236	0.93066
positive regulation of metabolic process	26	114	0.613558	0.93066
folic acid-containing compound metabolic process	3	13	0.623065	0.93066
xylem and phloem pattern formation	3	13	0.623065	0.93066
RNA 3'-end processing	3	13	0.623065	0.93066
pteridine-containing compound metabolic process	3	13	0.623065	0.93066
response to organic substance	158	683	0.626817	0.93066
response to oxidative stress	21	93	0.62986	0.93066
single-organism biosynthetic process	244	1052	0.633929	0.93066
protein complex subunit organization	93	405	0.636364	0.93066
polyamine metabolic process	8	36	0.639786	0.93066
cellular amide metabolic process	8	36	0.639786	0.93066
reproductive process	148	642	0.642397	0.93066
metal ion homeostasis	9	41	0.656391	0.93066
cell communication	165	717	0.658684	0.93066
regulation of response to biotic stimulus	1	4	0.659008	0.93066
polyamine catabolic process	1	4	0.659008	0.93066
protein import into nucleus	1	4	0.659008	0.93066
response to iron ion	1	4	0.659008	0.93066
vascular transport	1	4	0.659008	0.93066
cadmium ion transport	1	4	0.659008	0.93066
epithelial cell differentiation	1	4	0.659008	0.93066
protein localization to nucleus	1	4	0.659008	0.93066
ethanolamine-containing compound metabolic process	1	4	0.659008	0.93066
regulation of apoptotic process	1	4	0.659008	0.93066
purine-containing compound salvage	1	4	0.659008	0.93066
protein acylation	1	4	0.659008	0.93066
protein targeting to nucleus	1	4	0.659008	0.93066
CDP-diacylglycerol metabolic process	1	4	0.659008	0.93066
long-day photoperiodism	1	4	0.659008	0.93066
nuclear import	1	4	0.659008	0.93066
single-organism nuclear import	1	4	0.659008	0.93066
response to transition metal nanoparticle	1	4	0.659008	0.93066
peptide metabolic process	2	9	0.664367	0.93066
isoleucine metabolic process	2	9	0.664367	0.93066
methionine metabolic process	2	9	0.664367	0.93066
neutral lipid metabolic process	2	9	0.664367	0.93066
acylglycerol metabolic process	2	9	0.664367	0.93066
superoxide metabolic process	2	9	0.664367	0.93066
fertilization	2	9	0.664367	0.93066
regulation of stomatal movement	2	9	0.664367	0.93066
vesicle docking	2	9	0.664367	0.93066
macromolecular complex subunit organization	152	662	0.66547	0.93066
monosaccharide metabolic process	51	226	0.666653	0.93066
organ morphogenesis	24	108	0.66701	0.93066
phosphorylation	68	300	0.668984	0.93066
auxin transport	8	37	0.672555	0.93066
response to topologically incorrect protein	16	73	0.675278	0.93066
actin polymerization or depolymerization	3	14	0.67618	0.93066
response to insect	3	14	0.67618	0.93066
cellular lipid metabolic process	161	703	0.68333	0.93066
cellular response to hormone stimulus	44	197	0.687506	0.93066
cellular response to endogenous stimulus	44	197	0.687506	0.93066
regulation of cell proliferation	4	19	0.688564	0.93066
leaf development	4	19	0.688564	0.93066
detection of external stimulus	7	33	0.690823	0.93066
salicylic acid metabolic process	7	33	0.690823	0.93066
benzene-containing compound metabolic process	7	33	0.690823	0.93066
hormone-mediated signaling pathway	43	193	0.692751	0.93066
metabolic process	2168	9235	0.693406	0.93066
system development	124	545	0.695538	0.93066
pigment metabolic process	5	24	0.700501	0.93066
pigment biosynthetic process	5	24	0.700501	0.93066
inositol phosphate biosynthetic process	8	38	0.703439	0.93066
polyol biosynthetic process	8	38	0.703439	0.93066
developmental process	337	1463	0.710213	0.93066
arginine metabolic process	6	29	0.711779	0.93066
phototransduction	6	29	0.711779	0.93066
cell development	38	173	0.720412	0.93066
cation homeostasis	12	57	0.722019	0.93066
genetic transfer	2	10	0.722594	0.93066
epithelium development	2	10	0.722594	0.93066
macromolecule catabolic process	70	314	0.727336	0.93066
pyrimidine nucleoside monophosphate metabolic process	4	20	0.729121	0.93066
ether metabolic process	4	20	0.729121	0.93066
phospholipid biosynthetic process	15	71	0.730143	0.93066
developmental process involved in reproduction	138	610	0.730993	0.93066
jasmonic acid metabolic process	13	62	0.732198	0.93066
phosphatidylglycerol metabolic process	8	39	0.732366	0.93066
regulation of cellular metabolic process	139	615	0.735995	0.93066
organ formation	5	25	0.736271	0.93066
meiotic mismatch repair	1	5	0.739443	0.93066
mismatch repair	1	5	0.739443	0.93066
amine catabolic process	1	5	0.739443	0.93066
cytokinin metabolic process	1	5	0.739443	0.93066
stomatal movement	1	5	0.739443	0.93066
NADH dehydrogenase complex assembly	1	5	0.739443	0.93066
polyamine transport	1	5	0.739443	0.93066
alpha-pinene metabolic process	1	5	0.739443	0.93066
pinene metabolic process	1	5	0.739443	0.93066
cellular biogenic amine catabolic process	1	5	0.739443	0.93066
regulation of nuclear division	1	5	0.739443	0.93066
positive regulation by symbiont of host innate immune response	1	5	0.739443	0.93066
modulation by symbiont of host innate immune response	1	5	0.739443	0.93066
positive regulation by organism of innate immune response in other organism involved in symbiotic interaction	1	5	0.739443	0.93066
modulation by organism of innate immune response in other organism involved in symbiotic interaction	1	5	0.739443	0.93066
positive regulation by symbiont of host defense response	1	5	0.739443	0.93066
positive regulation by organism of defense response of other organism involved in symbiotic interaction	1	5	0.739443	0.93066
modulation by organism of immune response of other organism involved in symbiotic interaction	1	5	0.739443	0.93066
modulation by symbiont of host immune response	1	5	0.739443	0.93066
positive regulation by organism of immune response of other organism involved in symbiotic interaction	1	5	0.739443	0.93066
positive regulation by symbiont of host immune response	1	5	0.739443	0.93066
response to immune response of other organism involved in symbiotic interaction	1	5	0.739443	0.93066
response to host immune response	1	5	0.739443	0.93066
single-organism cellular process	1075	4620	0.743888	0.93066
polyol metabolic process	15	72	0.750712	0.93066
protein phosphorylation	32	149	0.757191	0.93066
positive regulation of cellular process	8	40	0.759303	0.93066
pyrimidine nucleoside triphosphate metabolic process	3	16	0.765287	0.93066
indoleacetic acid metabolic process	3	16	0.765287	0.93066
regulation of cellular ketone metabolic process	3	16	0.765287	0.93066
telomere maintenance	4	21	0.765581	0.93066
telomere organization	4	21	0.765581	0.93066
cellular hormone metabolic process	4	21	0.765581	0.93066
anatomical structure homeostasis	4	21	0.765581	0.93066
defense response	53	243	0.766326	0.93066
triterpenoid biosynthetic process	2	11	0.772033	0.93066
alditol metabolic process	2	11	0.772033	0.93066
organelle assembly	2	11	0.772033	0.93066
detection of abiotic stimulus	6	31	0.773415	0.93066
detection of light stimulus	6	31	0.773415	0.93066
rhythmic process	6	31	0.773415	0.93066
response to hexose	10	50	0.773917	0.93066
response to monosaccharide	10	50	0.773917	0.93066
regulation of metabolic process	319	1399	0.776579	0.93066
organelle organization	247	1090	0.783831	0.93066
inositol phosphate metabolic process	9	46	0.789929	0.93066
alpha-amino acid metabolic process	54	250	0.792902	0.93066
signaling	144	645	0.792963	0.93066
single organism signaling	144	645	0.792963	0.93066
amide transport	21	102	0.795527	0.93066
lipid transport	4	22	0.798084	0.93066
aging	4	22	0.798084	0.93066
lipid localization	4	22	0.798084	0.93066
transition metal ion homeostasis	6	32	0.800274	0.93066
karyogamy	1	6	0.80091	0.93066
morphogenesis of a polarized epithelium	1	6	0.80091	0.93066
morphogenesis of an epithelium	1	6	0.80091	0.93066
maintenance of meristem identity	1	6	0.80091	0.93066
regulation of ethylene-activated signaling pathway	1	6	0.80091	0.93066
regulation of abscisic acid biosynthetic process	1	6	0.80091	0.93066
unsaturated fatty acid metabolic process	1	6	0.80091	0.93066
cellular polysaccharide biosynthetic process	1	6	0.80091	0.93066
cellular response to oxidative stress	1	6	0.80091	0.93066
cellular response to reactive oxygen species	1	6	0.80091	0.93066
cellular carbohydrate biosynthetic process	1	6	0.80091	0.93066
modification of morphology or physiology of other organism	1	6	0.80091	0.93066
amino acid salvage	1	6	0.80091	0.93066
regulation of RNA splicing	1	6	0.80091	0.93066
modification by symbiont of host morphology or physiology	1	6	0.80091	0.93066
negative regulation of response to stimulus	1	6	0.80091	0.93066
tissue morphogenesis	1	6	0.80091	0.93066
modification of morphology or physiology of other organism involved in symbiotic interaction	1	6	0.80091	0.93066
modulation by symbiont of host defense response	1	6	0.80091	0.93066
response to defenses of other organism involved in symbiotic interaction	1	6	0.80091	0.93066
response to host defenses	1	6	0.80091	0.93066
modulation by organism of defense response of other organism involved in symbiotic interaction	1	6	0.80091	0.93066
alditol phosphate metabolic process	1	6	0.80091	0.93066
L-methionine salvage	1	6	0.80091	0.93066
response to host	1	6	0.80091	0.93066
signal transduction	143	642	0.801467	0.93066
amino acid transmembrane transport	3	17	0.801749	0.93066
cellular response to abscisic acid stimulus	3	17	0.801749	0.93066
cellular response to alcohol	3	17	0.801749	0.93066
detection of stimulus	7	37	0.803444	0.93066
embryo development ending in seed dormancy	9	47	0.811385	0.93066
phyllome development	16	80	0.81175	0.93066
cell morphogenesis involved in differentiation	19	94	0.813279	0.93066
triterpenoid metabolic process	2	12	0.81359	0.93066
riboflavin metabolic process	2	12	0.81359	0.93066
regulation of seed germination	2	12	0.81359	0.93066
membrane docking	2	12	0.81359	0.93066
regulation of homeostatic process	2	12	0.81359	0.93066
regulation of seedling development	2	12	0.81359	0.93066
response to organonitrogen compound	10	52	0.815721	0.93066
auxin metabolic process	5	28	0.824552	0.93066
cell recognition	4	23	0.82684	0.93066
ubiquitin-dependent protein catabolic process	8	43	0.828314	0.93066
coenzyme biosynthetic process	13	67	0.828998	0.93066
nucleoside triphosphate metabolic process	9	48	0.831141	0.93066
cell proliferation	3	18	0.833324	0.93066
adaxial/abaxial axis specification	3	18	0.833324	0.93066
carbohydrate derivative transport	3	18	0.833324	0.93066
organic acid transmembrane transport	3	18	0.833324	0.93066
intracellular signal transduction	53	250	0.834151	0.93066
cellular amino acid biosynthetic process	52	246	0.838289	0.93066
regulation of cellular component organization	23	115	0.846265	0.93066
hormone metabolic process	7	39	0.846515	0.93066
purine nucleobase metabolic process	1	7	0.84788	0.93066
glutathione metabolic process	1	7	0.84788	0.93066
endocytosis	1	7	0.84788	0.93066
G-protein coupled receptor signaling pathway	1	7	0.84788	0.93066
glutamine family amino acid biosynthetic process	1	7	0.84788	0.93066
gibberellin metabolic process	1	7	0.84788	0.93066
regulation of cell morphogenesis involved in differentiation	1	7	0.84788	0.93066
nucleotide-sugar transport	1	7	0.84788	0.93066
oxalate metabolic process	1	7	0.84788	0.93066
regulation of secondary metabolic process	1	7	0.84788	0.93066
organelle fusion	1	7	0.84788	0.93066
interaction with host	1	7	0.84788	0.93066
cell wall thickening	1	7	0.84788	0.93066
regulation of cell development	1	7	0.84788	0.93066
regulation of phosphorelay signal transduction system	1	7	0.84788	0.93066
L-methionine biosynthetic process	1	7	0.84788	0.93066
regulation of alcohol biosynthetic process	1	7	0.84788	0.93066
stem cell maintenance	2	13	0.84823	0.93066
stem cell differentiation	2	13	0.84823	0.93066
stem cell development	2	13	0.84823	0.93066
regulation of RNA biosynthetic process	63	297	0.851751	0.93066
axis specification	4	24	0.852108	0.93066
regulation of gene expression	235	1053	0.852901	0.93066
pattern specification process	22	111	0.853771	0.93066
generation of precursor metabolites and energy	48	230	0.85501	0.93066
pyrimidine nucleoside monophosphate biosynthetic process	3	19	0.860467	0.93066
negative regulation of developmental process	3	19	0.860467	0.93066
immune system process	34	167	0.860469	0.93066
inorganic ion transmembrane transport	9	50	0.865789	0.93066
inorganic cation transmembrane transport	9	50	0.865789	0.93066
glycine metabolic process	6	35	0.866116	0.93066
cell surface receptor signaling pathway	5	30	0.868868	0.93066
regulation of transcription, DNA-templated	62	295	0.869251	0.93066
regulation of nucleic acid-templated transcription	62	295	0.869251	0.93066
single-organism carbohydrate metabolic process	102	474	0.872135	0.93066
response to alcohol	4	25	0.874172	0.93066
peptide transport	14	75	0.87517	0.93066
transmembrane transport	28	141	0.875664	0.93066
polysaccharide biosynthetic process	2	14	0.876905	0.93066
positive regulation of immune system process	2	14	0.876905	0.93066
protein folding	2	14	0.876905	0.93066
pyrimidine nucleoside triphosphate biosynthetic process	2	14	0.876905	0.93066
pyrimidine ribonucleoside triphosphate metabolic process	2	14	0.876905	0.93066
pyrimidine ribonucleoside triphosphate biosynthetic process	2	14	0.876905	0.93066
acidic amino acid transport	2	14	0.876905	0.93066
L-glutamate transport	2	14	0.876905	0.93066
lipid modification	2	14	0.876905	0.93066
positive regulation of defense response	2	14	0.876905	0.93066
flavin-containing compound metabolic process	2	14	0.876905	0.93066
positive regulation of innate immune response	2	14	0.876905	0.93066
cellular transition metal ion homeostasis	2	14	0.876905	0.93066
positive regulation of immune response	2	14	0.876905	0.93066
energy quenching	2	14	0.876905	0.93066
regulation of cell communication	26	132	0.878445	0.93066
ion transmembrane transport	23	118	0.878657	0.93066
monovalent inorganic cation transport	29	146	0.878931	0.93066
response to fungus	16	85	0.879973	0.93066
glycerolipid biosynthetic process	11	61	0.88244	0.93066
glycerophospholipid biosynthetic process	11	61	0.88244	0.93066
regulation of anatomical structure morphogenesis	3	20	0.883646	0.93066
anion transmembrane transport	3	20	0.883646	0.93066
tRNA wobble base modification	1	8	0.883772	0.93066
CTP biosynthetic process	1	8	0.883772	0.93066
mitochondrion organization	1	8	0.883772	0.93066
ethylene metabolic process	1	8	0.883772	0.93066
auxin polar transport	1	8	0.883772	0.93066
nucleoside transport	1	8	0.883772	0.93066
endosomal transport	1	8	0.883772	0.93066
pyridine nucleotide biosynthetic process	1	8	0.883772	0.93066
regulation of isoprenoid metabolic process	1	8	0.883772	0.93066
one-carbon compound transport	1	8	0.883772	0.93066
copper ion transmembrane transport	1	8	0.883772	0.93066
regulation of growth rate	1	8	0.883772	0.93066
amino acid import	1	8	0.883772	0.93066
L-amino acid import	1	8	0.883772	0.93066
cellular alkene metabolic process	1	8	0.883772	0.93066
CTP metabolic process	1	8	0.883772	0.93066
regulation of lipid biosynthetic process	1	8	0.883772	0.93066
monovalent inorganic cation homeostasis	1	8	0.883772	0.93066
histone lysine demethylation	1	8	0.883772	0.93066
cellular divalent inorganic cation homeostasis	1	8	0.883772	0.93066
maintenance of protein localization in organelle	1	8	0.883772	0.93066
olefin metabolic process	1	8	0.883772	0.93066
cellular response to oxygen-containing compound	26	133	0.887516	0.93066
sulfur amino acid biosynthetic process	32	161	0.888158	0.93066
regulation of RNA metabolic process	64	307	0.888166	0.93066
protein targeting to peroxisome	6	37	0.899118	0.93066
peroxisomal transport	6	37	0.899118	0.93066
protein localization to peroxisome	6	37	0.899118	0.93066
establishment of protein localization to peroxisome	6	37	0.899118	0.93066
IMP biosynthetic process	2	15	0.900501	0.93066
L-amino acid transport	2	15	0.900501	0.93066
IMP metabolic process	2	15	0.900501	0.93066
protein localization to membrane	2	15	0.900501	0.93066
establishment of protein localization to membrane	2	15	0.900501	0.93066
organ development	83	395	0.901386	0.93066
anion transport	65	315	0.907265	0.93066
dicarboxylic acid metabolic process	7	43	0.909785	0.93066
establishment of protein localization to organelle	7	43	0.909785	0.93066
activation of innate immune response	1	9	0.911197	0.93066
activation of immune response	1	9	0.911197	0.93066
protein demethylation	1	9	0.911197	0.93066
phosphate ion transport	1	9	0.911197	0.93066
embryonic pattern specification	1	9	0.911197	0.93066
C4-dicarboxylate transport	1	9	0.911197	0.93066
protein processing	1	9	0.911197	0.93066
histone demethylation	1	9	0.911197	0.93066
regulation of lipid metabolic process	1	9	0.911197	0.93066
cell wall modification	1	9	0.911197	0.93066
steroid hormone mediated signaling pathway	1	9	0.911197	0.93066
nucleobase biosynthetic process	1	9	0.911197	0.93066
response to steroid hormone	1	9	0.911197	0.93066
protein maturation	1	9	0.911197	0.93066
demethylation	1	9	0.911197	0.93066
cellular response to steroid hormone stimulus	1	9	0.911197	0.93066
divalent inorganic cation homeostasis	1	9	0.911197	0.93066
glucose metabolic process	27	141	0.91354	0.93066
embryo development	11	64	0.916605	0.93066
dephosphorylation	5	33	0.917386	0.93066
negative regulation of cell differentiation	2	16	0.919817	0.93066
positive regulation of response to stimulus	2	16	0.919817	0.93066
adaxial/abaxial pattern specification	3	22	0.91994	0.93066
glycerolipid metabolic process	27	142	0.920331	0.93066
nucleoside triphosphate biosynthetic process	7	44	0.92156	0.93066
immune response	24	128	0.922071	0.93066
innate immune response	24	128	0.922071	0.93066
ATP biosynthetic process	4	28	0.924094	0.93066
purine nucleoside triphosphate metabolic process	4	28	0.924094	0.93066
purine nucleoside triphosphate biosynthetic process	4	28	0.924094	0.93066
purine ribonucleoside triphosphate metabolic process	4	28	0.924094	0.93066
purine ribonucleoside triphosphate biosynthetic process	4	28	0.924094	0.93066
ATP metabolic process	4	28	0.924094	0.93066
nucleocytoplasmic transport	6	39	0.924879	0.93066
nuclear transport	6	39	0.924879	0.93066
regulation of cell death	16	90	0.926932	0.93066
regulation of programmed cell death	16	90	0.926932	0.93066
toxin metabolic process	9	55	0.927755	0.93066
glycerophospholipid metabolic process	25	134	0.929937	0.93066
sulfur compound biosynthetic process	46	233	0.931717	0.93066
peroxisome organization	7	45	0.931975	0.93066
rRNA modification	1	10	0.932153	0.93066
cotranslational protein targeting to membrane	1	10	0.932153	0.93066
protein dealkylation	1	10	0.932153	0.93066
protein ubiquitination	1	10	0.932153	0.93066
ribosome assembly	1	10	0.932153	0.93066
post-embryonic root development	1	10	0.932153	0.93066
regulation of cell division	1	10	0.932153	0.93066
cellular metabolic compound salvage	22	120	0.932457	0.93066
dicarboxylic acid transport	3	23	0.933905	0.93066
response to abscisic acid	3	23	0.933905	0.93066
multi-organism cellular process	3	23	0.933905	0.93066
regulation of cell differentiation	3	23	0.933905	0.93066
electron transport chain	11	66	0.934382	0.93066
cation transmembrane transport	11	66	0.934382	0.93066
mRNA processing	2	17	0.93556	0.93066
symbiosis, encompassing mutualism through parasitism	2	17	0.93556	0.93066
interspecies interaction between organisms	2	17	0.93556	0.93066
protein localization to organelle	8	51	0.938539	0.93066
anatomical structure arrangement	8	51	0.938539	0.93066
phospholipid metabolic process	33	174	0.94042	0.93066
positive regulation of biological process	29	155	0.940444	0.93066
response to radiation	84	411	0.945419	0.93066
immune effector process	3	24	0.94559	0.93066
S-glycoside biosynthetic process	12	73	0.947937	0.93066
glycosinolate biosynthetic process	12	73	0.947937	0.93066
cytoskeleton organization	20	113	0.948047	0.93066
phosphatidylinositol biosynthetic process	1	11	0.948165	0.93066
copper ion transport	1	11	0.948165	0.93066
abscisic acid-activated signaling pathway	1	11	0.948165	0.93066
viral process	1	11	0.948165	0.93066
organophosphate catabolic process	1	11	0.948165	0.93066
nucleoside phosphate catabolic process	1	11	0.948165	0.93066
alpha-amino acid catabolic process	1	11	0.948165	0.93066
regulation of innate immune response	2	18	0.948339	0.93066
regulation of immune response	2	18	0.948339	0.93066
sulfur amino acid metabolic process	32	172	0.952428	0.93066
cellular nitrogen compound catabolic process	15	89	0.952497	0.93066
heterocycle catabolic process	15	89	0.952497	0.93066
RNA export from nucleus	3	25	0.955329	0.93066
pentose metabolic process	3	25	0.955329	0.93066
nuclear export	3	25	0.955329	0.93066
phosphatidylinositol metabolic process	4	31	0.955431	0.93066
response to light stimulus	75	374	0.956828	0.93066
aromatic compound catabolic process	15	90	0.95761	0.93066
single-organism cellular localization	9	59	0.957786	0.93066
response to temperature stimulus	21	120	0.957824	0.93066
ribonucleoside triphosphate metabolic process	6	43	0.959648	0.93066
ribonucleoside triphosphate biosynthetic process	6	43	0.959648	0.93066
protein import	1	12	0.960399	0.93066
maintenance of protein location in cell	1	12	0.960399	0.93066
maintenance of protein location	1	12	0.960399	0.93066
proton transport	10	65	0.961649	0.93066
protein dephosphorylation	3	26	0.963416	0.93066
cellular component assembly	75	377	0.963971	0.93066
regulation of immune system process	2	20	0.967014	0.93066
polyamine biosynthetic process	2	20	0.967014	0.93066
nucleobase metabolic process	2	20	0.967014	0.93066
amine biosynthetic process	2	20	0.967014	0.93066
regulation of defense response	2	20	0.967014	0.93066
cellular biogenic amine biosynthetic process	2	20	0.967014	0.93066
quinone metabolic process	2	20	0.967014	0.93066
citrate metabolic process	4	33	0.969149	0.93066
tricarboxylic acid metabolic process	4	33	0.969149	0.93066
vitamin metabolic process	5	39	0.969614	0.93066
water-soluble vitamin metabolic process	5	39	0.969614	0.93066
photoperiodism	5	39	0.969614	0.93066
UMP biosynthetic process	1	13	0.969746	0.93066
protein targeting to membrane	1	13	0.969746	0.93066
cellular component disassembly	1	13	0.969746	0.93066
macromolecular complex disassembly	1	13	0.969746	0.93066
protein complex disassembly	1	13	0.969746	0.93066
cellular protein complex disassembly	1	13	0.969746	0.93066
UMP metabolic process	1	13	0.969746	0.93066
defense response to fungus	1	13	0.969746	0.93066
maintenance of location in cell	1	13	0.969746	0.93066
RNA splicing, via transesterification reactions	8	56	0.970099	0.93066
RNA splicing, via transesterification reactions with bulged adenosine as nucleophile	8	56	0.970099	0.93066
proteasome assembly	8	56	0.970099	0.93066
RNA localization	3	27	0.970108	0.93066
specification of symmetry	3	27	0.970108	0.93066
nucleic acid transport	3	27	0.970108	0.93066
RNA transport	3	27	0.970108	0.93066
establishment of RNA localization	3	27	0.970108	0.93066
purine ribonucleoside monophosphate metabolic process	6	45	0.970844	0.93066
purine ribonucleoside monophosphate biosynthetic process	6	45	0.970844	0.93066
pyruvate metabolic process	56	292	0.97103	0.93066
regulation of organelle organization	12	78	0.972297	0.93066
cellular macromolecule biosynthetic process	234	1099	0.972936	0.93066
amino acid transport	11	73	0.973354	0.93066
organic cyclic compound catabolic process	15	94	0.973545	0.93066
pyrimidine nucleoside metabolic process	2	21	0.973718	0.93066
pyrimidine ribonucleoside metabolic process	2	21	0.973718	0.93066
purine nucleoside biosynthetic process	4	34	0.974421	0.93066
purine ribonucleoside biosynthetic process	4	34	0.974421	0.93066
protein deneddylation	5	40	0.974495	0.93066
purine nucleoside monophosphate metabolic process	6	46	0.975297	0.93066
purine nucleoside monophosphate biosynthetic process	6	46	0.975297	0.93066
nucleobase-containing compound catabolic process	6	46	0.975297	0.93066
protein complex assembly	50	266	0.975549	0.93066
transcription, DNA-templated	16	100	0.976092	0.93066
nucleotide-sugar biosynthetic process	1	14	0.976888	0.93066
regulation of flower development	1	14	0.976888	0.93066
regulation of transmembrane transporter activity	1	14	0.976888	0.93066
regulation of transporter activity	1	14	0.976888	0.93066
regulation of ion transmembrane transporter activity	1	14	0.976888	0.93066
coenzyme metabolic process	58	305	0.977632	0.93066
tropism	5	41	0.978638	0.93066
biological adhesion	5	41	0.978638	0.93066
single-organism transport	318	1477	0.978646	0.93066
mRNA catabolic process	2	22	0.979096	0.93066
nucleotide-sugar metabolic process	2	22	0.979096	0.93066
cellular ketone metabolic process	2	22	0.979096	0.93066
regulation of transmembrane transport	3	29	0.980173	0.93066
regulation of ion transmembrane transport	3	29	0.980173	0.93066
protein complex biogenesis	50	269	0.980616	0.93066
actin filament organization	8	59	0.981063	0.93066
organic cyclic compound biosynthetic process	131	645	0.981444	0.93066
single-organism localization	320	1491	0.98233	0.93066
pyrimidine ribonucleoside monophosphate metabolic process	1	15	0.982344	0.93066
pyrimidine ribonucleoside monophosphate biosynthetic process	1	15	0.982344	0.93066
pyrimidine ribonucleotide metabolic process	1	15	0.982344	0.93066
pyrimidine ribonucleotide biosynthetic process	1	15	0.982344	0.93066
regulation of cell morphogenesis	1	15	0.982344	0.93066
pyrimidine ribonucleoside biosynthetic process	1	15	0.982344	0.93066
pyrimidine nucleoside biosynthetic process	1	15	0.982344	0.93066
regulation of shoot system development	1	15	0.982344	0.93066
regulation of reproductive process	1	15	0.982344	0.93066
photosynthetic electron transport chain	4	36	0.982528	0.93066
nucleic acid-templated transcription	17	108	0.982978	0.93066
regulation of response to stress	2	23	0.9834	0.93066
response to carbohydrate	23	139	0.98357	0.93066
energy coupled proton transmembrane transport, against electrochemical gradient	3	30	0.9839	0.93066
production of siRNA involved in RNA interference	3	30	0.9839	0.93066
hydrogen ion transmembrane transport	3	30	0.9839	0.93066
purine-containing compound biosynthetic process	9	66	0.984736	0.93066
nitrogen compound transport	56	301	0.985156	0.93066
meristem structural organization	6	49	0.985156	0.93066
protein modification by small protein removal	6	49	0.985156	0.93066
cellular response to chemical stimulus	65	344	0.98553	0.93066
response to salicylic acid	4	37	0.985603	0.93066
tRNA modification	1	16	0.986513	0.93066
L-serine metabolic process	1	16	0.986513	0.93066
regulation of Ran protein signal transduction	1	16	0.986513	0.93066
regulation of Rab protein signal transduction	1	16	0.986513	0.93066
regulation of Ral protein signal transduction	1	16	0.986513	0.93066
regulation of Rap protein signal transduction	1	16	0.986513	0.93066
regulation of Cdc42 protein signal transduction	1	16	0.986513	0.93066
regulation of Rac protein signal transduction	1	16	0.986513	0.93066
regulation of Rho protein signal transduction	1	16	0.986513	0.93066
regulation of GTPase activity	1	16	0.986513	0.93066
RNA catabolic process	2	24	0.986837	0.93066
purine ribonucleotide metabolic process	9	67	0.986895	0.93066
actin filament-based process	9	67	0.986895	0.93066
actin cytoskeleton organization	9	67	0.986895	0.93066
sulfur compound metabolic process	64	341	0.987261	0.93066
chloroplast organization	7	56	0.987761	0.93066
organic substance biosynthetic process	489	2244	0.987773	0.93066
purine ribonucleotide biosynthetic process	8	62	0.988202	0.93066
regulation of signal transduction	8	62	0.988202	0.93066
regulation of signaling	8	62	0.988202	0.93066
response to disaccharide	9	68	0.988767	0.93066
cellular response to organic substance	61	329	0.989261	0.93066
nucleoside monophosphate metabolic process	10	74	0.9894	0.93066
regulation of macromolecule biosynthetic process	80	419	0.989412	0.93066
calcium ion transport	2	25	0.989577	0.93066
lactate metabolic process	5	45	0.989692	0.93066
ubiquinone metabolic process	1	17	0.989697	0.93066
regulation of ARF protein signal transduction	1	17	0.989697	0.93066
regulation of Ras protein signal transduction	1	17	0.989697	0.93066
regulation of small GTPase mediated signal transduction	1	17	0.989697	0.93066
purine nucleotide biosynthetic process	8	63	0.989958	0.93066
organic substance catabolic process	89	462	0.990013	0.93066
regulation of biosynthetic process	86	448	0.990032	0.93066
organophosphate biosynthetic process	51	282	0.990034	0.93066
RNA interference	4	39	0.990278	0.93066
purine ribonucleoside metabolic process	4	39	0.990278	0.93066
regulation of cellular macromolecule biosynthetic process	79	416	0.990599	0.93066
biosynthetic process	536	2458	0.990812	0.93066
hydrogen transport	14	97	0.990875	0.93066
catabolic process	97	501	0.991062	0.93066
ribonucleoprotein complex assembly	5	46	0.991448	0.93066
ribonucleoprotein complex subunit organization	5	46	0.991448	0.93066
organic acid transport	18	119	0.991632	0.93066
carboxylic acid transport	18	119	0.991632	0.93066
regulation of cellular biosynthetic process	82	432	0.991768	0.93066
proteolysis involved in cellular protein catabolic process	34	201	0.991883	0.93066
protein catabolic process	38	221	0.991991	0.93066
cellular protein catabolic process	38	221	0.991991	0.93066
pyridine-containing compound metabolic process	25	156	0.992257	0.93066
macromolecular complex assembly	58	319	0.992402	0.93066
cellular component biogenesis	107	551	0.992855	0.93066
S-glycoside metabolic process	12	88	0.993061	0.93066
glycosinolate metabolic process	12	88	0.993061	0.93066
regulation of ion transport	10	77	0.993295	0.93066
purine nucleoside metabolic process	4	41	0.99348	0.93066
branched-chain amino acid metabolic process	2	27	0.993489	0.93066
NADP metabolic process	21	137	0.993652	0.93066
ribonucleoside monophosphate biosynthetic process	7	60	0.9938	0.93066
ribonucleoside monophosphate metabolic process	7	60	0.9938	0.93066
salicylic acid mediated signaling pathway	3	35	0.994458	0.93066
cellular response to salicylic acid stimulus	3	35	0.994458	0.93066
meristem development	19	128	0.994761	0.93066
regulation of intracellular signal transduction	2	28	0.994863	0.93066
nucleoside monophosphate biosynthetic process	9	73	0.994923	0.93066
nucleoside biosynthetic process	5	49	0.995163	0.93066
ribonucleoside biosynthetic process	5	49	0.995163	0.93066
purine nucleotide metabolic process	11	85	0.995308	0.93066
ribonucleotide metabolic process	11	85	0.995308	0.93066
ribose phosphate metabolic process	11	85	0.995308	0.93066
isoprenoid metabolic process	42	247	0.995577	0.93066
ribonucleotide biosynthetic process	10	80	0.995813	0.93066
ribose phosphate biosynthetic process	10	80	0.995813	0.93066
response to organic cyclic compound	22	146	0.995985	0.93066
glycosylation	5	50	0.996012	0.93066
serine family amino acid metabolic process	7	63	0.996338	0.93066
macromolecule biosynthetic process	242	1180	0.996372	0.93066
Golgi vesicle transport	3	37	0.99642	0.93066
cellular amino acid catabolic process	1	21	0.996493	0.93066
cellular macromolecule catabolic process	43	255	0.996705	0.93066
regulation of cellular protein metabolic process	34	210	0.996801	0.93066
regulation of protein metabolic process	34	210	0.996801	0.93066
glycosyl compound biosynthetic process	17	121	0.99681	0.93066
nucleotide transport	2	30	0.996812	0.93066
pyridine nucleotide metabolic process	22	148	0.996868	0.93066
cellular amino acid metabolic process	112	587	0.996904	0.93066
mRNA metabolic process	4	45	0.99712	0.93066
carbohydrate mediated signaling	3	38	0.997128	0.93066
cellular response to carbohydrate stimulus	3	38	0.997128	0.93066
oxidoreduction coenzyme metabolic process	25	165	0.997289	0.93066
cellular protein complex assembly	39	237	0.997319	0.93066
pyrimidine nucleotide metabolic process	6	59	0.997569	0.93066
pyrimidine-containing compound biosynthetic process	6	59	0.997569	0.93066
nucleic acid phosphodiester bond hydrolysis	6	59	0.997569	0.93066
maintenance of location	4	46	0.99766	0.93066
photosynthesis	7	66	0.997864	0.93066
posttranscriptional gene silencing by RNA	7	66	0.997864	0.93066
gene silencing by RNA	12	96	0.997926	0.93066
purine-containing compound metabolic process	12	96	0.997926	0.93066
nicotinamide nucleotide metabolic process	21	146	0.997957	0.93066
nucleoside metabolic process	6	60	0.997987	0.93066
ribonucleoside metabolic process	6	60	0.997987	0.93066
tRNA processing	3	40	0.998158	0.93066
nucleotide biosynthetic process	21	147	0.998208	0.93066
posttranscriptional gene silencing	7	67	0.99822	0.93066
nucleobase-containing compound transport	6	61	0.998336	0.93066
carboxylic acid metabolic process	247	1218	0.998339	0.93066
nucleoside phosphate biosynthetic process	24	164	0.998405	0.93066
cellular lipid catabolic process	8	74	0.998454	0.93066
porphyrin-containing compound metabolic process	26	175	0.998478	0.93066
regulation of response to stimulus	12	98	0.998486	0.93066
pyrimidine nucleotide biosynthetic process	5	55	0.998512	0.93066
RNA phosphodiester bond hydrolysis	3	41	0.998527	0.93066
cofactor biosynthetic process	30	197	0.998644	0.93066
terpenoid metabolic process	28	187	0.998723	0.93066
tetrapyrrole metabolic process	27	182	0.998767	0.93066
terpenoid biosynthetic process	21	151	0.998949	0.93066
regulation of localization	13	108	0.999219	0.93066
peptidyl-proline modification	2	36	0.999254	0.93066
organic anion transport	18	137	0.999268	0.93066
fatty acid catabolic process	7	72	0.999298	0.93066
monocarboxylic acid catabolic process	7	72	0.999298	0.93066
modification-dependent protein catabolic process	21	154	0.999302	0.93066
modification-dependent macromolecule catabolic process	21	154	0.999302	0.93066
proteolysis	45	281	0.999355	0.93066
isoprenoid biosynthetic process	24	171	0.999356	0.93066
lipid catabolic process	8	79	0.999373	0.93066
cofactor metabolic process	74	426	0.999379	0.93066
cytoplasmic transport	21	155	0.999392	0.93066
carbohydrate derivative biosynthetic process	35	233	0.999576	0.93066
cellular macromolecular complex assembly	44	280	0.999587	0.93066
rRNA processing	1	29	0.999594	0.93066
pyrimidine-containing compound metabolic process	7	75	0.999603	0.93066
phosphate-containing compound metabolic process	332	1630	0.999606	0.93066
aromatic compound biosynthetic process	100	558	0.999619	0.93066
protein glycosylation	2	39	0.999642	0.93066
macromolecule glycosylation	2	39	0.999642	0.93066
phosphorus metabolic process	342	1677	0.999643	0.93066
photosynthesis, light reaction	5	62	0.999644	0.93066
porphyrin-containing compound biosynthetic process	14	119	0.999656	0.93066
glycosyl compound metabolic process	19	148	0.999665	0.93066
oxoacid metabolic process	252	1270	0.999668	0.93066
carbohydrate derivative metabolic process	51	318	0.999675	0.93066
organic acid metabolic process	252	1271	0.999687	0.93066
regulation of transport	11	103	0.999756	0.93066
tetraterpenoid metabolic process	16	133	0.999761	0.93066
N-terminal protein lipidation	2	41	0.999782	0.93066
N-terminal protein amino acid modification	2	41	0.999782	0.93066
response to nitrogen compound	14	122	0.999788	0.93066
glycoprotein metabolic process	2	42	0.99983	0.93066
glycoprotein biosynthetic process	2	42	0.99983	0.93066
RNA biosynthetic process	21	164	0.999831	0.93066
response to cold	8	87	0.99986	0.93066
ribosome biogenesis	2	43	0.999867	0.93066
cellular biosynthetic process	460	2227	0.999875	0.93066
tetrapyrrole biosynthetic process	14	126	0.999891	0.93066
RNA splicing	17	144	0.999894	0.93066
response to red or far red light	17	144	0.999894	0.93066
nucleobase-containing small molecule metabolic process	69	420	0.999895	0.93066
cellular process	1943	8579	0.999901	0.93066
nucleoside phosphate metabolic process	64	396	0.999907	0.93066
tetraterpenoid biosynthetic process	14	128	0.999922	0.93066
membrane organization	28	210	0.999936	0.93066
organonitrogen compound biosynthetic process	92	540	0.999939	0.93066
small molecule catabolic process	9	98	0.99994	0.93066
organophosphate ester transport	3	55	0.999942	0.93066
nucleotide metabolic process	58	371	0.999949	0.93066
protein modification by small protein conjugation	15	137	0.999952	0.93066
organic acid catabolic process	8	93	0.999956	0.93066
carboxylic acid catabolic process	8	93	0.999956	0.93066
protein lipidation	2	48	0.999962	0.93066
lipoprotein metabolic process	2	48	0.999962	0.93066
lipoprotein biosynthetic process	2	48	0.999962	0.93066
regulation of translational elongation	5	73	0.999966	0.93066
organophosphate metabolic process	108	626	0.999969	0.93066
dsRNA fragmentation	4	67	0.999976	0.93066
response to dsRNA	4	67	0.999976	0.93066
production of small RNA involved in gene silencing by RNA	4	67	0.999976	0.93066
cellular response to dsRNA	4	67	0.999976	0.93066
cellular response to nitrogen compound	4	67	0.999976	0.93066
localization	459	2257	0.999979	0.93066
establishment of localization	437	2165	0.999986	0.93066
cellular catabolic process	66	426	0.999989	0.93066
single-organism catabolic process	12	127	0.99999	0.93066
transport	381	1918	0.99999	0.93066
ncRNA processing	4	71	0.999991	0.93066
plastid membrane organization	16	157	0.999996	0.93066
protein targeting	27	223	0.999996	0.93066
small molecule metabolic process	334	1718	0.999996	0.93066
amino acid activation	11	126	0.999996	0.93066
tRNA aminoacylation	11	126	0.999996	0.93066
vesicle-mediated transport	16	159	0.999997	0.93066
nucleobase-containing compound biosynthetic process	46	332	0.999997	0.93066
tRNA aminoacylation for protein translation	9	115	0.999998	0.93066
RNA modification	16	163	0.999998	0.93066
protein modification by small protein conjugation or removal	18	176	0.999999	0.93066
organonitrogen compound metabolic process	199	1102	0.999999	0.93066
regulation of translation	8	111	0.999999	0.93066
cellular response to organic cyclic compound	8	112	0.999999	0.93066
single-organism membrane organization	17	174	0.999999	0.93066
translation	20	200	1	0.93066
heterocycle biosynthetic process	71	493	1	0.93066
ribonucleoprotein complex biogenesis	8	123	1	0.93066
cellular nitrogen compound biosynthetic process	73	506	1	0.93066
intracellular protein transport	34	293	1	0.93066
cellular protein localization	36	307	1	0.93066
cellular macromolecule localization	36	308	1	0.93066
organic cyclic compound metabolic process	534	2706	1	0.93066
RNA processing	36	309	1	0.93066
plastid organization	29	269	1	0.93066
rRNA metabolic process	15	184	1	0.93066
primary metabolic process	1250	5861	1	0.93066
single-organism intracellular transport	33	299	1	0.93066
posttranscriptional regulation of gene expression	16	192	1	0.93066
cellular protein modification process	205	1201	1	0.93066
protein modification process	206	1211	1	0.93066
cellular aromatic compound metabolic process	505	2613	1	0.93066
tRNA metabolic process	14	186	1	0.93066
organic substance transport	110	739	1	0.93066
cellular localization	59	465	1	0.93066
macromolecule localization	88	629	1	0.93066
nucleic acid metabolic process	350	1922	1	0.93066
organic substance metabolic process	1483	6908	1	0.93066
establishment of localization in cell	53	441	1	0.93066
intracellular transport	52	439	1	0.93066
macromolecule modification	234	1381	1	0.93066
protein localization	75	574	1	0.93066
establishment of protein localization	49	430	1	0.93066
protein transport	48	427	1	0.93066
cellular metabolic process	1403	6648	1	0.93066
nitrogen compound metabolic process	534	2845	1	0.93066
gene expression	170	1116	1	0.93066
nucleobase-containing compound metabolic process	400	2262	1	0.93066
heterocycle metabolic process	440	2470	1	0.93066
cellular nitrogen compound metabolic process	445	2499	1	0.93066
cellular macromolecule metabolic process	793	4104	1	0.93066
cellular protein metabolic process	284	1742	1	0.93066
RNA metabolic process	120	1055	1	0.93066
protein metabolic process	334	2091	1	0.93066
ncRNA metabolic process	30	385	1	0.93066
macromolecule metabolic process	981	4973	1	0.93066
