# Supplementary material for: De novo assembly of the Platycladus orientalis (L.) Franco transcriptome provides insight into the development and pollination mechanism of female cone based on RNA-Seq data
Source: Sci Rep. 2019 Jul 15;9:10191. doi: 10.1038/s41598-019-46696-6 (PMC6629706; doi:10.1038/s41598-019-46696-6)
Supplement: Supplementary file 8 — Supplementary Table S7 [file 41598_2019_46696_MOESM8_ESM.xlsx]

## Sheet: KEGG
Supplementary Table S7 DEGs subjected to KEGG pathway analysis.
Pathway	DEGs with pathway annotation (1448)	All genes with pathway annotation (6007)	RichFactor	Pvalue	Qvalue	Pathway ID
Flavonoid biosynthesis	57	89	0.640449	1.21928e-15	1.49971e-13	ko00941
Phenylpropanoid biosynthesis	91	201	0.452736	2.75978e-11	1.69726e-09	ko00940
Cutin, suberine and wax biosynthesis	39	66	0.590909	1.35562e-09	5.55805e-08	ko00073
DNA replication	38	67	0.567164	1.08841e-08	3.34686e-07	ko03030
Starch and sucrose metabolism	95	235	0.404255	1.604e-08	3.94583e-07	ko00500
Monoterpenoid biosynthesis	13	19	0.684211	5.73314e-05	0.00117529	ko00902
Zeatin biosynthesis	18	32	0.5625	0.000100066	0.00169406	ko00908
Glutathione metabolism	47	118	0.398305	0.000110183	0.00169406	ko00480
Linoleic acid metabolism	20	39	0.512821	0.000229109	0.00313116	ko00591
Fatty acid elongation	22	45	0.488889	0.000274624	0.00337788	ko00062
Brassinosteroid biosynthesis	20	40	0.5	0.000354926	0.00396872	ko00905
Cyanoamino acid metabolism	28	64	0.4375	0.000452471	0.00463783	ko00460
Plant hormone signal transduction	76	225	0.337778	0.000644642	0.00609931	ko04075
Diterpenoid biosynthesis	23	51	0.45098	0.000859716	0.00755322	ko00904
Degradation of aromatic compounds	11	18	0.611111	0.000925997	0.00759317	ko01220
Circadian rhythm - plant	28	67	0.41791	0.00109361	0.00840709	ko04712
Flavone and flavonol biosynthesis	8	12	0.666667	0.00222653	0.0161096	ko00944
Betalain biosynthesis	7	10	0.7	0.00287444	0.019642	ko00965
Stilbenoid, diarylheptanoid and gingerol biosynthesis	17	37	0.459459	0.00312879	0.0202548	ko00945
Mismatch repair	22	53	0.415094	0.00399926	0.0245955	ko03430
Tyrosine metabolism	23	58	0.396552	0.00644169	0.0377299	ko00350
Pentose and glucuronate interconversions	30	82	0.365854	0.00803483	0.044922	ko00040
Arachidonic acid metabolism	14	31	0.451613	0.00855606	0.0457564	ko00590
Anthocyanin biosynthesis	3	3	1	0.0142248	0.072902	ko00942
Glycolysis / Gluconeogenesis	54	177	0.305085	0.0318933	0.156915	ko00010
Phenylalanine metabolism	20	57	0.350877	0.0426726	0.201874	ko00360
Carotenoid biosynthesis	16	44	0.363636	0.0482374	0.219748	ko00906
Amino sugar and nucleotide sugar metabolism	51	174	0.293103	0.0697533	0.306416	ko00520
Homologous recombination	19	58	0.327586	0.088706	0.376236	ko03440
Limonene and pinene degradation	6	14	0.428571	0.0985427	0.404025	ko00903
Phenylalanine, tyrosine and tryptophan biosynthesis	17	52	0.326923	0.105165	0.417269	ko00400
alpha-Linolenic acid metabolism	27	91	0.296703	0.137568	0.528776	ko00592
Glycosphingolipid biosynthesis - ganglio series	4	9	0.444444	0.151699	0.565423	ko00604
Other types of O-glycan biosynthesis	3	6	0.5	0.157531	0.569893	ko00514
Non-homologous end-joining	6	16	0.375	0.169866	0.593511	ko03450
Galactose metabolism	31	109	0.284404	0.17812	0.593511	ko00052
Base excision repair	17	56	0.303571	0.178536	0.593511	ko03410
Nucleotide excision repair	23	79	0.291139	0.186722	0.604389	ko03420
Photosynthesis - antenna proteins	10	33	0.30303	0.263645	0.814073	ko00196
Pyrimidine metabolism	40	150	0.266667	0.269273	0.814073	ko00240
Carbon fixation in photosynthetic organisms	26	95	0.273684	0.271358	0.814073	ko00710
Arginine and proline metabolism	21	76	0.276316	0.282865	0.82839	ko00330
Phagosome	25	92	0.271739	0.290185	0.830064	ko04145
Nitrogen metabolism	10	34	0.294118	0.298239	0.833715	ko00910
Biotin metabolism	7	23	0.304348	0.314589	0.859876	ko00780
Lysine biosynthesis	4	12	0.333333	0.327804	0.876042	ko00300
Ubiquitin mediated proteolysis	43	166	0.259036	0.334748	0.876042	ko04120
Lysine degradation	10	36	0.277778	0.370272	0.948822	ko00310
Plant-pathogen interaction	44	174	0.252874	0.401192	0.997361	ko04626
Glycosaminoglycan degradation	8	29	0.275862	0.405431	0.997361	ko00531
Tryptophan metabolism	13	50	0.26	0.439163	1	ko00380
Ubiquinone and other terpenoid-quinone biosynthesis	15	59	0.254237	0.465782	1	ko00130
Other glycan degradation	7	27	0.259259	0.49251	1	ko00511
Histidine metabolism	5	19	0.263158	0.50376	1	ko00340
Isoquinoline alkaloid biosynthesis	5	19	0.263158	0.50376	1	ko00950
Fatty acid biosynthesis	12	48	0.25	0.506828	1	ko00061
Glycine, serine and threonine metabolism	27	110	0.245455	0.507474	1	ko00260
Fructose and mannose metabolism	17	69	0.246377	0.516067	1	ko00051
Arginine biosynthesis	9	36	0.25	0.521908	1	ko00220
Fatty acid degradation	16	66	0.242424	0.547826	1	ko00071
beta-Alanine metabolism	15	62	0.241935	0.552899	1	ko00410
Glucosinolate biosynthesis	1	3	0.333333	0.565281	1	ko00966
Monobactam biosynthesis	2	8	0.25	0.613909	1	ko00261
Vitamin B6 metabolism	4	17	0.235294	0.619951	1	ko00750
Folate biosynthesis	5	23	0.217391	0.688317	1	ko00790
Ether lipid metabolism	6	28	0.214286	0.705882	1	ko00565
Citrate cycle (TCA cycle)	13	60	0.216667	0.726652	1	ko00020
ABC transporters	23	104	0.221154	0.730381	1	ko02010
Ascorbate and aldarate metabolism	10	47	0.212766	0.735412	1	ko00053
Taurine and hypotaurine metabolism	3	15	0.2	0.743152	1	ko00430
Sphingolipid metabolism	12	57	0.210526	0.760097	1	ko00600
Pyruvate metabolism	21	97	0.216495	0.76125	1	ko00620
Purine metabolism	41	185	0.221622	0.773898	1	ko00230
Tropane, piperidine and pyridine alkaloid biosynthesis	3	16	0.1875	0.783684	1	ko00960
Nicotinate and nicotinamide metabolism	7	37	0.189189	0.828381	1	ko00760
Biosynthesis of unsaturated fatty acids	9	47	0.191489	0.838709	1	ko01040
Cysteine and methionine metabolism	22	107	0.205607	0.844104	1	ko00270
Caffeine metabolism	1	7	0.142857	0.856948	1	ko00232
Alanine, aspartate and glutamate metabolism	10	53	0.188679	0.860862	1	ko00250
Pentose phosphate pathway	11	59	0.186441	0.879505	1	ko00030
Inositol phosphate metabolism	15	78	0.192308	0.881582	1	ko00562
Pantothenate and CoA biosynthesis	6	35	0.171429	0.884682	1	ko00770
Endocytosis	48	228	0.210526	0.890989	1	ko04144
Protein processing in endoplasmic reticulum	64	300	0.213333	0.900245	1	ko04141
Steroid biosynthesis	6	36	0.166667	0.900574	1	ko00100
Biosynthesis of amino acids	56	266	0.210526	0.907311	1	ko01230
Glycerophospholipid metabolism	17	90	0.188889	0.909283	1	ko00564
Riboflavin metabolism	2	15	0.133333	0.910157	1	ko00740
Fatty acid metabolism	18	95	0.189474	0.912034	1	ko01212
One carbon pool by folate	3	21	0.142857	0.914539	1	ko00670
Peroxisome	22	116	0.189655	0.929492	1	ko04146
Sesquiterpenoid and triterpenoid biosynthesis	1	11	0.0909091	0.952967	1	ko00909
Glycosphingolipid biosynthesis - globo series	3	24	0.125	0.953134	1	ko00603
RNA polymerase	10	63	0.15873	0.961403	1	ko03020
Regulation of autophagy	7	48	0.145833	0.965209	1	ko04140
Propanoate metabolism	6	43	0.139535	0.967545	1	ko00640
Oxidative phosphorylation	33	178	0.185393	0.97347	1	ko00190
2-Oxocarboxylic acid metabolism	7	50	0.14	0.974834	1	ko01210
Glyoxylate and dicarboxylate metabolism	15	92	0.163043	0.976206	1	ko00630
Sulfur relay system	1	14	0.0714286	0.97959	1	ko04122
Terpenoid backbone biosynthesis	11	73	0.150685	0.980536	1	ko00900
Valine, leucine and isoleucine biosynthesis	1	15	0.0666667	0.984549	1	ko00290
Glycerolipid metabolism	9	64	0.140625	0.984782	1	ko00561
Phosphatidylinositol signaling system	10	70	0.142857	0.986163	1	ko04070
SNARE interactions in vesicular transport	4	37	0.108108	0.988584	1	ko04130
Carbon metabolism	60	318	0.188679	0.99224	1	ko01200
Basal transcription factors	8	65	0.123077	0.994888	1	ko03022
Glycosylphosphatidylinositol(GPI)-anchor biosynthesis	2	28	0.0714286	0.995872	1	ko00563
Protein export	5	51	0.0980392	0.997631	1	ko03060
Butanoate metabolism	1	22	0.0454545	0.997802	1	ko00650
Proteasome	5	58	0.0862069	0.999452	1	ko03050
RNA degradation	23	162	0.141975	0.999498	1	ko03018
Sulfur metabolism	2	37	0.0540541	0.999568	1	ko00920
Valine, leucine and isoleucine degradation	4	54	0.0740741	0.999712	1	ko00280
Porphyrin and chlorophyll metabolism	7	75	0.0933333	0.999755	1	ko00860
N-Glycan biosynthesis	2	44	0.0454545	0.999928	1	ko00510
Ribosome biogenesis in eukaryotes	17	148	0.114865	0.999976	1	ko03008
Aminoacyl-tRNA biosynthesis	16	145	0.110345	0.999985	1	ko00970
Spliceosome	49	324	0.151235	0.999987	1	ko03040
RNA transport	21	190	0.110526	0.999999	1	ko03013
mRNA surveillance pathway	12	137	0.0875912	0.999999	1	ko03015
Ribosome	40	351	0.11396	1	1	ko03010
Photosynthesis	2	74	0.027027	1	1	ko00195

## Sheet: up
Pathway	DEGs with pathway annotation(731)	All genes with pathway annotation (6007)	RichFactor	Pvalue	Qvalue	Pathway ID
Flavonoid biosynthesis	46	89	0.516854	8.54839e-20	1.00016e-17	ko00941
DNA replication	32	67	0.477612	6.75088e-13	3.94926e-11	ko03030
Cutin, suberine and wax biosynthesis	30	66	0.454545	1.76847e-11	6.89702e-10	ko00073
Phenylpropanoid biosynthesis	53	201	0.263682	2.20186e-08	6.44045e-07	ko00940
Degradation of aromatic compounds	10	18	0.555556	1.23462e-05	0.000288901	ko01220
Fatty acid elongation	16	45	0.355556	4.45832e-05	0.000767333	ko00062
Starch and sucrose metabolism	50	235	0.212766	4.59088e-05	0.000767333	ko00500
Circadian rhythm - plant	20	67	0.298507	9.21106e-05	0.00134712	ko04712
Mismatch repair	17	53	0.320755	0.000115108	0.0014964	ko03430
Pentose and glucuronate interconversions	22	82	0.268293	0.000237584	0.00258727	ko00040
Diterpenoid biosynthesis	16	51	0.313725	0.000243248	0.00258727	ko00904
Betalain biosynthesis	6	10	0.6	0.000447073	0.00435896	ko00965
Homologous recombination	16	58	0.275862	0.00118821	0.0106939	ko03440
Base excision repair	15	56	0.267857	0.00230963	0.0193019	ko03410
Phenylalanine, tyrosine and tryptophan biosynthesis	14	52	0.269231	0.00303713	0.0236896	ko00400
Monoterpenoid biosynthesis	7	19	0.368421	0.00533051	0.0388233	ko00902
Linoleic acid metabolism	11	39	0.282051	0.005641	0.0388233	ko00591
Tyrosine metabolism	14	58	0.241379	0.00868418	0.0564472	ko00350
Flavone and flavonol biosynthesis	5	12	0.416667	0.0102441	0.0630819	ko00944
Photosynthesis - antenna proteins	9	33	0.272727	0.0148983	0.0871552	ko00196
Phenylalanine metabolism	13	57	0.22807	0.0180104	0.100344	ko00360
Cyanoamino acid metabolism	14	64	0.21875	0.0205196	0.109127	ko00460
Stilbenoid, diarylheptanoid and gingerol biosynthesis	9	37	0.243243	0.0308334	0.152132	ko00945
Amino sugar and nucleotide sugar metabolism	30	174	0.172414	0.0312065	0.152132	ko00520
Anthocyanin biosynthesis	2	3	0.666667	0.0412267	0.192941	ko00942
Nitrogen metabolism	8	34	0.235294	0.0486031	0.218714	ko00910
Arginine and proline metabolism	14	76	0.184211	0.0750121	0.325052	ko00330
Zeatin biosynthesis	7	32	0.21875	0.087784	0.366812	ko00908
Nucleotide excision repair	14	79	0.177215	0.0967998	0.390527	ko03420
Pyrimidine metabolism	24	150	0.16	0.100135	0.390527	ko00240
Brassinosteroid biosynthesis	8	40	0.2	0.107922	0.407317	ko00905
Lysine degradation	7	36	0.194444	0.143071	0.522304	ko00310
Phagosome	15	92	0.163043	0.149522	0.522304	ko04145
Plant hormone signal transduction	33	225	0.146667	0.151781	0.522304	ko04075
Lysine biosynthesis	3	12	0.25	0.173783	0.580931	ko00300
Histidine metabolism	4	19	0.210526	0.195878	0.636602	ko00340
Fructose and mannose metabolism	11	69	0.15942	0.217878	0.682158	ko00051
beta-Alanine metabolism	10	62	0.16129	0.221556	0.682158	ko00410
Other glycan degradation	5	27	0.185185	0.229001	0.687004	ko00511
Monobactam biosynthesis	2	8	0.25	0.255452	0.735864	ko00261
Sphingolipid metabolism	9	57	0.157895	0.257867	0.735864	ko00600
Glutathione metabolism	17	118	0.144068	0.272075	0.749544	ko00480
Taurine and hypotaurine metabolism	3	15	0.2	0.275473	0.749544	ko00430
Glycosphingolipid biosynthesis - ganglio series	2	9	0.222222	0.303531	0.807117	ko00604
Plant-pathogen interaction	23	174	0.132184	0.378893	0.985123	ko04626
Tryptophan metabolism	7	50	0.14	0.4139	1	ko00380
Isoquinoline alkaloid biosynthesis	3	19	0.157895	0.416211	1	ko00950
Fatty acid degradation	9	66	0.136364	0.418741	1	ko00071
alpha-Linolenic acid metabolism	12	91	0.131868	0.438024	1	ko00592
One carbon pool by folate	3	21	0.142857	0.483622	1	ko00670
Purine metabolism	23	185	0.124324	0.50202	1	ko00230
Ascorbate and aldarate metabolism	6	47	0.12766	0.522373	1	ko00053
Arachidonic acid metabolism	4	31	0.129032	0.536307	1	ko00590
Other types of O-glycan biosynthesis	1	6	0.166667	0.543254	1	ko00514
Biotin metabolism	3	23	0.130435	0.54708	1	ko00780
Glycosphingolipid biosynthesis - globo series	3	24	0.125	0.577043	1	ko00603
Ubiquinone and other terpenoid-quinone biosynthesis	7	59	0.118644	0.59504	1	ko00130
Citrate cycle (TCA cycle)	7	60	0.116667	0.613449	1	ko00020
Steroid biosynthesis	4	36	0.111111	0.658308	1	ko00100
Peroxisome	13	116	0.112069	0.676523	1	ko04146
Ether lipid metabolism	3	28	0.107143	0.683767	1	ko00565
Terpenoid backbone biosynthesis	8	73	0.109589	0.68483	1	ko00900
Glycolysis / Gluconeogenesis	20	177	0.112994	0.685182	1	ko00010
Glycosaminoglycan degradation	3	29	0.103448	0.707069	1	ko00531
Fatty acid biosynthesis	5	48	0.104167	0.715901	1	ko00061
Sesquiterpenoid and triterpenoid biosynthesis	1	11	0.0909091	0.76243	1	ko00909
Cysteine and methionine metabolism	11	107	0.102804	0.77569	1	ko00270
Biosynthesis of amino acids	29	266	0.109023	0.778522	1	ko01230
Carotenoid biosynthesis	4	44	0.0909091	0.804276	1	ko00906
Glycine, serine and threonine metabolism	11	110	0.1	0.805574	1	ko00260
Arginine biosynthesis	3	36	0.0833333	0.834587	1	ko00220
Limonene and pinene degradation	1	14	0.0714286	0.83955	1	ko00903
SNARE interactions in vesicular transport	3	37	0.0810811	0.848234	1	ko04130
Nicotinate and nicotinamide metabolism	3	37	0.0810811	0.848234	1	ko00760
Inositol phosphate metabolism	7	78	0.0897436	0.857274	1	ko00562
Riboflavin metabolism	1	15	0.0666667	0.859233	1	ko00740
Phosphatidylinositol signaling system	6	70	0.0857143	0.873448	1	ko04070
Glycerophospholipid metabolism	8	90	0.0888889	0.876053	1	ko00564
Non-homologous end-joining	1	16	0.0625	0.876504	1	ko03450
Tropane, piperidine and pyridine alkaloid biosynthesis	1	16	0.0625	0.876504	1	ko00960
Vitamin B6 metabolism	1	17	0.0588235	0.891659	1	ko00750
Alanine, aspartate and glutamate metabolism	4	53	0.0754717	0.903393	1	ko00250
ABC transporters	9	104	0.0865385	0.904244	1	ko02010
Propanoate metabolism	3	43	0.0697674	0.911197	1	ko00640
Proteasome	4	58	0.0689655	0.936593	1	ko03050
Pantothenate and CoA biosynthesis	2	35	0.0571429	0.939552	1	ko00770
Butanoate metabolism	1	22	0.0454545	0.94372	1	ko00650
Folate biosynthesis	1	23	0.0434783	0.950634	1	ko00790
Carbon fixation in photosynthetic organisms	7	95	0.0736842	0.955485	1	ko00710
Fatty acid metabolism	7	95	0.0736842	0.955485	1	ko01212
Valine, leucine and isoleucine degradation	3	54	0.0555556	0.968983	1	ko00280
Glycosylphosphatidylinositol(GPI)-anchor biosynthesis	1	28	0.0357143	0.974374	1	ko00563
Oxidative phosphorylation	14	178	0.0786517	0.978121	1	ko00190
Pentose phosphate pathway	3	59	0.0508475	0.981213	1	ko00030
Biosynthesis of unsaturated fatty acids	2	47	0.0425532	0.983938	1	ko01040
Pyruvate metabolism	6	97	0.0618557	0.984125	1	ko00620
Ubiquitin mediated proteolysis	12	166	0.0722892	0.98764	1	ko04120
Endocytosis	18	228	0.0789474	0.987781	1	ko04144
2-Oxocarboxylic acid metabolism	2	50	0.04	0.988574	1	ko01210
Glycerolipid metabolism	3	64	0.046875	0.988753	1	ko00561
Galactose metabolism	6	109	0.0550459	0.994402	1	ko00052
Porphyrin and chlorophyll metabolism	3	75	0.04	0.996486	1	ko00860
N-Glycan biosynthesis	1	44	0.0227273	0.996869	1	ko00510
RNA polymerase	2	63	0.031746	0.997468	1	ko03020
Glyoxylate and dicarboxylate metabolism	4	92	0.0434783	0.997491	1	ko00630
Basal transcription factors	2	65	0.0307692	0.998	1	ko03022
Regulation of autophagy	1	48	0.0208333	0.99815	1	ko04140
Protein export	1	51	0.0196078	0.998754	1	ko03060
Photosynthesis	2	74	0.027027	0.999314	1	ko00195
Aminoacyl-tRNA biosynthesis	7	145	0.0482759	0.999355	1	ko00970
Ribosome	25	351	0.0712251	0.99952	1	ko03010
RNA transport	8	190	0.0421053	0.99997	1	ko03013
Carbon metabolism	17	318	0.0534591	0.999993	1	ko01200
RNA degradation	5	162	0.0308642	0.999993	1	ko03018
Spliceosome	16	324	0.0493827	0.999999	1	ko03040
mRNA surveillance pathway	2	137	0.0145985	1	1	ko03015
Protein processing in endoplasmic reticulum	11	300	0.0366667	1	1	ko04141

## Sheet: down
Pathway	DEGs with pathway annotation (717)	All genes with pathway annotation (6007)	RichFactor	Pvalue	Qvalue	Pathway ID
Glutathione metabolism	30	118	0.254237	3.89662e-05	0.00452008	ko00480
Zeatin biosynthesis	11	32	0.34375	0.000821615	0.026193	ko00908
Starch and sucrose metabolism	45	235	0.191489	0.000835139	0.026193	ko00500
Galactose metabolism	25	109	0.229358	0.000909548	0.026193	ko00052
Plant hormone signal transduction	43	225	0.191111	0.00112901	0.026193	ko04075
Brassinosteroid biosynthesis	12	40	0.3	0.00186961	0.0338425	ko00905
Protein processing in endoplasmic reticulum	53	300	0.176667	0.00206982	0.0338425	ko04141
Arachidonic acid metabolism	10	31	0.322581	0.00243597	0.0338425	ko00590
Phenylpropanoid biosynthesis	38	201	0.189055	0.00262571	0.0338425	ko00940
Glycolysis / Gluconeogenesis	34	177	0.19209	0.00331097	0.0384073	ko00010
Carotenoid biosynthesis	12	44	0.272727	0.00449452	0.0473967	ko00906
Ubiquitin mediated proteolysis	31	166	0.186747	0.00751505	0.0726454	ko04120
Carbon fixation in photosynthetic organisms	19	95	0.2	0.0163846	0.14549	ko00710
Cyanoamino acid metabolism	14	64	0.21875	0.0175764	0.14549	ko00460
Limonene and pinene degradation	5	14	0.357143	0.0194511	0.14549	ko00903
Monoterpenoid biosynthesis	6	19	0.315789	0.0200675	0.14549	ko00902
Non-homologous end-joining	5	16	0.3125	0.0346601	0.236504	ko03450
Linoleic acid metabolism	9	39	0.230769	0.0378363	0.243834	ko00591
Stilbenoid, diarylheptanoid and gingerol biosynthesis	8	37	0.216216	0.0681831	0.416276	ko00945
alpha-Linolenic acid metabolism	15	91	0.164835	0.124521	0.722224	ko00592
Other types of O-glycan biosynthesis	2	6	0.333333	0.155643	0.859744	ko00514
Flavone and flavonol biosynthesis	3	12	0.25	0.166675	0.878829	ko00944
Pyruvate metabolism	15	97	0.154639	0.181863	0.917221	ko00620
Carbon metabolism	43	318	0.13522	0.21897	1	ko01200
Glycine, serine and threonine metabolism	16	110	0.145455	0.242189	1	ko00260
Tyrosine metabolism	9	58	0.155172	0.256188	1	ko00350
Arginine biosynthesis	6	36	0.166667	0.258762	1	ko00220
Glycosaminoglycan degradation	5	29	0.172414	0.263955	1	ko00531
Glycosphingolipid biosynthesis - ganglio series	2	9	0.222222	0.295246	1	ko00604
Biotin metabolism	4	23	0.173913	0.295387	1	ko00780
Folate biosynthesis	4	23	0.173913	0.295387	1	ko00790
Glucosinolate biosynthesis	1	3	0.333333	0.318668	1	ko00966
Anthocyanin biosynthesis	1	3	0.333333	0.318668	1	ko00942
Endocytosis	30	228	0.131579	0.322003	1	ko04144
Biosynthesis of unsaturated fatty acids	7	47	0.148936	0.332081	1	ko01040
Vitamin B6 metabolism	3	17	0.176471	0.334667	1	ko00750
Fatty acid biosynthesis	7	48	0.145833	0.352532	1	ko00061
ABC transporters	14	104	0.134615	0.365934	1	ko02010
Cutin, suberine and wax biosynthesis	9	66	0.136364	0.395588	1	ko00073
Pentose phosphate pathway	8	59	0.135593	0.414136	1	ko00030
Ubiquinone and other terpenoid-quinone biosynthesis	8	59	0.135593	0.414136	1	ko00130
Diterpenoid biosynthesis	7	51	0.137255	0.414372	1	ko00904
Fatty acid elongation	6	45	0.133333	0.458736	1	ko00062
RNA polymerase	8	63	0.126984	0.490089	1	ko03020
Flavonoid biosynthesis	11	89	0.123596	0.50775	1	ko00941
Regulation of autophagy	6	48	0.125	0.523964	1	ko04140
Amino sugar and nucleotide sugar metabolism	21	174	0.12069	0.525239	1	ko00520
Plant-pathogen interaction	21	174	0.12069	0.525239	1	ko04626
Phenylalanine metabolism	7	57	0.122807	0.53534	1	ko00360
Glyoxylate and dicarboxylate metabolism	11	92	0.119565	0.554239	1	ko00630
Circadian rhythm - plant	8	67	0.119403	0.563091	1	ko04712
Tryptophan metabolism	6	50	0.12	0.565643	1	ko00380
Tropane, piperidine and pyridine alkaloid biosynthesis	2	16	0.125	0.588989	1	ko00960
Caffeine metabolism	1	7	0.142857	0.591651	1	ko00232
Fatty acid metabolism	11	95	0.115789	0.598979	1	ko01212
Ribosome biogenesis in eukaryotes	17	148	0.114865	0.616369	1	ko03008
Nucleotide excision repair	9	79	0.113924	0.619131	1	ko03420
Pantothenate and CoA biosynthesis	4	35	0.114286	0.619776	1	ko00770
Alanine, aspartate and glutamate metabolism	6	53	0.113208	0.624645	1	ko00250
Nicotinate and nicotinamide metabolism	4	37	0.108108	0.664388	1	ko00760
Ether lipid metabolism	3	28	0.107143	0.670369	1	ko00565
RNA degradation	18	162	0.111111	0.674998	1	ko03018
Phagosome	10	92	0.108696	0.680105	1	ko04145
Isoquinoline alkaloid biosynthesis	2	19	0.105263	0.684141	1	ko00950
Fatty acid degradation	7	66	0.106061	0.69379	1	ko00071
Betalain biosynthesis	1	10	0.1	0.721912	1	ko00965
Pyrimidine metabolism	16	150	0.106667	0.732033	1	ko00240
2-Oxocarboxylic acid metabolism	5	50	0.1	0.733429	1	ko01210
Inositol phosphate metabolism	8	78	0.102564	0.734819	1	ko00562
Citrate cycle (TCA cycle)	6	60	0.1	0.742646	1	ko00020
Oxidative phosphorylation	19	178	0.106742	0.743976	1	ko00190
Cysteine and methionine metabolism	11	107	0.102804	0.753206	1	ko00270
Glycerophospholipid metabolism	9	90	0.1	0.768844	1	ko00564
Mismatch repair	5	53	0.0943396	0.77939	1	ko03430
Pentose and glucuronate interconversions	8	82	0.097561	0.784246	1	ko00040
Lysine biosynthesis	1	12	0.0833333	0.784772	1	ko00300
Glycerolipid metabolism	6	64	0.09375	0.796871	1	ko00561
Basal transcription factors	6	65	0.0923077	0.808956	1	ko03022
Arginine and proline metabolism	7	76	0.0921053	0.823154	1	ko00330
Lysine degradation	3	36	0.0833333	0.824221	1	ko00310
DNA replication	6	67	0.0895522	0.831434	1	ko03030
Ascorbate and aldarate metabolism	4	47	0.0851064	0.832548	1	ko00053
Sulfur relay system	1	14	0.0714286	0.833438	1	ko04122
Fructose and mannose metabolism	6	69	0.0869565	0.851744	1	ko00051
Other glycan degradation	2	27	0.0740741	0.852347	1	ko00511
Biosynthesis of amino acids	27	266	0.101504	0.853432	1	ko01230
Valine, leucine and isoleucine biosynthesis	1	15	0.0666667	0.853479	1	ko00290
Riboflavin metabolism	1	15	0.0666667	0.853479	1	ko00740
Purine metabolism	18	185	0.0972973	0.861727	1	ko00230
Spliceosome	33	324	0.101852	0.870761	1	ko03040
Protein export	4	51	0.0784314	0.876698	1	ko03060
beta-Alanine metabolism	5	62	0.0806452	0.880988	1	ko00410
Degradation of aromatic compounds	1	18	0.0555556	0.900273	1	ko01220
Propanoate metabolism	3	43	0.0697674	0.903967	1	ko00640
Histidine metabolism	1	19	0.0526316	0.912281	1	ko00340
Nitrogen metabolism	2	34	0.0588235	0.927634	1	ko00910
Steroid biosynthesis	2	36	0.0555556	0.941325	1	ko00100
Sulfur metabolism	2	37	0.0540541	0.94721	1	ko00920
Peroxisome	9	116	0.0775862	0.948501	1	ko04146
Phenylalanine, tyrosine and tryptophan biosynthesis	3	52	0.0576923	0.958209	1	ko00400
Glycosylphosphatidylinositol(GPI)-anchor biosynthesis	1	28	0.0357143	0.972382	1	ko00563
Sphingolipid metabolism	3	57	0.0526316	0.974223	1	ko00600
mRNA surveillance pathway	10	137	0.0729927	0.974247	1	ko03015
Phosphatidylinositol signaling system	4	70	0.0571429	0.975415	1	ko04070
Homologous recombination	3	58	0.0517241	0.976634	1	ko03440
Porphyrin and chlorophyll metabolism	4	75	0.0533333	0.984457	1	ko00860
Photosynthesis - antenna proteins	1	33	0.030303	0.985478	1	ko00196
SNARE interactions in vesicular transport	1	37	0.027027	0.991321	1	ko04130
Base excision repair	2	56	0.0357143	0.993468	1	ko03410
Aminoacyl-tRNA biosynthesis	9	145	0.062069	0.99354	1	ko00970
RNA transport	13	190	0.0684211	0.993693	1	ko03013
Terpenoid backbone biosynthesis	3	73	0.0410959	0.994908	1	ko00900
N-Glycan biosynthesis	1	44	0.0227273	0.996477	1	ko00510
Valine, leucine and isoleucine degradation	1	54	0.0185185	0.99903	1	ko00280
Proteasome	1	58	0.0172414	0.999421	1	ko03050
Ribosome	15	351	0.042735	1	1	ko03010
