# Supplementary material for: De novo assembly of the Platycladus orientalis (L.) Franco transcriptome provides insight into the development and pollination mechanism of female cone based on RNA-Seq data
Source: Sci Rep. 2019 Jul 15;9:10191. doi: 10.1038/s41598-019-46696-6 (PMC6629706; doi:10.1038/s41598-019-46696-6)
Supplement: Supplementary file 9 — Supplementary Table S8 [file 41598_2019_46696_MOESM9_ESM.xlsx]

## Sheet: CC.up
Supplementary Table S8 List of GO enrichment analysis.
GO ID	Gene Ontology term description	GeneRatio (950)	BgRatio (8550)	Pvalue	Qvalue
GO:0005694	chromosome	63	139	7.65522e-25	1.06367e-22
GO:0044427	chromosomal part	55	114	1.79663e-23	1.24819e-21
GO:0000785	chromatin	48	96	1.76493e-21	8.17439e-20
GO:0043228	non-membrane-bounded organelle	133	579	1.93971e-17	5.39035e-16
GO:0043232	intracellular non-membrane-bounded organelle	133	579	1.93971e-17	5.39035e-16
GO:0071944	cell periphery	85	306	1.89849e-16	4.3965e-15
GO:0030312	external encapsulating structure	74	255	1.48606e-15	2.94978e-14
GO:0005856	cytoskeleton	48	168	2.97614e-10	5.16908e-09
GO:0015630	microtubule cytoskeleton	37	124	9.19462e-09	1.41952e-07
GO:0044430	cytoskeletal part	26	73	2.76607e-08	3.84339e-07
GO:0005576	extracellular region	59	260	4.46181e-08	5.63597e-07
GO:0005618	cell wall	23	73	2.09941e-06	2.43089e-05
GO:0000775	chromosome, centromeric region	5	10	0.00261473	0.0259507
GO:0000776	kinetochore	5	10	0.00261473	0.0259507
GO:0098687	chromosomal region	6	16	0.00555081	0.051418
GO:0005911	cell-cell junction	43	287	0.0246619	0.201571
GO:0030054	cell junction	43	287	0.0246619	0.201571
GO:0000229	cytoplasmic chromosome	3	7	0.0339494	0.248273
GO:1990391	DNA repair complex	3	7	0.0339494	0.248273
GO:0031970	organelle envelope lumen	4	13	0.0477267	0.33027
GO:0005876	spindle microtubule	3	8	0.0499159	0.33027
GO:0032991	macromolecular complex	161	1306	0.071782	0.45336
GO:0005874	microtubule	3	10	0.0904825	0.505304
GO:0005819	spindle	4	16	0.0931533	0.505304
GO:0009295	nucleoid	2	5	0.0981897	0.505304
GO:0045259	proton-transporting ATP synthase complex	2	5	0.0981897	0.505304
GO:0045263	proton-transporting ATP synthase complex, coupling factor F(o)	2	5	0.0981897	0.505304
GO:0009523	photosystem II	2	6	0.136723	0.634643
GO:0032300	mismatch repair complex	2	6	0.136723	0.634643
GO:0005875	microtubule associated complex	5	25	0.137025	0.634643
GO:0000322	storage vacuole	1	2	0.209888	0.883739
GO:0000325	plant-type vacuole	1	2	0.209888	0.883739
GO:0031312	extrinsic component of organelle membrane	1	2	0.209888	0.883739
GO:0031225	anchored component of membrane	3	15	0.228226	0.908153
GO:0000152	nuclear ubiquitin ligase complex	1	3	0.297699	0.908153
GO:0019898	extrinsic component of membrane	1	3	0.297699	0.908153
GO:0042646	plastid nucleoid	1	3	0.297699	0.908153
GO:0005774	vacuolar membrane	4	25	0.299735	0.908153
GO:0044437	vacuolar part	4	25	0.299735	0.908153
GO:0030964	NADH dehydrogenase complex	2	10	0.307121	0.908153
GO:0044445	cytosolic part	2	11	0.349919	0.908153
GO:1990204	oxidoreductase complex	2	11	0.349919	0.908153
GO:0016020	membrane	357	3161	0.35261	0.908153
GO:0000793	condensed chromosome	1	4	0.37576	0.908153
GO:0009503	thylakoid light-harvesting complex	1	4	0.37576	0.908153
GO:0009535	chloroplast thylakoid membrane	1	4	0.37576	0.908153
GO:0030076	light-harvesting complex	1	4	0.37576	0.908153
GO:0031012	extracellular matrix	1	4	0.37576	0.908153
GO:0032993	protein-DNA complex	1	4	0.37576	0.908153
GO:0055035	plastid thylakoid membrane	1	4	0.37576	0.908153
GO:0015934	large ribosomal subunit	4	28	0.378902	0.908153
GO:0005829	cytosol	2	13	0.432356	0.908153
GO:0000315	organellar large ribosomal subunit	1	5	0.445152	0.908153
GO:0033178	proton-transporting two-sector ATPase complex, catalytic domain	2	14	0.471443	0.908153
GO:0005773	vacuole	5	41	0.484767	0.908153
GO:0009521	photosystem	11	96	0.504992	0.908153
GO:0000139	Golgi membrane	3	24	0.508085	0.908153
GO:0044455	mitochondrial membrane part	7	62	0.542026	0.908153
GO:0044431	Golgi apparatus part	3	26	0.563948	0.908153
GO:0031224	intrinsic component of membrane	171	1557	0.585466	0.908153
GO:0042651	thylakoid membrane	1	8	0.610415	0.908153
GO:0090575	RNA polymerase II transcription factor complex	1	8	0.610415	0.908153
GO:0005886	plasma membrane	3	28	0.615761	0.908153
GO:0000313	organellar ribosome	1	9	0.653743	0.908153
GO:0005667	transcription factor complex	1	9	0.653743	0.908153
GO:0009534	chloroplast thylakoid	1	9	0.653743	0.908153
GO:0036452	ESCRT complex	1	9	0.653743	0.908153
GO:0042995	cell projection	1	9	0.653743	0.908153
GO:0044798	nuclear transcription factor complex	1	9	0.653743	0.908153
GO:0034357	photosynthetic membrane	12	118	0.671992	0.908153
GO:0019012	virion	7	71	0.687882	0.908153
GO:0044423	virion part	7	71	0.687882	0.908153
GO:0005768	endosome	3	32	0.70632	0.908153
GO:0005840	ribosome	13	131	0.709385	0.908153
GO:0044440	endosomal part	2	22	0.7194	0.908153
GO:0000228	nuclear chromosome	1	11	0.72649	0.908153
GO:0044425	membrane part	192	1790	0.732716	0.908153
GO:0044436	thylakoid part	17	172	0.732881	0.908153
GO:0012505	endomembrane system	12	125	0.747055	0.908153
GO:0010008	endosome membrane	1	12	0.756919	0.908153
GO:0016604	nuclear body	2	24	0.763609	0.908153
GO:0033177	proton-transporting two-sector ATPase complex, proton-transporting domain	2	25	0.783358	0.908153
GO:0031974	membrane-enclosed lumen	9	99	0.785191	0.908153
GO:0005794	Golgi apparatus	3	37	0.795345	0.908153
GO:0044446	intracellular organelle part	177	1678	0.805074	0.908153
GO:0030120	vesicle coat	1	14	0.808007	0.908153
GO:0031988	membrane-bounded vesicle	2	27	0.818542	0.908153
GO:0005740	mitochondrial envelope	7	82	0.820351	0.908153
GO:0031966	mitochondrial membrane	7	82	0.820351	0.908153
GO:0016469	proton-transporting two-sector ATPase complex	4	50	0.821706	0.908153
GO:0031978	plastid thylakoid lumen	3	40	0.837082	0.908153
GO:0030662	coated vesicle membrane	1	16	0.848366	0.908153
GO:0031982	vesicle	2	29	0.848518	0.908153
GO:0031977	thylakoid lumen	3	42	0.860643	0.908153
GO:0030135	coated vesicle	1	17	0.865246	0.908153
GO:0043234	protein complex	67	679	0.873489	0.908153
GO:0044391	ribosomal subunit	7	91	0.892169	0.908153
GO:0044422	organelle part	204	1973	0.901138	0.908153
GO:0098588	bounding membrane of organelle	10	126	0.905783	0.908153
GO:0030659	cytoplasmic vesicle membrane	1	22	0.925325	0.908153
GO:0044433	cytoplasmic vesicle part	1	22	0.925325	0.908153
GO:0044459	plasma membrane part	1	22	0.925325	0.908153
GO:0012506	vesicle membrane	1	23	0.933644	0.908153
GO:0044432	endoplasmic reticulum part	1	23	0.933644	0.908153
GO:0009579	thylakoid	23	270	0.93435	0.908153
GO:0000151	ubiquitin ligase complex	3	52	0.938801	0.908153
GO:0016023	cytoplasmic membrane-bounded vesicle	1	24	0.941036	0.908153
GO:0031410	cytoplasmic vesicle	1	24	0.941036	0.908153
GO:0044428	nuclear part	8	113	0.943968	0.908153
GO:0031976	plastid thylakoid	13	169	0.945834	0.908153
GO:0005783	endoplasmic reticulum	1	25	0.947606	0.908153
GO:0031461	cullin-RING ubiquitin ligase complex	2	41	0.95141	0.908153
GO:0009527	plastid outer membrane	1	26	0.953445	0.908153
GO:0044429	mitochondrial part	8	118	0.95907	0.908153
GO:0031981	nuclear lumen	5	85	0.966762	0.908153
GO:0043233	organelle lumen	5	85	0.966762	0.908153
GO:0070013	intracellular organelle lumen	5	85	0.966762	0.908153
GO:0005634	nucleus	9	136	0.972727	0.908153
GO:0016021	integral component of membrane	2	47	0.973179	0.908153
GO:0005623	cell	740	6860	0.974134	0.908153
GO:0005739	mitochondrion	9	137	0.974418	0.908153
GO:0019866	organelle inner membrane	11	161	0.975684	0.908153
GO:0031090	organelle membrane	67	741	0.975963	0.908153
GO:0044464	cell part	739	6859	0.978299	0.908153
GO:0031968	organelle outer membrane	1	33	0.979648	0.908153
GO:0031984	organelle subcompartment	19	254	0.980178	0.908153
GO:0030117	membrane coat	1	34	0.981918	0.908153
GO:0048475	coated membrane	1	34	0.981918	0.908153
GO:0019867	outer membrane	1	35	0.983935	0.908153
GO:1990234	transferase complex	3	74	0.9916	0.908153
GO:0043229	intracellular organelle	569	5420	0.991758	0.908153
GO:1902494	catalytic complex	5	104	0.992716	0.908153
GO:0044451	nucleoplasm part	2	62	0.994225	0.908153
GO:0043226	organelle	573	5472	0.99433	0.908153
GO:0005654	nucleoplasm	2	63	0.994797	0.908153
GO:0009528	plastid inner membrane	1	48	0.996553	0.908153
GO:0030529	ribonucleoprotein complex	33	470	0.999172	0.908153
GO:0042579	microbody	4	118	0.999442	0.908153
GO:0042170	plastid membrane	4	121	0.999581	0.908153
GO:0044434	chloroplast part	15	279	0.999758	0.908153
GO:0009526	plastid envelope	22	374	0.999866	0.908153
GO:0031967	organelle envelope	36	545	0.999914	0.908153
GO:0031975	envelope	36	545	0.999914	0.908153
GO:0009507	chloroplast	17	324	0.999941	0.908153
GO:0009532	plastid stroma	25	430	0.999963	0.908153
GO:0043231	intracellular membrane-bounded organelle	509	5101	0.999976	0.908153
GO:0043227	membrane-bounded organelle	514	5171	0.99999	0.908153
GO:0009536	plastid	141	1761	0.999999	0.908153
GO:0044424	intracellular part	657	6473	1	0.908153
GO:0005622	intracellular	658	6498	1	0.908153
GO:0044435	plastid part	54	901	1	0.908153
GO:0005737	cytoplasm	247	3000	1	0.908153
GO:0044444	cytoplasmic part	236	2913	1	0.908153

## Sheet: MF.up
GO ID	Gene Ontology term description	GeneRatio (1709)	BgRatio (13740)	Pvalue	Qvalue
GO:0016798	hydrolase activity, acting on glycosyl bonds	133	451	8.81895e-23	2.94274e-20
GO:0003824	catalytic activity	1268	8895	2.67406e-19	4.46146e-17
GO:0004553	hydrolase activity, hydrolyzing O-glycosyl compounds	74	251	3.56751e-13	3.96808e-11
GO:0046983	protein dimerization activity	49	152	1.13818e-10	9.49483e-09
GO:0016757	transferase activity, transferring glycosyl groups	92	447	5.33026e-07	3.55724e-05
GO:0016746	transferase activity, transferring acyl groups	52	218	2.11169e-06	0.00011744
GO:0016835	carbon-oxygen lyase activity	36	131	2.57437e-06	0.000122718
GO:0016787	hydrolase activity	403	2688	6.57641e-06	0.000274306
GO:0004386	helicase activity	17	44	9.39891e-06	0.000348474
GO:0016491	oxidoreductase activity	230	1442	2.02757e-05	0.000676568
GO:0016682	oxidoreductase activity, acting on diphenols and related substances as donors, oxygen as acceptor	11	25	8.95359e-05	0.00271606
GO:0016758	transferase activity, transferring hexosyl groups	48	226	0.000123416	0.00318767
GO:0015926	glucosidase activity	15	43	0.000124188	0.00318767
GO:0016679	oxidoreductase activity, acting on diphenols and related substances as donors	11	26	0.00013783	0.00328513
GO:0019887	protein kinase regulator activity	5	6	0.000159333	0.00354447
GO:0016829	lyase activity	63	338	0.000597062	0.0124519
GO:0016740	transferase activity	495	3548	0.000928023	0.0179583
GO:0016838	carbon-oxygen lyase activity, acting on phosphates	16	56	0.000968728	0.0179583
GO:0046906	tetrapyrrole binding	47	246	0.00166332	0.0289928
GO:0016837	carbon-oxygen lyase activity, acting on polysaccharides	6	12	0.00173774	0.0289928
GO:0008422	beta-glucosidase activity	7	18	0.00415705	0.0609227
GO:0016725	oxidoreductase activity, acting on CH or CH2 groups	7	18	0.00415705	0.0609227
GO:0019207	kinase regulator activity	5	10	0.00434145	0.0609227
GO:0004497	monooxygenase activity	20	87	0.00438182	0.0609227
GO:0016728	oxidoreductase activity, acting on CH or CH2 groups, disulfide as acceptor	4	7	0.00611151	0.0815725
GO:0016713	oxidoreductase activity, acting on paired donors, with incorporation or reduction of molecular oxygen, reduced iron-sulfur protein as one donor, and incorporation of one atom of oxygen	3	4	0.00696943	0.0861329
GO:0019187	beta-1,4-mannosyltransferase activity	3	4	0.00696943	0.0861329
GO:0016759	cellulose synthase activity	9	30	0.00867932	0.0999751
GO:0016836	hydro-lyase activity	14	57	0.00868869	0.0999751
GO:0016653	oxidoreductase activity, acting on NAD(P)H, heme protein as acceptor	4	8	0.0110262	0.122642
GO:0003899	DNA-directed RNA polymerase activity	2	2	0.0154628	0.14742
GO:0004560	alpha-L-fucosidase activity	2	2	0.0154628	0.14742
GO:0035173	histone kinase activity	2	2	0.0154628	0.14742
GO:0052668	farnesol kinase activity	2	2	0.0154628	0.14742
GO:0052673	prenol kinase activity	2	2	0.0154628	0.14742
GO:0016647	oxidoreductase activity, acting on the CH-NH group of donors, oxygen as acceptor	4	9	0.0179132	0.166038
GO:0016747	transferase activity, transferring acyl groups other than amino-acyl groups	26	138	0.0193842	0.174816
GO:0010333	terpene synthase activity	5	14	0.0225221	0.187882
GO:0016635	oxidoreductase activity, acting on the CH-CH group of donors, quinone or related compound as acceptor	5	14	0.0225221	0.187882
GO:0016841	ammonia-lyase activity	5	14	0.0225221	0.187882
GO:0016840	carbon-nitrogen lyase activity	7	24	0.0231892	0.188729
GO:0004030	aldehyde dehydrogenase [NAD(P)+] activity	3	6	0.0287184	0.209253
GO:0004866	endopeptidase inhibitor activity	3	6	0.0287184	0.209253
GO:0016726	oxidoreductase activity, acting on CH or CH2 groups, NAD or NADP as acceptor	3	6	0.0287184	0.209253
GO:0061135	endopeptidase regulator activity	3	6	0.0287184	0.209253
GO:0016645	oxidoreductase activity, acting on the CH-NH group of donors	7	25	0.0288465	0.209253
GO:0051213	dioxygenase activity	14	68	0.0381777	0.262905
GO:0016872	intramolecular lyase activity	5	16	0.0398129	0.262905
GO:0005221	intracellular cyclic nucleotide activated cation channel activity	2	3	0.0425458	0.262905
GO:0016822	hydrolase activity, acting on acid carbon-carbon bonds	2	3	0.0425458	0.262905
GO:0016823	hydrolase activity, acting on acid carbon-carbon bonds, in ketonic substances	2	3	0.0425458	0.262905
GO:0043855	cyclic nucleotide-gated ion channel activity	2	3	0.0425458	0.262905
GO:0047429	nucleoside-triphosphate diphosphatase activity	2	3	0.0425458	0.262905
GO:0080161	auxin transmembrane transporter activity	2	3	0.0425458	0.262905
GO:0016706	oxidoreductase activity, acting on paired donors, with incorporation or reduction of molecular oxygen, 2-oxoglutarate as one donor, and incorporation of one atom each of oxygen into both donors	6	22	0.0471838	0.286264
GO:0016705	oxidoreductase activity, acting on paired donors, with incorporation or reduction of molecular oxygen	28	166	0.0568254	0.338602
GO:0016881	acid-amino acid ligase activity	3	8	0.066462	0.389076
GO:0005217	intracellular ligand-gated ion channel activity	2	4	0.0781221	0.441832
GO:0015928	fucosidase activity	2	4	0.0781221	0.441832
GO:0004180	carboxypeptidase activity	11	56	0.0815355	0.453452
GO:0016893	endonuclease activity, active with either ribo- or deoxyribonucleic acids and producing 5'-phosphomonoesters	3	9	0.0907363	0.488343
GO:0090599	alpha-glucosidase activity	3	9	0.0907363	0.488343
GO:0016298	lipase activity	7	32	0.0942703	0.49931
GO:0016741	transferase activity, transferring one-carbon groups	38	248	0.100521	0.524099
GO:0008094	DNA-dependent ATPase activity	4	15	0.10616	0.544981
GO:0004702	receptor signaling protein serine/threonine kinase activity	5	21	0.110501	0.550337
GO:0005057	receptor signaling protein activity	5	21	0.110501	0.550337
GO:0046527	glucosyltransferase activity	14	80	0.116565	0.554576
GO:0030414	peptidase inhibitor activity	3	10	0.118069	0.554576
GO:0043565	sequence-specific DNA binding	3	10	0.118069	0.554576
GO:0061134	peptidase regulator activity	3	10	0.118069	0.554576
GO:0019104	DNA N-glycosylase activity	2	5	0.119662	0.554576
GO:0016709	oxidoreductase activity, acting on paired donors, with incorporation or reduction of molecular oxygen, NAD(P)H as one donor, and incorporation of one atom of oxygen	7	34	0.121584	0.555763
GO:0016209	antioxidant activity	21	130	0.125446	0.565667
GO:0008168	methyltransferase activity	22	139	0.139156	0.619124
GO:0000030	mannosyltransferase activity	3	11	0.147989	0.641318
GO:0004520	endodeoxyribonuclease activity	3	11	0.147989	0.641318
GO:0004774	succinate-CoA ligase activity	2	6	0.165134	0.699436
GO:0030234	enzyme regulator activity	13	78	0.166484	0.699436
GO:0016702	oxidoreductase activity, acting on single donors with incorporation of molecular oxygen, incorporation of two atoms of oxygen	7	37	0.169161	0.699436
GO:0001071	nucleic acid binding transcription factor activity	42	291	0.169784	0.699436
GO:0004620	phospholipase activity	4	18	0.177462	0.715092
GO:0004536	deoxyribonuclease activity	3	12	0.180014	0.715092
GO:0016742	hydroxymethyl-, formyl- and related transferase activity	3	12	0.180014	0.715092
GO:0016884	carbon-nitrogen ligase activity, with glutamine as amido-N-donor	4	19	0.204102	0.763221
GO:0016899	oxidoreductase activity, acting on the CH-OH group of donors, oxygen as acceptor	4	19	0.204102	0.763221
GO:0098772	molecular function regulator	14	89	0.212115	0.763221
GO:0016843	amine-lyase activity	2	7	0.212919	0.763221
GO:0004312	fatty acid synthase activity	5	26	0.215555	0.763221
GO:0016903	oxidoreductase activity, acting on the aldehyde or oxo group of donors	12	75	0.217486	0.763221
GO:0004713	protein tyrosine kinase activity	7	40	0.223509	0.763221
GO:0016462	pyrophosphatase activity	95	709	0.228508	0.763221
GO:0008171	O-methyltransferase activity	4	20	0.231805	0.763221
GO:0000702	oxidized base lesion DNA N-glycosylase activity	1	2	0.2333	0.763221
GO:0003909	DNA ligase activity	1	2	0.2333	0.763221
GO:0005088	Ras guanyl-nucleotide exchange factor activity	1	2	0.2333	0.763221
GO:0005275	amine transmembrane transporter activity	1	2	0.2333	0.763221
GO:0016418	S-acetyltransferase activity	1	2	0.2333	0.763221
GO:0016454	C-palmitoyltransferase activity	1	2	0.2333	0.763221
GO:0036361	racemase activity, acting on amino acids and derivatives	1	2	0.2333	0.763221
GO:0042083	5,10-methylenetetrahydrofolate-dependent methyltransferase activity	1	2	0.2333	0.763221
GO:0047661	amino-acid racemase activity	1	2	0.2333	0.763221
GO:0016763	transferase activity, transferring pentosyl groups	5	27	0.239519	0.769369
GO:0016620	oxidoreductase activity, acting on the aldehyde or oxo group of donors, NAD or NADP as acceptor	9	55	0.239791	0.769369
GO:0017111	nucleoside-triphosphatase activity	87	650	0.243371	0.771255
GO:0019200	carbohydrate kinase activity	3	14	0.248498	0.771255
GO:0033764	steroid dehydrogenase activity, acting on the CH-OH group of donors, NAD or NADP as acceptor	3	14	0.248498	0.771255
GO:0016818	hydrolase activity, acting on acid anhydrides, in phosphorus-containing anhydrides	95	714	0.251365	0.771255
GO:0016301	kinase activity	157	1200	0.251935	0.771255
GO:0016817	hydrolase activity, acting on acid anhydrides	96	723	0.256974	0.7729
GO:0004564	beta-fructofuranosidase activity	2	8	0.261738	0.7729
GO:0005372	water transmembrane transporter activity	2	8	0.261738	0.7729
GO:0016891	endoribonuclease activity, producing 5'-phosphomonoesters	2	8	0.261738	0.7729
GO:0019900	kinase binding	6	35	0.264354	0.77378
GO:0016701	oxidoreductase activity, acting on single donors with incorporation of molecular oxygen	8	50	0.2786	0.783388
GO:0008194	UDP-glycosyltransferase activity	18	125	0.289316	0.783388
GO:0043566	structure-specific DNA binding	5	29	0.289325	0.783388
GO:0003774	motor activity	4	22	0.289508	0.783388
GO:0003690	double-stranded DNA binding	2	9	0.310595	0.783388
GO:0004521	endoribonuclease activity	2	9	0.310595	0.783388
GO:0016799	hydrolase activity, hydrolyzing N-glycosyl compounds	2	9	0.310595	0.783388
GO:0030551	cyclic nucleotide binding	2	9	0.310595	0.783388
GO:0004857	enzyme inhibitor activity	3	16	0.320038	0.783388
GO:0016832	aldehyde-lyase activity	3	16	0.320038	0.783388
GO:0004567	beta-mannosidase activity	1	3	0.328677	0.783388
GO:0005343	organic acid:sodium symporter activity	1	3	0.328677	0.783388
GO:0015020	glucuronosyltransferase activity	1	3	0.328677	0.783388
GO:0015081	sodium ion transmembrane transporter activity	1	3	0.328677	0.783388
GO:0015370	solute:sodium symporter activity	1	3	0.328677	0.783388
GO:0016211	ammonia ligase activity	1	3	0.328677	0.783388
GO:0016417	S-acyltransferase activity	1	3	0.328677	0.783388
GO:0016624	oxidoreductase activity, acting on the aldehyde or oxo group of donors, disulfide as acceptor	1	3	0.328677	0.783388
GO:0016855	racemase and epimerase activity, acting on amino acids and derivatives	1	3	0.328677	0.783388
GO:0016880	acid-ammonia (or amide) ligase activity	1	3	0.328677	0.783388
GO:0016886	ligase activity, forming phosphoric ester bonds	1	3	0.328677	0.783388
GO:0018024	histone-lysine N-methyltransferase activity	1	3	0.328677	0.783388
GO:0036080	purine nucleotide-sugar transmembrane transporter activity	1	3	0.328677	0.783388
GO:0042054	histone methyltransferase activity	1	3	0.328677	0.783388
GO:0042562	hormone binding	1	3	0.328677	0.783388
GO:0052866	phosphatidylinositol phosphate phosphatase activity	1	3	0.328677	0.783388
GO:0031406	carboxylic acid binding	5	31	0.34073	0.800677
GO:0043177	organic acid binding	5	31	0.34073	0.800677
GO:0016861	intramolecular oxidoreductase activity, interconverting aldoses and ketoses	3	17	0.356022	0.830761
GO:0004611	phosphoenolpyruvate carboxykinase activity	2	10	0.358727	0.83126
GO:0016879	ligase activity, forming carbon-nitrogen bonds	10	70	0.37102	0.838677
GO:0015291	secondary active transmembrane transporter activity	23	171	0.377153	0.838677
GO:0015078	hydrogen ion transmembrane transporter activity	6	40	0.379099	0.838677
GO:0015925	galactosidase activity	5	33	0.392703	0.838677
GO:0008081	phosphoric diester hydrolase activity	2	11	0.405557	0.838677
GO:0008375	acetylglucosaminyltransferase activity	2	11	0.405557	0.838677
GO:0015197	peptide transporter activity	2	11	0.405557	0.838677
GO:0015276	ligand-gated ion channel activity	2	11	0.405557	0.838677
GO:0016278	lysine N-methyltransferase activity	2	11	0.405557	0.838677
GO:0016279	protein-lysine N-methyltransferase activity	2	11	0.405557	0.838677
GO:0016801	hydrolase activity, acting on ether bonds	2	11	0.405557	0.838677
GO:0022834	ligand-gated channel activity	2	11	0.405557	0.838677
GO:0052736	beta-glucanase activity	2	11	0.405557	0.838677
GO:0003973	(S)-2-hydroxy-acid oxidase activity	1	4	0.412195	0.838677
GO:0004712	protein serine/threonine/tyrosine kinase activity	1	4	0.412195	0.838677
GO:0008134	transcription factor binding	1	4	0.412195	0.838677
GO:0009975	cyclase activity	1	4	0.412195	0.838677
GO:0016755	transferase activity, transferring amino-acyl groups	1	4	0.412195	0.838677
GO:0016802	trialkylsulfonium hydrolase activity	1	4	0.412195	0.838677
GO:0016819	hydrolase activity, acting on acid anhydrides, in sulfonyl-containing anhydrides	1	4	0.412195	0.838677
GO:0004519	endonuclease activity	5	34	0.418608	0.846562
GO:0016614	oxidoreductase activity, acting on CH-OH group of donors	28	217	0.4481	0.89512
GO:0004033	aldo-keto reductase (NADP) activity	2	12	0.450666	0.89512
GO:0046912	transferase activity, transferring acyl groups, acyl groups converted into alkyl on transfer	2	12	0.450666	0.89512
GO:0019842	vitamin binding	3	20	0.461346	0.897001
GO:0004457	lactate dehydrogenase activity	1	5	0.485329	0.897001
GO:0005338	nucleotide-sugar transmembrane transporter activity	1	5	0.485329	0.897001
GO:0015179	L-amino acid transmembrane transporter activity	1	5	0.485329	0.897001
GO:0016297	acyl-[acyl-carrier-protein] hydrolase activity	1	5	0.485329	0.897001
GO:0016623	oxidoreductase activity, acting on the aldehyde or oxo group of donors, oxygen as acceptor	1	5	0.485329	0.897001
GO:0008443	phosphofructokinase activity	2	13	0.493757	0.897001
GO:0015662	ATPase activity, coupled to transmembrane movement of ions, phosphorylative mechanism	2	13	0.493757	0.897001
GO:0016646	oxidoreductase activity, acting on the CH-NH group of donors, NAD or NADP as acceptor	2	13	0.493757	0.897001
GO:0030246	carbohydrate binding	2	13	0.493757	0.897001
GO:0016229	steroid dehydrogenase activity	3	21	0.494846	0.897001
GO:0052689	carboxylic ester hydrolase activity	14	110	0.506655	0.897001
GO:0004871	signal transducer activity	10	78	0.510467	0.897001
GO:0004527	exonuclease activity	5	39	0.543414	0.897001
GO:0003916	DNA topoisomerase activity	1	6	0.549367	0.897001
GO:0004133	glycogen debranching enzyme activity	1	6	0.549367	0.897001
GO:0042285	xylosyltransferase activity	1	6	0.549367	0.897001
GO:0022804	active transmembrane transporter activity	40	326	0.562874	0.897001
GO:0015631	tubulin binding	5	40	0.566887	0.897001
GO:0044822	poly(A) RNA binding	2	15	0.57318	0.897001
GO:0048037	cofactor binding	15	124	0.587139	0.897001
GO:0005198	structural molecule activity	40	331	0.603671	0.897001
GO:0003712	transcription cofactor activity	1	7	0.605442	0.897001
GO:0004003	ATP-dependent DNA helicase activity	1	7	0.605442	0.897001
GO:0004738	pyruvate dehydrogenase activity	1	7	0.605442	0.897001
GO:0005384	manganese ion transmembrane transporter activity	1	7	0.605442	0.897001
GO:0016803	ether hydrolase activity	1	7	0.605442	0.897001
GO:0030247	polysaccharide binding	1	7	0.605442	0.897001
GO:0070546	L-phenylalanine aminotransferase activity	1	7	0.605442	0.897001
GO:0008276	protein methyltransferase activity	2	16	0.609343	0.897001
GO:0052745	inositol phosphate phosphatase activity	2	16	0.609343	0.897001
GO:0003677	DNA binding	23	192	0.61003	0.897001
GO:0046915	transition metal ion transmembrane transporter activity	3	25	0.617053	0.897001
GO:0004674	protein serine/threonine kinase activity	11	93	0.618239	0.897001
GO:0008238	exopeptidase activity	11	94	0.632799	0.897001
GO:0016773	phosphotransferase activity, alcohol group as acceptor	101	834	0.632917	0.897001
GO:0019901	protein kinase binding	2	17	0.643119	0.897001
GO:0016616	oxidoreductase activity, acting on the CH-OH group of donors, NAD or NADP as acceptor	18	154	0.648244	0.897001
GO:0008026	ATP-dependent helicase activity	1	8	0.654543	0.897001
GO:0016408	C-acyltransferase activity	1	8	0.654543	0.897001
GO:0042887	amide transmembrane transporter activity	1	8	0.654543	0.897001
GO:0043682	copper-transporting ATPase activity	1	8	0.654543	0.897001
GO:0052834	inositol monophosphate phosphatase activity	1	8	0.654543	0.897001
GO:0070035	purine NTP-dependent helicase activity	1	8	0.654543	0.897001
GO:0004672	protein kinase activity	94	784	0.669115	0.897001
GO:0004540	ribonuclease activity	3	27	0.670108	0.897001
GO:0016830	carbon-carbon lyase activity	13	114	0.673876	0.897001
GO:0060089	molecular transducer activity	11	98	0.687991	0.897001
GO:0016405	CoA-ligase activity	3	28	0.694531	0.897001
GO:0004779	sulfate adenylyltransferase activity	1	9	0.697536	0.897001
GO:0008236	serine-type peptidase activity	1	9	0.697536	0.897001
GO:0017171	serine hydrolase activity	1	9	0.697536	0.897001
GO:0050664	oxidoreductase activity, acting on NAD(P)H, oxygen as acceptor	1	9	0.697536	0.897001
GO:0003678	DNA helicase activity	2	19	0.703675	0.897001
GO:0004551	nucleotide diphosphatase activity	2	19	0.703675	0.897001
GO:0005310	dicarboxylic acid transmembrane transporter activity	2	19	0.703675	0.897001
GO:0008374	O-acyltransferase activity	2	19	0.703675	0.897001
GO:0016776	phosphotransferase activity, phosphate group as acceptor	2	19	0.703675	0.897001
GO:0016878	acid-thiol ligase activity	2	19	0.703675	0.897001
GO:0015077	monovalent inorganic cation transmembrane transporter activity	11	100	0.713625	0.897001
GO:0001871	pattern binding	2	20	0.7306	0.897001
GO:0015923	mannosidase activity	2	20	0.7306	0.897001
GO:0000175	3'-5'-exoribonuclease activity	1	10	0.735182	0.897001
GO:0004532	exoribonuclease activity	1	10	0.735182	0.897001
GO:0008173	RNA methyltransferase activity	1	10	0.735182	0.897001
GO:0008252	nucleotidase activity	1	10	0.735182	0.897001
GO:0015301	anion:anion antiporter activity	1	10	0.735182	0.897001
GO:0016896	exoribonuclease activity, producing 5'-phosphomonoesters	1	10	0.735182	0.897001
GO:0016765	transferase activity, transferring alkyl or aryl (other than methyl) groups	10	93	0.735195	0.897001
GO:0015103	inorganic anion transmembrane transporter activity	5	49	0.745889	0.897001
GO:0022890	inorganic cation transmembrane transporter activity	18	164	0.749981	0.897001
GO:0016831	carboxy-lyase activity	8	77	0.757401	0.897001
GO:0016854	racemase and epimerase activity	3	31	0.759536	0.897001
GO:0016887	ATPase activity	22	200	0.763096	0.897001
GO:0005085	guanyl-nucleotide exchange factor activity	1	11	0.768144	0.897001
GO:0005375	copper ion transmembrane transporter activity	1	11	0.768144	0.897001
GO:0015171	amino acid transmembrane transporter activity	1	11	0.768144	0.897001
GO:0015645	fatty acid ligase activity	1	11	0.768144	0.897001
GO:0016641	oxidoreductase activity, acting on the CH-NH2 group of donors, oxygen as acceptor	1	11	0.768144	0.897001
GO:0016790	thiolester hydrolase activity	1	11	0.768144	0.897001
GO:0016796	exonuclease activity, active with either ribo- or deoxyribonucleic acids and producing 5'-phosphomonoesters	1	11	0.768144	0.897001
GO:0016820	hydrolase activity, acting on acid anhydrides, catalyzing transmembrane movement of substances	9	87	0.770012	0.897001
GO:0042626	ATPase activity, coupled to transmembrane movement of substances	9	87	0.770012	0.897001
GO:0043492	ATPase activity, coupled to movement of substances	9	87	0.770012	0.897001
GO:0035251	UDP-glucosyltransferase activity	4	42	0.78417	0.897001
GO:0042623	ATPase activity, coupled	20	186	0.789309	0.897001
GO:0016772	transferase activity, transferring phosphorus-containing groups	223	1877	0.794769	0.897001
GO:0016409	palmitoyltransferase activity	1	12	0.797006	0.897001
GO:0008170	N-methyltransferase activity	2	23	0.799158	0.897001
GO:0016857	racemase and epimerase activity, acting on carbohydrates and derivatives	2	23	0.799158	0.897001
GO:0032553	ribonucleotide binding	4	43	0.799641	0.897001
GO:0046873	metal ion transmembrane transporter activity	8	81	0.805087	0.897001
GO:0015399	primary active transmembrane transporter activity	16	153	0.805868	0.897001
GO:0015405	P-P-bond-hydrolysis-driven transmembrane transporter activity	16	153	0.805868	0.897001
GO:0016860	intramolecular oxidoreductase activity	3	34	0.812863	0.897001
GO:0043168	anion binding	17	163	0.814929	0.897001
GO:0003676	nucleic acid binding	205	1738	0.817717	0.897001
GO:0008408	3'-5' exonuclease activity	1	13	0.822277	0.897001
GO:0016846	carbon-sulfur lyase activity	1	13	0.822277	0.897001
GO:0019899	enzyme binding	8	83	0.826103	0.897001
GO:0005342	organic acid transmembrane transporter activity	5	56	0.842257	0.897001
GO:0016407	acetyltransferase activity	3	36	0.842558	0.897001
GO:0004557	alpha-galactosidase activity	1	14	0.844403	0.897001
GO:0042625	ATPase activity, coupled to transmembrane movement of ions	4	47	0.852736	0.897001
GO:0008378	galactosyltransferase activity	3	37	0.855812	0.897001
GO:0016866	intramolecular transferase activity	3	37	0.855812	0.897001
GO:0005515	protein binding	88	782	0.86267	0.897001
GO:0005319	lipid transporter activity	1	15	0.863776	0.897001
GO:0022836	gated channel activity	2	27	0.86631	0.897001
GO:0016877	ligase activity, forming carbon-sulfur bonds	4	49	0.874473	0.897001
GO:0016628	oxidoreductase activity, acting on the CH-CH group of donors, NAD or NADP as acceptor	8	89	0.878649	0.897001
GO:0008509	anion transmembrane transporter activity	12	127	0.880147	0.897001
GO:1901505	carbohydrate derivative transporter activity	1	16	0.880738	0.897001
GO:0015932	nucleobase-containing compound transmembrane transporter activity	2	29	0.891521	0.897001
GO:0004518	nuclease activity	15	158	0.897931	0.897001
GO:0016853	isomerase activity	21	213	0.898235	0.897001
GO:0035250	UDP-galactosyltransferase activity	2	30	0.9024	0.897001
GO:0070566	adenylyltransferase activity	2	30	0.9024	0.897001
GO:0019829	cation-transporting ATPase activity	3	42	0.908391	0.897001
GO:0015297	antiporter activity	1	18	0.908592	0.897001
GO:0008757	S-adenosylmethionine-dependent methyltransferase activity	2	31	0.912252	0.897001
GO:0016627	oxidoreductase activity, acting on the CH-CH group of donors	14	152	0.913934	0.897001
GO:0046943	carboxylic acid transmembrane transporter activity	4	54	0.917047	0.897001
GO:0015294	solute:cation symporter activity	1	19	0.919977	0.897001
GO:0015604	organic phosphonate transmembrane transporter activity	1	19	0.919977	0.897001
GO:0005261	cation channel activity	2	33	0.929221	0.897001
GO:0000989	transcription factor binding transcription factor activity	1	20	0.929944	0.897001
GO:0015293	symporter activity	1	20	0.929944	0.897001
GO:0016638	oxidoreductase activity, acting on the CH-NH2 group of donors	1	20	0.929944	0.897001
GO:0017016	Ras GTPase binding	1	21	0.93867	0.897001
GO:0031267	small GTPase binding	1	21	0.93867	0.897001
GO:0051020	GTPase binding	1	21	0.93867	0.897001
GO:0051536	iron-sulfur cluster binding	8	100	0.941003	0.897001
GO:0034062	RNA polymerase activity	4	58	0.941263	0.897001
GO:0008324	cation transmembrane transporter activity	22	236	0.945607	0.897001
GO:0016651	oxidoreductase activity, acting on NAD(P)H	6	81	0.947738	0.897001
GO:0004673	protein histidine kinase activity	1	23	0.952999	0.897001
GO:0005543	phospholipid binding	1	23	0.952999	0.897001
GO:0008080	N-acetyltransferase activity	1	23	0.952999	0.897001
GO:0016775	phosphotransferase activity, nitrogenous group as acceptor	1	23	0.952999	0.897001
GO:0016811	hydrolase activity, acting on carbon-nitrogen (but not peptide) bonds, in linear amides	2	37	0.954287	0.897001
GO:0008233	peptidase activity	45	452	0.958608	0.897001
GO:0004659	prenyltransferase activity	1	24	0.958855	0.897001
GO:0015144	carbohydrate transmembrane transporter activity	1	24	0.958855	0.897001
GO:0015215	nucleotide transmembrane transporter activity	1	24	0.958855	0.897001
GO:1901476	carbohydrate transporter activity	1	24	0.958855	0.897001
GO:0004872	receptor activity	2	38	0.959077	0.897001
GO:0038023	signaling receptor activity	2	38	0.959077	0.897001
GO:0015605	organophosphate ester transmembrane transporter activity	1	26	0.96847	0.897001
GO:0016410	N-acyltransferase activity	1	26	0.96847	0.897001
GO:1901677	phosphate transmembrane transporter activity	1	26	0.96847	0.897001
GO:0008514	organic anion transmembrane transporter activity	4	65	0.968703	0.897001
GO:0000988	protein binding transcription factor activity	1	27	0.972399	0.897001
GO:0008092	cytoskeletal protein binding	5	80	0.977089	0.897001
GO:0016788	hydrolase activity, acting on ester bonds	61	613	0.978191	0.897001
GO:0008289	lipid binding	2	45	0.981385	0.897001
GO:0015036	disulfide oxidoreductase activity	2	45	0.981385	0.897001
GO:0019787	ubiquitin-like protein transferase activity	3	59	0.982826	0.897001
GO:0046872	metal ion binding	187	1718	0.984318	0.897001
GO:0022857	transmembrane transporter activity	71	713	0.985005	0.897001
GO:0008483	transaminase activity	1	32	0.985814	0.897001
GO:0016810	hydrolase activity, acting on carbon-nitrogen (but not peptide) bonds	4	76	0.988975	0.897001
GO:0043169	cation binding	265	2397	0.989741	0.897001
GO:0051540	metal cluster binding	8	125	0.990988	0.897001
GO:0003954	NADH dehydrogenase activity	1	36	0.991673	0.897001
GO:0050136	NADH dehydrogenase (quinone) activity	1	36	0.991673	0.897001
GO:0022891	substrate-specific transmembrane transporter activity	38	439	0.995636	0.897001
GO:0005215	transporter activity	77	802	0.995865	0.897001
GO:0015075	ion transmembrane transporter activity	32	385	0.996443	0.897001
GO:0016859	cis-trans isomerase activity	1	44	0.997132	0.897001
GO:0046914	transition metal ion binding	93	959	0.997409	0.897001
GO:0016667	oxidoreductase activity, acting on a sulfur group of donors	2	62	0.997438	0.897001
GO:0016655	oxidoreductase activity, acting on NAD(P)H, quinone or similar compound as acceptor	1	45	0.99749	0.897001
GO:0022892	substrate-specific transporter activity	43	500	0.997741	0.897001
GO:0016769	transferase activity, transferring nitrogenous groups	1	46	0.997803	0.897001
GO:0043167	ion binding	287	2661	0.998411	0.897001
GO:1901363	heterocyclic compound binding	514	4570	0.998791	0.897001
GO:0004175	endopeptidase activity	11	185	0.998911	0.897001
GO:0070011	peptidase activity, acting on L-amino acid peptides	29	376	0.998914	0.897001
GO:0042578	phosphoric ester hydrolase activity	18	263	0.998978	0.897001
GO:0016791	phosphatase activity	13	210	0.999098	0.897001
GO:0016874	ligase activity	20	287	0.999154	0.897001
GO:0000166	nucleotide binding	17	259	0.999374	0.897001
GO:1901265	nucleoside phosphate binding	17	259	0.999374	0.897001
GO:0004721	phosphoprotein phosphatase activity	2	76	0.999524	0.897001
GO:0005216	ion channel activity	2	76	0.999524	0.897001
GO:0022838	substrate-specific channel activity	2	76	0.999524	0.897001
GO:0015267	channel activity	2	77	0.999579	0.897001
GO:0022803	passive transmembrane transporter activity	2	77	0.999579	0.897001
GO:0034061	DNA polymerase activity	4	110	0.999672	0.897001
GO:0036094	small molecule binding	296	2847	0.999929	0.897001
GO:0016779	nucleotidyltransferase activity	14	254	0.999936	0.897001
GO:0097367	carbohydrate derivative binding	171	1766	0.999953	0.897001
GO:0001883	purine nucleoside binding	163	1699	0.999961	0.897001
GO:0032549	ribonucleoside binding	163	1699	0.999961	0.897001
GO:0032550	purine ribonucleoside binding	163	1699	0.999961	0.897001
GO:0004812	aminoacyl-tRNA ligase activity	3	117	0.999974	0.897001
GO:0001882	nucleoside binding	163	1711	0.999975	0.897001
GO:0016875	ligase activity, forming carbon-oxygen bonds	3	124	0.999989	0.897001
GO:0016876	ligase activity, forming aminoacyl-tRNA and related compounds	3	124	0.999989	0.897001
GO:0008135	translation factor activity, RNA binding	2	134	1	0.897001
GO:0097159	organic cyclic compound binding	527	4978	1	0.897001
GO:0003723	RNA binding	8	273	1	0.897001
GO:0005488	binding	893	8480	1	0.897001

## Sheet: BP.up
GO ID	Gene Ontology term description	GeneRatio (1517)	BgRatio (12243)	Pvalue	Qvalue
GO:0051276	chromosome organization	108	380	1.40568e-17	1.28731e-14
GO:0045229	external encapsulating structure organization	87	288	4.09161e-16	1.87352e-13
GO:0006325	chromatin organization	85	284	1.65493e-15	5.0519e-13
GO:0007049	cell cycle	91	331	4.9111e-14	1.12438e-11
GO:0051052	regulation of DNA metabolic process	29	53	1.5284e-13	2.79938e-11
GO:0034728	nucleosome organization	32	66	7.05071e-13	9.22424e-11
GO:0071824	protein-DNA complex subunit organization	32	66	7.05071e-13	9.22424e-11
GO:0022402	cell cycle process	72	252	3.08854e-12	3.53556e-10
GO:0016043	cellular component organization	307	1756	1.19913e-11	1.22017e-09
GO:0043414	macromolecule methylation	45	127	1.54087e-11	1.41111e-09
GO:0006305	DNA alkylation	22	39	6.03044e-11	5.02056e-09
GO:0006304	DNA modification	22	40	1.18381e-10	9.03436e-09
GO:0071840	cellular component organization or biogenesis	318	1874	1.86216e-10	1.3118e-08
GO:0034968	histone lysine methylation	27	60	3.79815e-10	2.48451e-08
GO:0018022	peptidyl-lysine methylation	27	61	6.01602e-10	3.67294e-08
GO:0032259	methylation	47	151	8.64596e-10	4.94867e-08
GO:0009812	flavonoid metabolic process	27	64	2.22004e-09	1.19594e-07
GO:0000278	mitotic cell cycle	36	104	3.42833e-09	1.74424e-07
GO:0005976	polysaccharide metabolic process	104	481	4.92083e-09	2.37181e-07
GO:0009698	phenylpropanoid metabolic process	34	97	6.4474e-09	2.95223e-07
GO:0018205	peptidyl-lysine modification	30	81	1.15131e-08	5.02075e-07
GO:0048285	organelle fission	43	143	1.42618e-08	5.93674e-07
GO:0032508	DNA duplex unwinding	8	8	5.46696e-08	2.16057e-06
GO:0000280	nuclear division	40	134	5.66219e-08	2.16057e-06
GO:0016571	histone methylation	29	84	1.20995e-07	4.43225e-06
GO:1902589	single-organism organelle organization	89	418	1.36193e-07	4.79708e-06
GO:0016568	chromatin modification	49	187	1.84793e-07	6.26782e-06
GO:0006479	protein methylation	29	86	2.16029e-07	7.06561e-06
GO:0051726	regulation of cell cycle	33	106	2.7474e-07	8.676e-06
GO:0016569	covalent chromatin modification	43	164	1.00897e-06	3.03309e-05
GO:1903047	mitotic cell cycle process	28	87	1.02672e-06	3.03309e-05
GO:0071554	cell wall organization or biogenesis	55	234	1.52531e-06	4.36521e-05
GO:0044786	cell cycle DNA replication	14	29	2.39646e-06	6.65045e-05
GO:0008213	protein alkylation	29	96	2.83423e-06	7.63398e-05
GO:0008202	steroid metabolic process	30	102	3.53944e-06	9.2611e-05
GO:0030243	cellulose metabolic process	31	109	5.30752e-06	0.000135016
GO:0016570	histone modification	40	158	6.06838e-06	0.000150199
GO:0071555	cell wall organization	30	106	8.33801e-06	0.000200944
GO:0006260	DNA replication	44	184	1.04293e-05	0.000244899
GO:0010605	negative regulation of macromolecule metabolic process	49	214	1.20091e-05	0.000274946
GO:0006310	DNA recombination	22	69	1.71125e-05	0.00038223
GO:0051301	cell division	27	95	2.13787e-05	0.000466153
GO:0000725	recombinational repair	13	30	2.39107e-05	0.000509236
GO:0031327	negative regulation of cellular biosynthetic process	19	57	3.15926e-05	0.000657549
GO:0009892	negative regulation of metabolic process	53	246	3.30694e-05	0.000669453
GO:0006694	steroid biosynthetic process	26	92	3.36266e-05	0.000669453
GO:0071103	DNA conformation change	14	35	3.47817e-05	0.000677717
GO:0031324	negative regulation of cellular metabolic process	22	72	3.60196e-05	0.000687217
GO:0009890	negative regulation of biosynthetic process	19	58	4.15847e-05	0.0007772
GO:0009699	phenylpropanoid biosynthetic process	21	68	4.51758e-05	0.00082743
GO:0045934	negative regulation of nucleobase-containing compound metabolic process	18	54	5.07535e-05	0.000893837
GO:0051172	negative regulation of nitrogen compound metabolic process	18	54	5.07535e-05	0.000893837
GO:0000272	polysaccharide catabolic process	11	24	5.43466e-05	0.000904909
GO:1901987	regulation of cell cycle phase transition	11	24	5.43466e-05	0.000904909
GO:1901990	regulation of mitotic cell cycle phase transition	11	24	5.43466e-05	0.000904909
GO:0018193	peptidyl-amino acid modification	31	122	6.05243e-05	0.000989777
GO:0010374	stomatal complex development	9	17	6.42615e-05	0.00103246
GO:0010558	negative regulation of macromolecule biosynthetic process	18	55	6.6801e-05	0.00103688
GO:2000113	negative regulation of cellular macromolecule biosynthetic process	18	55	6.6801e-05	0.00103688
GO:0010629	negative regulation of gene expression	44	198	7.02186e-05	0.00107176
GO:0016052	carbohydrate catabolic process	11	25	8.62244e-05	0.00129448
GO:0000003	reproduction	30	119	9.23974e-05	0.00136478
GO:0048523	negative regulation of cellular process	27	103	0.000100325	0.00145836
GO:0048519	negative regulation of biological process	60	301	0.000111897	0.00160116
GO:0016458	gene silencing	41	184	0.000114763	0.00161015
GO:0006996	organelle organization	175	1090	0.000116042	0.00161015
GO:0007346	regulation of mitotic cell cycle	12	30	0.000126324	0.00172666
GO:0007126	meiotic nuclear division	23	83	0.000130295	0.00175474
GO:0010191	mucilage metabolic process	7	12	0.000198609	0.00256896
GO:0043549	regulation of kinase activity	11	27	0.000199169	0.00256896
GO:0045859	regulation of protein kinase activity	11	27	0.000199169	0.00256896
GO:0051321	meiotic cell cycle	24	91	0.000216273	0.00264684
GO:0010564	regulation of cell cycle process	13	36	0.000225214	0.00264684
GO:0006342	chromatin silencing	16	50	0.000225438	0.00264684
GO:0045892	negative regulation of transcription, DNA-templated	16	50	0.000225438	0.00264684
GO:0051253	negative regulation of RNA metabolic process	16	50	0.000225438	0.00264684
GO:1902679	negative regulation of RNA biosynthetic process	16	50	0.000225438	0.00264684
GO:1903507	negative regulation of nucleic acid-templated transcription	16	50	0.000225438	0.00264684
GO:0051273	beta-glucan metabolic process	31	131	0.000246741	0.00286029
GO:0007017	microtubule-based process	26	103	0.000258687	0.00296129
GO:1903046	meiotic cell cycle process	20	71	0.000276115	0.00312177
GO:0045814	negative regulation of gene expression, epigenetic	16	51	0.000291181	0.00325196
GO:0000910	cytokinesis	21	78	0.000387683	0.00427754
GO:0032392	DNA geometric change	11	29	0.000417596	0.00449918
GO:0051338	regulation of transferase activity	11	29	0.000417596	0.00449918
GO:0006259	DNA metabolic process	124	753	0.000436432	0.00464744
GO:0032501	multicellular organismal process	164	1040	0.000464747	0.00489207
GO:0010192	mucilage biosynthetic process	6	10	0.00048245	0.00502071
GO:0009908	flower development	22	85	0.00051745	0.00532445
GO:0000281	mitotic cytokinesis	19	69	0.000532363	0.0053575
GO:0061640	cytoskeleton-dependent cytokinesis	19	69	0.000532363	0.0053575
GO:0060560	developmental growth involved in morphogenesis	14	44	0.000586152	0.00583469
GO:0044707	single-multicellular organism process	160	1017	0.000608342	0.00599046
GO:0048869	cellular developmental process	66	360	0.00062782	0.0061165
GO:0043933	macromolecular complex subunit organization	110	662	0.000656219	0.00632588
GO:0032506	cytokinetic process	20	76	0.000726862	0.00688091
GO:0006558	L-phenylalanine metabolic process	9	22	0.000736336	0.00688091
GO:1902221	erythrose 4-phosphate/phosphoenolpyruvate family amino acid metabolic process	9	22	0.000736336	0.00688091
GO:0048856	anatomical structure development	144	908	0.000816971	0.0075573
GO:0019219	regulation of nucleobase-containing compound metabolic process	66	365	0.000915083	0.00838023
GO:1902410	mitotic cytokinetic process	18	67	0.00101374	0.00919177
GO:0044767	single-organism developmental process	174	1131	0.00102818	0.00923137
GO:0001932	regulation of protein phosphorylation	11	32	0.00109497	0.00964192
GO:0009826	unidimensional cell growth	11	32	0.00109497	0.00964192
GO:0000079	regulation of cyclin-dependent protein serine/threonine kinase activity	5	8	0.00117514	0.0101526
GO:1904029	regulation of cyclin-dependent protein kinase activity	5	8	0.00117514	0.0101526
GO:0044042	glucan metabolic process	62	342	0.00120754	0.0103351
GO:0007275	multicellular organismal development	140	889	0.00128454	0.0108923
GO:0048646	anatomical structure formation involved in morphogenesis	17	63	0.00131339	0.0110347
GO:0042325	regulation of phosphorylation	11	33	0.00146092	0.0121627
GO:0016128	phytosteroid metabolic process	14	48	0.00152687	0.0124848
GO:0016129	phytosteroid biosynthetic process	14	48	0.00152687	0.0124848
GO:0005975	carbohydrate metabolic process	136	866	0.00167536	0.0135777
GO:0009808	lignin metabolic process	7	16	0.00182761	0.0145929
GO:0009791	post-embryonic development	65	368	0.00183249	0.0145929
GO:0006974	cellular response to DNA damage stimulus	26	117	0.001998	0.0157737
GO:0048569	post-embryonic organ development	19	77	0.00221921	0.0173703
GO:0040029	regulation of gene expression, epigenetic	28	130	0.00224418	0.0173733
GO:0048437	floral organ development	17	66	0.00227463	0.0173733
GO:0051171	regulation of nitrogen compound metabolic process	66	378	0.00227651	0.0173733
GO:0006281	DNA repair	23	101	0.00253473	0.0191842
GO:0006302	double-strand break repair	4	6	0.00286246	0.021487
GO:0030154	cell differentiation	42	221	0.00290836	0.0216541
GO:0009813	flavonoid biosynthetic process	10	31	0.00313356	0.0231426
GO:0009886	post-embryonic morphogenesis	18	74	0.0033844	0.0247952
GO:0090558	plant epidermis development	19	80	0.00352808	0.0256427
GO:0000038	very long-chain fatty acid metabolic process	5	10	0.00426657	0.030766
GO:0044699	single-organism process	881	6728	0.00483407	0.0345859
GO:0019220	regulation of phosphate metabolic process	11	38	0.00506901	0.0357088
GO:0051174	regulation of phosphorus metabolic process	11	38	0.00506901	0.0357088
GO:0009411	response to UV	16	66	0.00575253	0.0402146
GO:0000075	cell cycle checkpoint	4	7	0.00602456	0.0417972
GO:0001934	positive regulation of protein phosphorylation	6	15	0.00663187	0.0432459
GO:0010562	positive regulation of phosphorus metabolic process	6	15	0.00663187	0.0432459
GO:0032147	activation of protein kinase activity	6	15	0.00663187	0.0432459
GO:0033674	positive regulation of kinase activity	6	15	0.00663187	0.0432459
GO:0042327	positive regulation of phosphorylation	6	15	0.00663187	0.0432459
GO:0045860	positive regulation of protein kinase activity	6	15	0.00663187	0.0432459
GO:0045937	positive regulation of phosphate metabolic process	6	15	0.00663187	0.0432459
GO:0051347	positive regulation of transferase activity	6	15	0.00663187	0.0432459
GO:0032989	cellular component morphogenesis	35	185	0.00665838	0.0432459
GO:0043473	pigmentation	10	35	0.00817629	0.051286
GO:0043476	pigment accumulation	10	35	0.00817629	0.051286
GO:0043478	pigment accumulation in response to UV light	10	35	0.00817629	0.051286
GO:0043479	pigment accumulation in tissues in response to UV light	10	35	0.00817629	0.051286
GO:0043480	pigment accumulation in tissues	10	35	0.00817629	0.051286
GO:0006637	acyl-CoA metabolic process	12	46	0.00863958	0.0534597
GO:0035383	thioester metabolic process	12	46	0.00863958	0.0534597
GO:0031401	positive regulation of protein modification process	6	16	0.00951442	0.0577034
GO:0032270	positive regulation of cellular protein metabolic process	6	16	0.00951442	0.0577034
GO:0051247	positive regulation of protein metabolic process	6	16	0.00951442	0.0577034
GO:0050790	regulation of catalytic activity	16	70	0.0103669	0.0624601
GO:0071900	regulation of protein serine/threonine kinase activity	5	12	0.0108363	0.0646642
GO:0006566	threonine metabolic process	4	8	0.010874	0.0646642
GO:0009653	anatomical structure morphogenesis	77	483	0.0112482	0.0664577
GO:0042546	cell wall biogenesis	14	59	0.0114608	0.06728
GO:0000902	cell morphogenesis	27	140	0.0123602	0.0720977
GO:0090567	reproductive shoot system development	23	115	0.0131217	0.075965
GO:0006026	aminoglycan catabolic process	6	17	0.0131891	0.075965
GO:0010927	cellular component assembly involved in morphogenesis	8	27	0.013837	0.0791984
GO:0006629	lipid metabolic process	127	853	0.013935	0.0792642
GO:0044710	single-organism metabolic process	511	3823	0.015062	0.082799
GO:0006306	DNA methylation	2	2	0.0153442	0.082799
GO:0009825	multidimensional cell growth	2	2	0.0153442	0.082799
GO:0016572	histone phosphorylation	2	2	0.0153442	0.082799
GO:0044728	DNA methylation or demethylation	2	2	0.0153442	0.082799
GO:0072505	divalent inorganic anion homeostasis	2	2	0.0153442	0.082799
GO:0000724	double-strand break repair via homologous recombination	3	5	0.0156414	0.082799
GO:0006805	xenobiotic metabolic process	3	5	0.0156414	0.082799
GO:0009410	response to xenobiotic stimulus	3	5	0.0156414	0.082799
GO:0031577	spindle checkpoint	3	5	0.0156414	0.082799
GO:0071173	spindle assembly checkpoint	3	5	0.0156414	0.082799
GO:0071466	cellular response to xenobiotic stimulus	3	5	0.0156414	0.082799
GO:0051239	regulation of multicellular organismal process	39	223	0.015904	0.083227
GO:2000026	regulation of multicellular organismal development	39	223	0.015904	0.083227
GO:0009888	tissue development	42	244	0.0164412	0.0855493
GO:0070192	chromosome organization involved in meiosis	8	28	0.0173195	0.0896104
GO:0044036	cell wall macromolecule metabolic process	20	99	0.0178418	0.0917939
GO:0048580	regulation of post-embryonic development	25	133	0.0211475	0.108193
GO:0080090	regulation of primary metabolic process	90	592	0.0215784	0.109785
GO:0008219	cell death	5	14	0.0221733	0.112188
GO:0010604	positive regulation of macromolecule metabolic process	6	19	0.0232879	0.11654
GO:1901136	carbohydrate derivative catabolic process	6	19	0.0232879	0.11654
GO:0044702	single organism reproductive process	39	229	0.0236467	0.117692
GO:0019748	secondary metabolic process	41	244	0.0253916	0.125694
GO:0016049	cell growth	20	103	0.0266223	0.131078
GO:0010208	pollen wall assembly	7	25	0.0282956	0.133472
GO:0085029	extracellular matrix assembly	7	25	0.0282956	0.133472
GO:0006323	DNA packaging	3	6	0.0284203	0.133472
GO:0006333	chromatin assembly or disassembly	3	6	0.0284203	0.133472
GO:0009965	leaf morphogenesis	3	6	0.0284203	0.133472
GO:0010016	shoot system morphogenesis	3	6	0.0284203	0.133472
GO:0010162	seed dormancy process	3	6	0.0284203	0.133472
GO:0022611	dormancy process	3	6	0.0284203	0.133472
GO:0031497	chromatin assembly	3	6	0.0284203	0.133472
GO:0043085	positive regulation of catalytic activity	6	20	0.0298727	0.138167
GO:0044093	positive regulation of molecular function	6	20	0.0298727	0.138167
GO:0048609	multicellular organismal reproductive process	6	20	0.0298727	0.138167
GO:0048229	gametophyte development	21	111	0.0305835	0.140092
GO:0007059	chromosome segregation	19	98	0.0305947	0.140092
GO:0032502	developmental process	204	1463	0.0314336	0.143216
GO:0071822	protein complex subunit organization	63	405	0.0322799	0.146344
GO:0009072	aromatic amino acid family metabolic process	14	67	0.0330763	0.149216
GO:0009555	pollen development	10	43	0.0342599	0.153798
GO:0048468	cell development	30	173	0.0347864	0.1554
GO:0015851	nucleobase transport	5	16	0.0392301	0.174401
GO:0016265	death	7	27	0.0420112	0.184181
GO:0009733	response to auxin	2	3	0.0422345	0.184181
GO:0010075	regulation of meristem growth	2	3	0.0422345	0.184181
GO:0048638	regulation of developmental growth	2	3	0.0422345	0.184181
GO:0010383	cell wall polysaccharide metabolic process	13	63	0.0427998	0.185761
GO:0044550	secondary metabolite biosynthetic process	25	142	0.0432675	0.186905
GO:0010410	hemicellulose metabolic process	12	57	0.0440079	0.188327
GO:0045491	xylan metabolic process	12	57	0.0440079	0.188327
GO:0010431	seed maturation	3	7	0.0452171	0.192389
GO:0009914	hormone transport	9	39	0.0453773	0.192389
GO:0032504	multicellular organism reproduction	6	22	0.0464177	0.195893
GO:1901617	organic hydroxy compound biosynthetic process	19	103	0.0479787	0.201552
GO:0048367	shoot system development	33	199	0.0485702	0.203105
GO:0051704	multi-organism process	60	393	0.0492977	0.205211
GO:0001708	cell fate specification	4	12	0.0512832	0.211784
GO:0065009	regulation of molecular function	16	84	0.0513394	0.211784
GO:0030198	extracellular matrix organization	8	34	0.0519712	0.212476
GO:0043062	extracellular structure organization	8	34	0.0519712	0.212476
GO:0006631	fatty acid metabolic process	46	293	0.0528296	0.215026
GO:0031325	positive regulation of cellular metabolic process	6	23	0.0564552	0.228766
GO:0070838	divalent metal ion transport	17	92	0.0582563	0.233993
GO:0072511	divalent inorganic cation transport	17	92	0.0582563	0.233993
GO:0048608	reproductive structure development	32	196	0.0613947	0.244455
GO:0061458	reproductive system development	32	196	0.0613947	0.244455
GO:0044763	single-organism cellular process	600	4620	0.0632114	0.250599
GO:0048588	developmental cell growth	11	54	0.0642632	0.253671
GO:0048589	developmental growth	15	80	0.0649478	0.255272
GO:0012501	programmed cell death	3	8	0.065823	0.256088
GO:0043650	dicarboxylic acid biosynthetic process	3	8	0.065823	0.256088
GO:0060255	regulation of macromolecule metabolic process	162	1172	0.065994	0.256088
GO:0071669	plant-type cell wall organization or biogenesis	11	55	0.0717423	0.277219
GO:0008156	negative regulation of DNA replication	2	4	0.0775774	0.291166
GO:0009157	deoxyribonucleoside monophosphate biosynthetic process	2	4	0.0775774	0.291166
GO:0009162	deoxyribonucleoside monophosphate metabolic process	2	4	0.0775774	0.291166
GO:0009176	pyrimidine deoxyribonucleoside monophosphate metabolic process	2	4	0.0775774	0.291166
GO:0009177	pyrimidine deoxyribonucleoside monophosphate biosynthetic process	2	4	0.0775774	0.291166
GO:0051053	negative regulation of DNA metabolic process	2	4	0.0775774	0.291166
GO:0055081	anion homeostasis	2	4	0.0775774	0.291166
GO:0033554	cellular response to stress	46	302	0.0793132	0.296466
GO:0031323	regulation of cellular metabolic process	88	615	0.0799167	0.297119
GO:0001558	regulation of cell growth	6	25	0.0801368	0.297119
GO:0010212	response to ionizing radiation	4	14	0.0849808	0.312548
GO:0045165	cell fate commitment	4	14	0.0849808	0.312548
GO:0046165	alcohol biosynthetic process	17	97	0.0871243	0.31915
GO:0006547	histidine metabolic process	3	9	0.0898978	0.326696
GO:0052803	imidazole-containing compound metabolic process	3	9	0.0898978	0.326696
GO:0000226	microtubule cytoskeleton organization	8	38	0.0903147	0.326914
GO:0048449	floral organ formation	5	20	0.092075	0.331974
GO:0031399	regulation of protein modification process	16	91	0.0927568	0.333121
GO:0040007	growth	27	168	0.0932257	0.333496
GO:0050793	regulation of developmental process	40	262	0.0936708	0.333785
GO:0006022	aminoglycan metabolic process	6	27	0.108553	0.385316
GO:0006665	sphingolipid metabolic process	5	21	0.109109	0.385794
GO:0006084	acetyl-CoA metabolic process	3	10	0.11702	0.39299
GO:0006308	DNA catabolic process	3	10	0.11702	0.39299
GO:0009132	nucleoside diphosphate metabolic process	3	10	0.11702	0.39299
GO:0010466	negative regulation of peptidase activity	3	10	0.11702	0.39299
GO:0030162	regulation of proteolysis	3	10	0.11702	0.39299
GO:0043604	amide biosynthetic process	3	10	0.11702	0.39299
GO:0045861	negative regulation of proteolysis	3	10	0.11702	0.39299
GO:0052547	regulation of peptidase activity	3	10	0.11702	0.39299
GO:0007167	enzyme linked receptor protein signaling pathway	2	5	0.118868	0.39299
GO:0009312	oligosaccharide biosynthetic process	2	5	0.118868	0.39299
GO:0009396	folic acid-containing compound biosynthetic process	2	5	0.118868	0.39299
GO:0031056	regulation of histone modification	2	5	0.118868	0.39299
GO:0042559	pteridine-containing compound biosynthetic process	2	5	0.118868	0.39299
GO:0042822	pyridoxal phosphate metabolic process	2	5	0.118868	0.39299
GO:0042823	pyridoxal phosphate biosynthetic process	2	5	0.118868	0.39299
GO:0046184	aldehyde biosynthetic process	2	5	0.118868	0.39299
GO:1902275	regulation of chromatin organization	2	5	0.118868	0.39299
GO:1903308	regulation of chromatin modification	2	5	0.118868	0.39299
GO:0010817	regulation of hormone levels	14	81	0.1228	0.40453
GO:0040008	regulation of growth	8	41	0.127454	0.418355
GO:0015893	drug transport	15	89	0.132501	0.431827
GO:0042493	response to drug	15	89	0.132501	0.431827
GO:0010015	root morphogenesis	10	55	0.136536	0.443399
GO:0009832	plant-type cell wall biogenesis	6	29	0.141421	0.45764
GO:0009085	lysine biosynthetic process	3	11	0.146728	0.468194
GO:0010073	meristem maintenance	3	11	0.146728	0.468194
GO:0016119	carotene metabolic process	3	11	0.146728	0.468194
GO:0042742	defense response to bacterium	3	11	0.146728	0.468194
GO:0009617	response to bacterium	18	112	0.148542	0.472339
GO:1901607	alpha-amino acid biosynthetic process	7	36	0.150273	0.476188
GO:0006970	response to osmotic stress	33	222	0.152433	0.481369
GO:0009607	response to biotic stimulus	51	358	0.158562	0.497595
GO:0022622	root system development	13	78	0.163108	0.497595
GO:0048364	root development	13	78	0.163108	0.497595
GO:0006873	cellular ion homeostasis	12	71	0.163292	0.497595
GO:0055082	cellular chemical homeostasis	12	71	0.163292	0.497595
GO:0006275	regulation of DNA replication	2	6	0.164092	0.497595
GO:0009820	alkaloid metabolic process	2	6	0.164092	0.497595
GO:0009834	plant-type secondary cell wall biogenesis	2	6	0.164092	0.497595
GO:0010065	primary meristem tissue development	2	6	0.164092	0.497595
GO:0042398	cellular modified amino acid biosynthetic process	2	6	0.164092	0.497595
GO:0048232	male gamete generation	2	6	0.164092	0.497595
GO:0048508	embryonic meristem development	2	6	0.164092	0.497595
GO:0009066	aspartate family amino acid metabolic process	7	37	0.166782	0.501871
GO:0060918	auxin transport	7	37	0.166782	0.501871
GO:0009664	plant-type cell wall organization	5	24	0.168242	0.501871
GO:0048444	floral organ morphogenesis	5	24	0.168242	0.501871
GO:0048563	post-embryonic organ morphogenesis	5	24	0.168242	0.501871
GO:0042044	fluid transport	10	58	0.175183	0.517413
GO:0048509	regulation of meristem development	11	65	0.175562	0.517413
GO:0010476	gibberellin mediated signaling pathway	4	18	0.175712	0.517413
GO:0071370	cellular response to gibberellin stimulus	4	18	0.175712	0.517413
GO:0006553	lysine metabolic process	3	12	0.178543	0.520724
GO:0030148	sphingolipid biosynthetic process	3	12	0.178543	0.520724
GO:0051346	negative regulation of hydrolase activity	3	12	0.178543	0.520724
GO:0051707	response to other organism	49	347	0.180488	0.524728
GO:0065008	regulation of biological quality	53	378	0.18355	0.531939
GO:0048645	organ formation	5	25	0.190269	0.549672
GO:0043207	response to external biotic stimulus	49	352	0.209295	0.601397
GO:0006560	proline metabolic process	2	7	0.211642	0.601397
GO:0033044	regulation of chromosome organization	2	7	0.211642	0.601397
GO:0006081	cellular aldehyde metabolic process	3	13	0.211995	0.601397
GO:0032535	regulation of cellular component size	7	40	0.220623	0.601397
GO:0090066	regulation of anatomical structure size	7	40	0.220623	0.601397
GO:0050794	regulation of cellular process	210	1617	0.22844	0.601397
GO:0009725	response to hormone	44	317	0.23002	0.601397
GO:0006085	acetyl-CoA biosynthetic process	1	2	0.232471	0.601397
GO:0006266	DNA ligation	1	2	0.232471	0.601397
GO:0006513	protein monoubiquitination	1	2	0.232471	0.601397
GO:0006885	regulation of pH	1	2	0.232471	0.601397
GO:0007093	mitotic cell cycle checkpoint	1	2	0.232471	0.601397
GO:0009073	aromatic amino acid family biosynthetic process	1	2	0.232471	0.601397
GO:0009133	nucleoside diphosphate biosynthetic process	1	2	0.232471	0.601397
GO:0009138	pyrimidine nucleoside diphosphate metabolic process	1	2	0.232471	0.601397
GO:0009139	pyrimidine nucleoside diphosphate biosynthetic process	1	2	0.232471	0.601397
GO:0009143	nucleoside triphosphate catabolic process	1	2	0.232471	0.601397
GO:0009186	deoxyribonucleoside diphosphate metabolic process	1	2	0.232471	0.601397
GO:0009189	deoxyribonucleoside diphosphate biosynthetic process	1	2	0.232471	0.601397
GO:0009196	pyrimidine deoxyribonucleoside diphosphate metabolic process	1	2	0.232471	0.601397
GO:0009197	pyrimidine deoxyribonucleoside diphosphate biosynthetic process	1	2	0.232471	0.601397
GO:0009200	deoxyribonucleoside triphosphate metabolic process	1	2	0.232471	0.601397
GO:0009211	pyrimidine deoxyribonucleoside triphosphate metabolic process	1	2	0.232471	0.601397
GO:0009734	auxin-activated signaling pathway	1	2	0.232471	0.601397
GO:0016574	histone ubiquitination	1	2	0.232471	0.601397
GO:0019632	shikimate metabolic process	1	2	0.232471	0.601397
GO:0019695	choline metabolic process	1	2	0.232471	0.601397
GO:0030004	cellular monovalent inorganic cation homeostasis	1	2	0.232471	0.601397
GO:0030641	regulation of cellular pH	1	2	0.232471	0.601397
GO:0035384	thioester biosynthetic process	1	2	0.232471	0.601397
GO:0044770	cell cycle phase transition	1	2	0.232471	0.601397
GO:0044772	mitotic cell cycle phase transition	1	2	0.232471	0.601397
GO:0045930	negative regulation of mitotic cell cycle	1	2	0.232471	0.601397
GO:0051304	chromosome separation	1	2	0.232471	0.601397
GO:0071365	cellular response to auxin stimulus	1	2	0.232471	0.601397
GO:0071616	acyl-CoA biosynthetic process	1	2	0.232471	0.601397
GO:0009141	nucleoside triphosphate metabolic process	8	48	0.238494	0.615241
GO:0006575	cellular modified amino acid metabolic process	7	41	0.239805	0.61676
GO:0044711	single-organism biosynthetic process	138	1052	0.24043	0.61676
GO:0032269	negative regulation of cellular protein metabolic process	3	14	0.246635	0.627404
GO:0043086	negative regulation of catalytic activity	3	14	0.246635	0.627404
GO:0051248	negative regulation of protein metabolic process	3	14	0.246635	0.627404
GO:0048731	system development	73	545	0.251553	0.633863
GO:0006073	cellular glucan metabolic process	40	290	0.255925	0.633863
GO:0044283	small molecule biosynthetic process	59	437	0.256697	0.633863
GO:0000723	telomere maintenance	4	21	0.258055	0.633863
GO:0032200	telomere organization	4	21	0.258055	0.633863
GO:0060249	anatomical structure homeostasis	4	21	0.258055	0.633863
GO:0044264	cellular polysaccharide metabolic process	41	298	0.258159	0.633863
GO:0009887	organ morphogenesis	16	108	0.259965	0.633863
GO:0006570	tyrosine metabolic process	2	8	0.260248	0.633863
GO:0007276	gamete generation	2	8	0.260248	0.633863
GO:0009629	response to gravity	2	8	0.260248	0.633863
GO:0009630	gravitropism	2	8	0.260248	0.633863
GO:0009845	seed germination	2	8	0.260248	0.633863
GO:0019336	phenol-containing compound catabolic process	2	8	0.260248	0.633863
GO:0090351	seedling development	2	8	0.260248	0.633863
GO:0090529	cell septum assembly	2	8	0.260248	0.633863
GO:0050801	ion homeostasis	15	101	0.265713	0.645457
GO:0009605	response to external stimulus	71	533	0.27127	0.656468
GO:0009719	response to endogenous stimulus	48	354	0.271679	0.656468
GO:0010087	phloem or xylem histogenesis	3	15	0.282045	0.67972
GO:0048878	chemical homeostasis	16	110	0.284785	0.684523
GO:0006950	response to stress	169	1311	0.293389	0.703358
GO:0009308	amine metabolic process	10	66	0.29803	0.712618
GO:0098542	defense response to other organism	13	89	0.306429	0.723544
GO:0010035	response to inorganic substance	21	150	0.308338	0.723544
GO:0006518	peptide metabolic process	2	9	0.30892	0.723544
GO:0006549	isoleucine metabolic process	2	9	0.30892	0.723544
GO:0006801	superoxide metabolic process	2	9	0.30892	0.723544
GO:0006828	manganese ion transport	2	9	0.30892	0.723544
GO:0010393	galacturonan metabolic process	2	9	0.30892	0.723544
GO:1901616	organic hydroxy compound catabolic process	2	9	0.30892	0.723544
GO:0016053	organic acid biosynthetic process	46	344	0.311216	0.724644
GO:0046394	carboxylic acid biosynthetic process	46	344	0.311216	0.724644
GO:0009739	response to gibberellin	4	23	0.31648	0.724644
GO:0044092	negative regulation of molecular function	3	16	0.317844	0.724644
GO:0030001	metal ion transport	36	267	0.318606	0.724644
GO:0002832	negative regulation of response to biotic stimulus	1	3	0.327589	0.724644
GO:0006071	glycerol metabolic process	1	3	0.327589	0.724644
GO:0006561	proline biosynthetic process	1	3	0.327589	0.724644
GO:0009111	vitamin catabolic process	1	3	0.327589	0.724644
GO:0009113	purine nucleobase biosynthetic process	1	3	0.327589	0.724644
GO:0010413	glucuronoxylan metabolic process	1	3	0.327589	0.724644
GO:0010496	intercellular transport	1	3	0.327589	0.724644
GO:0015695	organic cation transport	1	3	0.327589	0.724644
GO:0015784	GDP-mannose transport	1	3	0.327589	0.724644
GO:0016102	diterpenoid biosynthetic process	1	3	0.327589	0.724644
GO:0019682	glyceraldehyde-3-phosphate metabolic process	1	3	0.327589	0.724644
GO:0036079	purine nucleotide-sugar transport	1	3	0.327589	0.724644
GO:0042365	water-soluble vitamin catabolic process	1	3	0.327589	0.724644
GO:0043096	purine nucleobase salvage	1	3	0.327589	0.724644
GO:0045488	pectin metabolic process	1	3	0.327589	0.724644
GO:0045786	negative regulation of cell cycle	1	3	0.327589	0.724644
GO:0071941	nitrogen cycle metabolic process	1	3	0.327589	0.724644
GO:0097164	ammonium ion metabolic process	1	3	0.327589	0.724644
GO:0048513	organ development	52	395	0.340133	0.749938
GO:0006576	cellular biogenic amine metabolic process	9	61	0.34148	0.749938
GO:0044106	cellular amine metabolic process	9	61	0.34148	0.749938
GO:0009067	aspartate family amino acid biosynthetic process	4	24	0.346127	0.758325
GO:0003333	amino acid transmembrane transport	3	17	0.353691	0.773047
GO:0009292	genetic transfer	2	10	0.356895	0.77566
GO:0060429	epithelium development	2	10	0.356895	0.77566
GO:0019222	regulation of metabolic process	178	1399	0.357428	0.77566
GO:0006066	alcohol metabolic process	20	147	0.362728	0.782461
GO:0010053	root epidermal cell differentiation	7	47	0.363125	0.782461
GO:0090627	plant epidermal cell differentiation	7	47	0.363125	0.782461
GO:0065007	biological regulation	340	2699	0.367001	0.788957
GO:0048522	positive regulation of cellular process	6	40	0.375538	0.805419
GO:0010038	response to metal ion	16	117	0.376579	0.805765
GO:0000904	cell morphogenesis involved in differentiation	13	94	0.380631	0.812535
GO:0050896	response to stimulus	330	2624	0.383519	0.816797
GO:0008283	cell proliferation	3	18	0.389287	0.823337
GO:0022904	respiratory electron transport chain	3	18	0.389287	0.823337
GO:1903825	organic acid transmembrane transport	3	18	0.389287	0.823337
GO:0009814	defense response, incompatible interaction	9	64	0.396745	0.825267
GO:0016104	triterpenoid biosynthetic process	2	11	0.403599	0.825267
GO:0048827	phyllome development	11	80	0.405003	0.825267
GO:0016051	carbohydrate biosynthetic process	4	26	0.405373	0.825267
GO:0002831	regulation of response to biotic stimulus	1	4	0.410926	0.825267
GO:0006598	polyamine catabolic process	1	4	0.410926	0.825267
GO:0006606	protein import into nucleus	1	4	0.410926	0.825267
GO:0006829	zinc II ion transport	1	4	0.410926	0.825267
GO:0010232	vascular transport	1	4	0.410926	0.825267
GO:0015691	cadmium ion transport	1	4	0.410926	0.825267
GO:0016117	carotenoid biosynthetic process	1	4	0.410926	0.825267
GO:0030855	epithelial cell differentiation	1	4	0.410926	0.825267
GO:0034504	protein localization to nucleus	1	4	0.410926	0.825267
GO:0042439	ethanolamine-containing compound metabolic process	1	4	0.410926	0.825267
GO:0042981	regulation of apoptotic process	1	4	0.410926	0.825267
GO:0043101	purine-containing compound salvage	1	4	0.410926	0.825267
GO:0044744	protein targeting to nucleus	1	4	0.410926	0.825267
GO:0046341	CDP-diacylglycerol metabolic process	1	4	0.410926	0.825267
GO:0051170	nuclear import	1	4	0.410926	0.825267
GO:0051552	flavone metabolic process	1	4	0.410926	0.825267
GO:0051553	flavone biosynthetic process	1	4	0.410926	0.825267
GO:0052575	carbohydrate localization	1	4	0.410926	0.825267
GO:1902593	single-organism nuclear import	1	4	0.410926	0.825267
GO:0002376	immune system process	22	167	0.413453	0.828525
GO:0045333	cellular respiration	5	34	0.415255	0.828547
GO:0048316	seed development	9	65	0.415273	0.828547
GO:0050789	regulation of biological process	308	2458	0.418428	0.833026
GO:0048366	leaf development	3	19	0.424373	0.840174
GO:0072330	monocarboxylic acid biosynthetic process	15	113	0.429519	0.840174
GO:0010154	fruit development	9	66	0.433786	0.840174
GO:0042214	terpene metabolic process	4	27	0.434648	0.840174
GO:0006722	triterpenoid metabolic process	2	12	0.44861	0.840174
GO:0006928	movement of cell or subcellular component	2	12	0.44861	0.840174
GO:0032844	regulation of homeostatic process	2	12	0.44861	0.840174
GO:1901605	alpha-amino acid metabolic process	32	250	0.450441	0.840174
GO:0051128	regulation of cellular component organization	15	115	0.457692	0.840174
GO:0006568	tryptophan metabolic process	3	20	0.45873	0.840174
GO:0015977	carbon fixation	3	20	0.45873	0.840174
GO:0098656	anion transmembrane transport	3	20	0.45873	0.840174
GO:0006754	ATP biosynthetic process	4	28	0.463504	0.840174
GO:0008272	sulfate transport	4	28	0.463504	0.840174
GO:0009144	purine nucleoside triphosphate metabolic process	4	28	0.463504	0.840174
GO:0009145	purine nucleoside triphosphate biosynthetic process	4	28	0.463504	0.840174
GO:0009205	purine ribonucleoside triphosphate metabolic process	4	28	0.463504	0.840174
GO:0009206	purine ribonucleoside triphosphate biosynthetic process	4	28	0.463504	0.840174
GO:0046034	ATP metabolic process	4	28	0.463504	0.840174
GO:0072348	sulfur compound transport	4	28	0.463504	0.840174
GO:0006595	polyamine metabolic process	5	36	0.466257	0.840174
GO:0043603	cellular amide metabolic process	5	36	0.466257	0.840174
GO:0009142	nucleoside triphosphate biosynthetic process	6	44	0.468012	0.840174
GO:0044085	cellular component biogenesis	69	551	0.482003	0.840174
GO:0000710	meiotic mismatch repair	1	5	0.483941	0.840174
GO:0006298	mismatch repair	1	5	0.483941	0.840174
GO:0006529	asparagine biosynthetic process	1	5	0.483941	0.840174
GO:0006541	glutamine metabolic process	1	5	0.483941	0.840174
GO:0009310	amine catabolic process	1	5	0.483941	0.840174
GO:0009690	cytokinin metabolic process	1	5	0.483941	0.840174
GO:0042402	cellular biogenic amine catabolic process	1	5	0.483941	0.840174
GO:0051783	regulation of nuclear division	1	5	0.483941	0.840174
GO:2000027	regulation of organ morphogenesis	1	5	0.483941	0.840174
GO:0006468	protein phosphorylation	19	149	0.483946	0.840174
GO:0008652	cellular amino acid biosynthetic process	31	246	0.489116	0.840174
GO:0009167	purine ribonucleoside monophosphate metabolic process	6	45	0.490642	0.840174
GO:0009168	purine ribonucleoside monophosphate biosynthetic process	6	45	0.490642	0.840174
GO:0006760	folic acid-containing compound metabolic process	2	13	0.491631	0.840174
GO:0010051	xylem and phloem pattern formation	2	13	0.491631	0.840174
GO:0019827	stem cell maintenance	2	13	0.491631	0.840174
GO:0042558	pteridine-containing compound metabolic process	2	13	0.491631	0.840174
GO:0048863	stem cell differentiation	2	13	0.491631	0.840174
GO:0048864	stem cell development	2	13	0.491631	0.840174
GO:0051640	organelle localization	2	13	0.491631	0.840174
GO:0006586	indolalkylamine metabolic process	3	21	0.492175	0.840174
GO:0006997	nucleus organization	3	21	0.492175	0.840174
GO:0044703	multi-organism reproductive process	3	21	0.492175	0.840174
GO:0006355	regulation of transcription, DNA-templated	37	295	0.495214	0.840174
GO:1903506	regulation of nucleic acid-templated transcription	37	295	0.495214	0.840174
GO:0042886	amide transport	13	102	0.501674	0.840174
GO:0022607	cellular component assembly	47	377	0.506028	0.840174
GO:2001141	regulation of RNA biosynthetic process	37	297	0.512867	0.840174
GO:0009126	purine nucleoside monophosphate metabolic process	6	46	0.512948	0.840174
GO:0009127	purine nucleoside monophosphate biosynthetic process	6	46	0.512948	0.840174
GO:0007166	cell surface receptor signaling pathway	4	30	0.519489	0.840174
GO:0042430	indole-containing compound metabolic process	4	30	0.519489	0.840174
GO:0008654	phospholipid biosynthetic process	9	71	0.524786	0.840174
GO:0042221	response to chemical	136	1100	0.526607	0.840174
GO:0000271	polysaccharide biosynthetic process	2	14	0.532463	0.840174
GO:0015800	acidic amino acid transport	2	14	0.532463	0.840174
GO:0015813	L-glutamate transport	2	14	0.532463	0.840174
GO:0016116	carotenoid metabolic process	2	14	0.532463	0.840174
GO:0072525	pyridine-containing compound biosynthetic process	2	14	0.532463	0.840174
GO:1990066	energy quenching	2	14	0.532463	0.840174
GO:0072593	reactive oxygen species metabolic process	14	113	0.543269	0.840174
GO:0009064	glutamine family amino acid metabolic process	8	64	0.546284	0.840174
GO:0051336	regulation of hydrolase activity	4	31	0.546425	0.840174
GO:0000023	maltose metabolic process	1	6	0.547911	0.840174
GO:0001738	morphogenesis of a polarized epithelium	1	6	0.547911	0.840174
GO:0002009	morphogenesis of an epithelium	1	6	0.547911	0.840174
GO:0006528	asparagine metabolic process	1	6	0.547911	0.840174
GO:0007062	sister chromatid cohesion	1	6	0.547911	0.840174
GO:0008614	pyridoxine metabolic process	1	6	0.547911	0.840174
GO:0009900	dehiscence	1	6	0.547911	0.840174
GO:0010074	maintenance of meristem identity	1	6	0.547911	0.840174
GO:0010115	regulation of abscisic acid biosynthetic process	1	6	0.547911	0.840174
GO:0033692	cellular polysaccharide biosynthetic process	1	6	0.547911	0.840174
GO:0034637	cellular carbohydrate biosynthetic process	1	6	0.547911	0.840174
GO:0048585	negative regulation of response to stimulus	1	6	0.547911	0.840174
GO:0048729	tissue morphogenesis	1	6	0.547911	0.840174
GO:0098771	inorganic ion homeostasis	7	56	0.550837	0.840174
GO:0008037	cell recognition	3	23	0.555775	0.840174
GO:0044764	multi-organism cellular process	3	23	0.555775	0.840174
GO:0006188	IMP biosynthetic process	2	15	0.570989	0.840174
GO:0015807	L-amino acid transport	2	15	0.570989	0.840174
GO:0046040	IMP metabolic process	2	15	0.570989	0.840174
GO:0010646	regulation of cell communication	16	132	0.577605	0.840174
GO:0072522	purine-containing compound biosynthetic process	8	66	0.582724	0.840174
GO:0042440	pigment metabolic process	3	24	0.585725	0.840174
GO:0046148	pigment biosynthetic process	3	24	0.585725	0.840174
GO:0042592	homeostatic process	24	199	0.58942	0.840174
GO:0032787	monocarboxylic acid metabolic process	82	675	0.596494	0.840174
GO:0015980	energy derivation by oxidation of organic compounds	6	50	0.597901	0.840174
GO:0051252	regulation of RNA metabolic process	37	307	0.598895	0.840174
GO:0001101	response to acid chemical	40	332	0.601713	0.840174
GO:0006144	purine nucleobase metabolic process	1	7	0.603955	0.840174
GO:0006749	glutathione metabolic process	1	7	0.603955	0.840174
GO:0006826	iron ion transport	1	7	0.603955	0.840174
GO:0006897	endocytosis	1	7	0.603955	0.840174
GO:0007186	G-protein coupled receptor signaling pathway	1	7	0.603955	0.840174
GO:0009084	glutamine family amino acid biosynthetic process	1	7	0.603955	0.840174
GO:0009753	response to jasmonic acid	1	7	0.603955	0.840174
GO:0009937	regulation of gibberellic acid mediated signaling pathway	1	7	0.603955	0.840174
GO:0015780	nucleotide-sugar transport	1	7	0.603955	0.840174
GO:0042816	vitamin B6 metabolic process	1	7	0.603955	0.840174
GO:0043455	regulation of secondary metabolic process	1	7	0.603955	0.840174
GO:0061687	detoxification of inorganic compound	1	7	0.603955	0.840174
GO:0098754	detoxification	1	7	0.603955	0.840174
GO:1902930	regulation of alcohol biosynthetic process	1	7	0.603955	0.840174
GO:0009147	pyrimidine nucleoside triphosphate metabolic process	2	16	0.607153	0.840174
GO:0010565	regulation of cellular ketone metabolic process	2	16	0.607153	0.840174
GO:0045596	negative regulation of cell differentiation	2	16	0.607153	0.840174
GO:0016310	phosphorylation	36	300	0.609161	0.840174
GO:1901362	organic cyclic compound biosynthetic process	78	645	0.611994	0.840174
GO:0019321	pentose metabolic process	3	25	0.614349	0.840174
GO:0006952	defense response	29	243	0.615957	0.840174
GO:0042451	purine nucleoside biosynthetic process	4	34	0.622151	0.840174
GO:0046129	purine ribonucleoside biosynthetic process	4	34	0.622151	0.840174
GO:0033993	response to lipid	7	60	0.626564	0.840174
GO:0009199	ribonucleoside triphosphate metabolic process	5	43	0.629848	0.840174
GO:0009201	ribonucleoside triphosphate biosynthetic process	5	43	0.629848	0.840174
GO:0071396	cellular response to lipid	5	43	0.629848	0.840174
GO:0022414	reproductive process	77	642	0.64176	0.840174
GO:0045017	glycerolipid biosynthetic process	7	61	0.644342	0.840174
GO:0046474	glycerophospholipid biosynthetic process	7	61	0.644342	0.840174
GO:0006633	fatty acid biosynthetic process	12	104	0.649068	0.840174
GO:0019725	cellular homeostasis	16	138	0.651157	0.840174
GO:0006109	regulation of carbohydrate metabolic process	1	8	0.653056	0.840174
GO:0006641	triglyceride metabolic process	1	8	0.653056	0.840174
GO:0007005	mitochondrion organization	1	8	0.653056	0.840174
GO:0007127	meiosis I	1	8	0.653056	0.840174
GO:0009692	ethylene metabolic process	1	8	0.653056	0.840174
GO:0009926	auxin polar transport	1	8	0.653056	0.840174
GO:0015858	nucleoside transport	1	8	0.653056	0.840174
GO:0016197	endosomal transport	1	8	0.653056	0.840174
GO:0019747	regulation of isoprenoid metabolic process	1	8	0.653056	0.840174
GO:0019755	one-carbon compound transport	1	8	0.653056	0.840174
GO:0035434	copper ion transmembrane transport	1	8	0.653056	0.840174
GO:0043090	amino acid import	1	8	0.653056	0.840174
GO:0043092	L-amino acid import	1	8	0.653056	0.840174
GO:0043449	cellular alkene metabolic process	1	8	0.653056	0.840174
GO:0046890	regulation of lipid biosynthetic process	1	8	0.653056	0.840174
GO:0055067	monovalent inorganic cation homeostasis	1	8	0.653056	0.840174
GO:0072595	maintenance of protein localization in organelle	1	8	0.653056	0.840174
GO:1900673	olefin metabolic process	1	8	0.653056	0.840174
GO:0009152	purine ribonucleotide biosynthetic process	7	62	0.661615	0.840174
GO:0009694	jasmonic acid metabolic process	7	62	0.661615	0.840174
GO:0044262	cellular carbohydrate metabolic process	44	373	0.662113	0.840174
GO:0003002	regionalization	8	71	0.667148	0.840174
GO:0009943	adaxial/abaxial axis specification	2	18	0.672405	0.840174
GO:0019953	sexual reproduction	2	18	0.672405	0.840174
GO:1901264	carbohydrate derivative transport	2	18	0.672405	0.840174
GO:0006164	purine nucleotide biosynthetic process	7	63	0.678367	0.840174
GO:0002218	activation of innate immune response	1	9	0.696073	0.840174
GO:0002253	activation of immune response	1	9	0.696073	0.840174
GO:0006638	neutral lipid metabolic process	1	9	0.696073	0.840174
GO:0006639	acylglycerol metabolic process	1	9	0.696073	0.840174
GO:0006817	phosphate ion transport	1	9	0.696073	0.840174
GO:0009636	response to toxic substance	1	9	0.696073	0.840174
GO:0009880	embryonic pattern specification	1	9	0.696073	0.840174
GO:0016485	protein processing	1	9	0.696073	0.840174
GO:0019216	regulation of lipid metabolic process	1	9	0.696073	0.840174
GO:0043401	steroid hormone mediated signaling pathway	1	9	0.696073	0.840174
GO:0046112	nucleobase biosynthetic process	1	9	0.696073	0.840174
GO:0048278	vesicle docking	1	9	0.696073	0.840174
GO:0048545	response to steroid hormone	1	9	0.696073	0.840174
GO:0051604	protein maturation	1	9	0.696073	0.840174
GO:0071383	cellular response to steroid hormone stimulus	1	9	0.696073	0.840174
GO:0009124	nucleoside monophosphate biosynthetic process	8	73	0.697864	0.840174
GO:0035966	response to topologically incorrect protein	8	73	0.697864	0.840174
GO:0009130	pyrimidine nucleoside monophosphate biosynthetic process	2	19	0.701586	0.840174
GO:0051093	negative regulation of developmental process	2	19	0.701586	0.840174
GO:0000041	transition metal ion transport	7	65	0.710268	0.840174
GO:0009123	nucleoside monophosphate metabolic process	8	74	0.712521	0.840174
GO:1901615	organic hydroxy compound metabolic process	28	246	0.714627	0.840174
GO:0009408	response to heat	3	29	0.715045	0.840174
GO:0008610	lipid biosynthetic process	49	423	0.717707	0.840174
GO:0015833	peptide transport	8	75	0.726702	0.840174
GO:0009129	pyrimidine nucleoside monophosphate metabolic process	2	20	0.72857	0.840174
GO:1901565	organonitrogen compound catabolic process	9	84	0.728571	0.840174
GO:0006913	nucleocytoplasmic transport	4	39	0.729205	0.840174
GO:0046128	purine ribonucleoside metabolic process	4	39	0.729205	0.840174
GO:0046471	phosphatidylglycerol metabolic process	4	39	0.729205	0.840174
GO:0051169	nuclear transport	4	39	0.729205	0.840174
GO:0006955	immune response	14	128	0.731126	0.840174
GO:0045087	innate immune response	14	128	0.731126	0.840174
GO:0000154	rRNA modification	1	10	0.73376	0.840174
GO:0016567	protein ubiquitination	1	10	0.73376	0.840174
GO:0048528	post-embryonic root development	1	10	0.73376	0.840174
GO:0051260	protein homooligomerization	1	10	0.73376	0.840174
GO:0051302	regulation of cell division	1	10	0.73376	0.840174
GO:0008152	metabolic process	1135	9235	0.734348	0.840174
GO:0007389	pattern specification process	12	111	0.736011	0.840174
GO:0003006	developmental process involved in reproduction	71	610	0.736442	0.840174
GO:0030422	production of siRNA involved in RNA interference	3	30	0.736773	0.840174
GO:0009108	coenzyme biosynthetic process	7	67	0.739982	0.840174
GO:0009150	purine ribonucleotide metabolic process	7	67	0.739982	0.840174
GO:0006163	purine nucleotide metabolic process	9	85	0.741515	0.840174
GO:1901293	nucleoside phosphate biosynthetic process	18	164	0.744347	0.840174
GO:0010468	regulation of gene expression	124	1053	0.750764	0.840174
GO:0008643	carbohydrate transport	2	21	0.753453	0.840174
GO:0034754	cellular hormone metabolic process	2	21	0.753453	0.840174
GO:0042743	hydrogen peroxide metabolic process	11	104	0.756379	0.840174
GO:0007010	cytoskeleton organization	12	113	0.75805	0.840174
GO:0042278	purine nucleoside metabolic process	4	41	0.765089	0.840174
GO:0055065	metal ion homeostasis	4	41	0.765089	0.840174
GO:0033043	regulation of organelle organization	8	78	0.766359	0.840174
GO:0072521	purine-containing compound metabolic process	10	96	0.766515	0.840174
GO:0006825	copper ion transport	1	11	0.766776	0.840174
GO:0016032	viral process	1	11	0.766776	0.840174
GO:0016101	diterpenoid metabolic process	1	11	0.766776	0.840174
GO:0019400	alditol metabolic process	1	11	0.766776	0.840174
GO:0046434	organophosphate catabolic process	1	11	0.766776	0.840174
GO:0070925	organelle assembly	1	11	0.766776	0.840174
GO:1901292	nucleoside phosphate catabolic process	1	11	0.766776	0.840174
GO:0009893	positive regulation of metabolic process	12	114	0.768588	0.840174
GO:0009156	ribonucleoside monophosphate biosynthetic process	6	60	0.769902	0.840174
GO:0009161	ribonucleoside monophosphate metabolic process	6	60	0.769902	0.840174
GO:0048532	anatomical structure arrangement	5	51	0.77423	0.840174
GO:0030003	cellular cation homeostasis	3	32	0.776266	0.840174
GO:0055076	transition metal ion homeostasis	3	32	0.776266	0.840174
GO:0006869	lipid transport	2	22	0.776343	0.840174
GO:0009955	adaxial/abaxial pattern specification	2	22	0.776343	0.840174
GO:0010876	lipid localization	2	22	0.776343	0.840174
GO:0015698	inorganic anion transport	16	151	0.784303	0.840174
GO:0006643	membrane lipid metabolic process	5	52	0.788802	0.840174
GO:0090407	organophosphate biosynthetic process	31	282	0.789557	0.840174
GO:0009260	ribonucleotide biosynthetic process	8	80	0.790397	0.840174
GO:0046390	ribose phosphate biosynthetic process	8	80	0.790397	0.840174
GO:0000160	phosphorelay signal transduction system	3	33	0.794112	0.840174
GO:0006771	riboflavin metabolic process	1	12	0.7957	0.840174
GO:0017038	protein import	1	12	0.7957	0.840174
GO:0022406	membrane docking	1	12	0.7957	0.840174
GO:0032507	maintenance of protein location in cell	1	12	0.7957	0.840174
GO:0045185	maintenance of protein location	1	12	0.7957	0.840174
GO:0018958	phenol-containing compound metabolic process	4	43	0.797149	0.840174
GO:0006835	dicarboxylic acid transport	2	23	0.797349	0.840174
GO:0009414	response to water deprivation	2	23	0.797349	0.840174
GO:0045595	regulation of cell differentiation	2	23	0.797349	0.840174
GO:0006461	protein complex assembly	29	266	0.797444	0.840174
GO:0010033	response to organic substance	78	683	0.801905	0.840174
GO:0051716	cellular response to stimulus	116	1001	0.802697	0.840174
GO:0006865	amino acid transport	7	73	0.815992	0.840174
GO:0070271	protein complex biogenesis	29	269	0.816013	0.840174
GO:0048507	meristem development	13	128	0.816207	0.840174
GO:0002252	immune effector process	2	24	0.816588	0.840174
GO:0009798	axis specification	2	24	0.816588	0.840174
GO:0019932	second-messenger-mediated signaling	1	13	0.821039	0.840174
GO:0051651	maintenance of location in cell	1	13	0.821039	0.840174
GO:0009165	nucleotide biosynthetic process	15	147	0.824457	0.840174
GO:0043094	cellular metabolic compound salvage	12	120	0.8251	0.840174
GO:0006544	glycine metabolic process	3	35	0.826242	0.840174
GO:0009267	cellular response to starvation	5	55	0.828126	0.840174
GO:0042594	response to starvation	5	55	0.828126	0.840174
GO:0006405	RNA export from nucleus	2	25	0.834174	0.840174
GO:0009415	response to water	2	25	0.834174	0.840174
GO:0051168	nuclear export	2	25	0.834174	0.840174
GO:0034655	nucleobase-containing compound catabolic process	4	46	0.838512	0.840174
GO:0043248	proteasome assembly	5	56	0.839834	0.840174
GO:0009259	ribonucleotide metabolic process	8	85	0.842356	0.840174
GO:0019693	ribose phosphate metabolic process	8	85	0.842356	0.840174
GO:0035194	posttranscriptional gene silencing by RNA	6	66	0.84291	0.840174
GO:0002684	positive regulation of immune system process	1	14	0.843237	0.840174
GO:0005977	glycogen metabolic process	1	14	0.843237	0.840174
GO:0006112	energy reserve metabolic process	1	14	0.843237	0.840174
GO:0009148	pyrimidine nucleoside triphosphate biosynthetic process	1	14	0.843237	0.840174
GO:0009208	pyrimidine ribonucleoside triphosphate metabolic process	1	14	0.843237	0.840174
GO:0009209	pyrimidine ribonucleoside triphosphate biosynthetic process	1	14	0.843237	0.840174
GO:0009226	nucleotide-sugar biosynthetic process	1	14	0.843237	0.840174
GO:0009625	response to insect	1	14	0.843237	0.840174
GO:0030258	lipid modification	1	14	0.843237	0.840174
GO:0031349	positive regulation of defense response	1	14	0.843237	0.840174
GO:0042726	flavin-containing compound metabolic process	1	14	0.843237	0.840174
GO:0045089	positive regulation of innate immune response	1	14	0.843237	0.840174
GO:0046916	cellular transition metal ion homeostasis	1	14	0.843237	0.840174
GO:0050778	positive regulation of immune response	1	14	0.843237	0.840174
GO:0009793	embryo development ending in seed dormancy	4	47	0.850628	0.840174
GO:0031669	cellular response to nutrient levels	5	57	0.850879	0.840174
GO:0055080	cation homeostasis	5	57	0.850879	0.840174
GO:0016441	posttranscriptional gene silencing	6	67	0.853035	0.840174
GO:0031047	gene silencing by RNA	9	96	0.856152	0.840174
GO:2000112	regulation of cellular macromolecule biosynthetic process	45	416	0.857649	0.840174
GO:0000097	sulfur amino acid biosynthetic process	16	161	0.859373	0.840174
GO:0009891	positive regulation of biosynthetic process	1	15	0.862684	0.840174
GO:0051259	protein oligomerization	1	15	0.862684	0.840174
GO:0006403	RNA localization	2	27	0.86484	0.840174
GO:0009081	branched-chain amino acid metabolic process	2	27	0.86484	0.840174
GO:0009799	specification of symmetry	2	27	0.86484	0.840174
GO:0050657	nucleic acid transport	2	27	0.86484	0.840174
GO:0050658	RNA transport	2	27	0.86484	0.840174
GO:0051236	establishment of RNA localization	2	27	0.86484	0.840174
GO:0009628	response to abiotic stimulus	87	777	0.864966	0.840174
GO:0009057	macromolecule catabolic process	33	314	0.868157	0.840174
GO:0006812	cation transport	53	488	0.869024	0.840174
GO:0010556	regulation of macromolecule biosynthetic process	45	419	0.869577	0.840174
GO:0031667	response to nutrient levels	5	59	0.871072	0.840174
GO:0009163	nucleoside biosynthetic process	4	49	0.872558	0.840174
GO:0042455	ribonucleoside biosynthetic process	4	49	0.872558	0.840174
GO:0006766	vitamin metabolic process	3	39	0.877766	0.840174
GO:0006767	water-soluble vitamin metabolic process	3	39	0.877766	0.840174
GO:0016246	RNA interference	3	39	0.877766	0.840174
GO:0042445	hormone metabolic process	3	39	0.877766	0.840174
GO:0046467	membrane lipid biosynthetic process	3	39	0.877766	0.840174
GO:0006972	hyperosmotic response	2	28	0.878139	0.840174
GO:0006714	sesquiterpenoid metabolic process	1	16	0.879719	0.840174
GO:0009683	indoleacetic acid metabolic process	1	16	0.879719	0.840174
GO:0032015	regulation of Ran protein signal transduction	1	16	0.879719	0.840174
GO:0032483	regulation of Rab protein signal transduction	1	16	0.879719	0.840174
GO:0032485	regulation of Ral protein signal transduction	1	16	0.879719	0.840174
GO:0032487	regulation of Rap protein signal transduction	1	16	0.879719	0.840174
GO:0032489	regulation of Cdc42 protein signal transduction	1	16	0.879719	0.840174
GO:0035020	regulation of Rac protein signal transduction	1	16	0.879719	0.840174
GO:0035023	regulation of Rho protein signal transduction	1	16	0.879719	0.840174
GO:0043087	regulation of GTPase activity	1	16	0.879719	0.840174
GO:0043692	monoterpene metabolic process	1	16	0.879719	0.840174
GO:0048584	positive regulation of response to stimulus	1	16	0.879719	0.840174
GO:0032268	regulation of cellular protein metabolic process	21	210	0.880533	0.840174
GO:0051246	regulation of protein metabolic process	21	210	0.880533	0.840174
GO:0009746	response to hexose	4	50	0.882441	0.840174
GO:0034284	response to monosaccharide	4	50	0.882441	0.840174
GO:0070085	glycosylation	4	50	0.882441	0.840174
GO:0031326	regulation of cellular biosynthetic process	46	432	0.885318	0.840174
GO:0009755	hormone-mediated signaling pathway	19	193	0.886121	0.840174
GO:0071705	nitrogen compound transport	31	301	0.887814	0.840174
GO:0006525	arginine metabolic process	2	29	0.89022	0.840174
GO:0007602	phototransduction	2	29	0.89022	0.840174
GO:0006020	inositol metabolic process	1	17	0.894642	0.840174
GO:0006743	ubiquinone metabolic process	1	17	0.894642	0.840174
GO:0006875	cellular metal ion homeostasis	1	17	0.894642	0.840174
GO:0032012	regulation of ARF protein signal transduction	1	17	0.894642	0.840174
GO:0044403	symbiosis, encompassing mutualism through parasitism	1	17	0.894642	0.840174
GO:0044419	interspecies interaction between organisms	1	17	0.894642	0.840174
GO:0046578	regulation of Ras protein signal transduction	1	17	0.894642	0.840174
GO:0051056	regulation of small GTPase mediated signal transduction	1	17	0.894642	0.840174
GO:0044255	cellular lipid metabolic process	77	703	0.895945	0.840174
GO:0031668	cellular response to extracellular stimulus	5	62	0.896991	0.840174
GO:0071496	cellular response to external stimulus	5	62	0.896991	0.840174
GO:0009606	tropism	3	41	0.898046	0.840174
GO:0090501	RNA phosphodiester bond hydrolysis	3	41	0.898046	0.840174
GO:0010243	response to organonitrogen compound	4	52	0.900221	0.840174
GO:0055114	oxidation-reduction process	11	122	0.903542	0.840174
GO:0032870	cellular response to hormone stimulus	19	197	0.9048	0.840174
GO:0071495	cellular response to endogenous stimulus	19	197	0.9048	0.840174
GO:0045088	regulation of innate immune response	1	18	0.907715	0.840174
GO:0050776	regulation of immune response	1	18	0.907715	0.840174
GO:0009889	regulation of biosynthetic process	47	448	0.908308	0.840174
GO:0046486	glycerolipid metabolic process	13	142	0.908696	0.840174
GO:0009582	detection of abiotic stimulus	2	31	0.911113	0.840174
GO:0009583	detection of light stimulus	2	31	0.911113	0.840174
GO:0009790	embryo development	5	64	0.911651	0.840174
GO:0009991	response to extracellular stimulus	5	64	0.911651	0.840174
GO:0006511	ubiquitin-dependent protein catabolic process	3	43	0.915244	0.840174
GO:0043648	dicarboxylic acid metabolic process	3	43	0.915244	0.840174
GO:0006650	glycerophospholipid metabolic process	12	134	0.915945	0.840174
GO:0000096	sulfur amino acid metabolic process	16	172	0.916739	0.840174
GO:0015992	proton transport	5	65	0.918269	0.840174
GO:0042127	regulation of cell proliferation	1	19	0.919167	0.840174
GO:0065003	macromolecular complex assembly	32	319	0.919772	0.840174
GO:0009581	detection of external stimulus	2	33	0.928231	0.840174
GO:0009696	salicylic acid metabolic process	2	33	0.928231	0.840174
GO:0042537	benzene-containing compound metabolic process	2	33	0.928231	0.840174
GO:0000375	RNA splicing, via transesterification reactions	4	56	0.928798	0.840174
GO:0000377	RNA splicing, via transesterification reactions with bulged adenosine as nucleophile	4	56	0.928798	0.840174
GO:0002682	regulation of immune system process	1	20	0.929198	0.840174
GO:0006596	polyamine biosynthetic process	1	20	0.929198	0.840174
GO:0009112	nucleobase metabolic process	1	20	0.929198	0.840174
GO:0009309	amine biosynthetic process	1	20	0.929198	0.840174
GO:0022603	regulation of anatomical structure morphogenesis	1	20	0.929198	0.840174
GO:0031347	regulation of defense response	1	20	0.929198	0.840174
GO:0042401	cellular biogenic amine biosynthetic process	1	20	0.929198	0.840174
GO:1901661	quinone metabolic process	1	20	0.929198	0.840174
GO:0071229	cellular response to acid chemical	7	89	0.93601	0.840174
GO:0009987	cellular process	1038	8579	0.936214	0.840174
GO:0006006	glucose metabolic process	12	141	0.943899	0.840174
GO:0090305	nucleic acid phosphodiester bond hydrolysis	4	59	0.945137	0.840174
GO:0009225	nucleotide-sugar metabolic process	1	22	0.945683	0.840174
GO:0042180	cellular ketone metabolic process	1	22	0.945683	0.840174
GO:0009116	nucleoside metabolic process	4	60	0.94977	0.840174
GO:0009119	ribonucleoside metabolic process	4	60	0.94977	0.840174
GO:0006091	generation of precursor metabolites and energy	21	230	0.951818	0.840174
GO:0009933	meristem structural organization	3	49	0.952159	0.840174
GO:0070646	protein modification by small protein removal	3	49	0.952159	0.840174
GO:0080134	regulation of response to stress	1	23	0.952425	0.840174
GO:0006732	coenzyme metabolic process	29	305	0.953137	0.840174
GO:0051606	detection of stimulus	2	37	0.953557	0.840174
GO:0015931	nucleobase-containing compound transport	4	61	0.954042	0.840174
GO:0035556	intracellular signal transduction	23	250	0.954581	0.840174
GO:0006644	phospholipid metabolic process	15	174	0.954876	0.840174
GO:0048518	positive regulation of biological process	13	155	0.956256	0.840174
GO:0009966	regulation of signal transduction	4	62	0.957976	0.840174
GO:0023051	regulation of signaling	4	62	0.957976	0.840174
GO:0006520	cellular amino acid metabolic process	60	587	0.958147	0.840174
GO:0006787	porphyrin-containing compound catabolic process	2	38	0.958402	0.840174
GO:0032958	inositol phosphate biosynthetic process	2	38	0.958402	0.840174
GO:0033015	tetrapyrrole catabolic process	2	38	0.958402	0.840174
GO:0046173	polyol biosynthetic process	2	38	0.958402	0.840174
GO:0051187	cofactor catabolic process	2	39	0.962761	0.840174
GO:0006811	ion transport	77	741	0.963363	0.840174
GO:0005996	monosaccharide metabolic process	20	226	0.963423	0.840174
GO:0006816	calcium ion transport	1	25	0.963504	0.840174
GO:0006818	hydrogen transport	7	97	0.964502	0.840174
GO:1901576	organic substance biosynthetic process	253	2244	0.965989	0.840174
GO:0043623	cellular protein complex assembly	21	237	0.966063	0.840174
GO:1901566	organonitrogen compound biosynthetic process	54	540	0.96632	0.840174
GO:0019438	aromatic compound biosynthetic process	56	558	0.966462	0.840174
GO:0000338	protein deneddylation	2	40	0.966679	0.840174
GO:0015849	organic acid transport	9	119	0.966944	0.840174
GO:0046942	carboxylic acid transport	9	119	0.966944	0.840174
GO:0048583	regulation of response to stimulus	7	98	0.967104	0.840174
GO:0006790	sulfur compound metabolic process	32	341	0.967337	0.840174
GO:0022610	biological adhesion	2	41	0.970199	0.840174
GO:0022900	electron transport chain	4	66	0.970796	0.840174
GO:0070887	cellular response to chemical stimulus	32	344	0.971381	0.840174
GO:0044270	cellular nitrogen compound catabolic process	6	89	0.971597	0.840174
GO:0046700	heterocycle catabolic process	6	89	0.971597	0.840174
GO:0006221	pyrimidine nucleotide biosynthetic process	3	55	0.973599	0.840174
GO:0019439	aromatic compound catabolic process	6	90	0.973823	0.840174
GO:0055086	nucleobase-containing small molecule metabolic process	40	420	0.973925	0.840174
GO:0009314	response to radiation	39	411	0.974119	0.840174
GO:0044272	sulfur compound biosynthetic process	20	233	0.974734	0.840174
GO:0009850	auxin metabolic process	1	28	0.975481	0.840174
GO:1902531	regulation of intracellular signal transduction	1	28	0.975481	0.840174
GO:0034285	response to disaccharide	4	68	0.975736	0.840174
GO:0019752	carboxylic acid metabolic process	130	1218	0.976778	0.840174
GO:0009058	biosynthetic process	276	2458	0.97759	0.840174
GO:0006753	nucleoside phosphate metabolic process	37	396	0.977639	0.840174
GO:0006364	rRNA processing	1	29	0.978526	0.840174
GO:0014070	response to organic cyclic compound	11	146	0.978549	0.840174
GO:0006793	phosphorus metabolic process	183	1677	0.979411	0.840174
GO:0006820	anion transport	28	315	0.9808	0.840174
GO:0006862	nucleotide transport	1	30	0.981193	0.840174
GO:1901361	organic cyclic compound catabolic process	6	94	0.981208	0.840174
GO:0006220	pyrimidine nucleotide metabolic process	3	59	0.982424	0.840174
GO:0072528	pyrimidine-containing compound biosynthetic process	3	59	0.982424	0.840174
GO:0043647	inositol phosphate metabolic process	2	46	0.983054	0.840174
GO:0019751	polyol metabolic process	4	72	0.983353	0.840174
GO:0046488	phosphatidylinositol metabolic process	1	31	0.983529	0.840174
GO:0048511	rhythmic process	1	31	0.983529	0.840174
GO:0019318	hexose metabolic process	15	191	0.983575	0.840174
GO:0071310	cellular response to organic substance	29	329	0.984606	0.840174
GO:0015696	ammonium transport	2	47	0.98488	0.840174
GO:0009620	response to fungus	5	85	0.984895	0.840174
GO:1901360	organic cyclic compound metabolic process	303	2706	0.985593	0.840174
GO:0034645	cellular macromolecule biosynthetic process	114	1099	0.98666	0.840174
GO:0009117	nucleotide metabolic process	33	371	0.98733	0.840174
GO:0006101	citrate metabolic process	1	33	0.987367	0.840174
GO:0072350	tricarboxylic acid metabolic process	1	33	0.987367	0.840174
GO:0006796	phosphate-containing compound metabolic process	175	1630	0.987752	0.840174
GO:0009069	serine family amino acid metabolic process	3	63	0.988385	0.840174
GO:0044238	primary metabolic process	685	5861	0.989066	0.840174
GO:0033365	protein localization to organelle	2	51	0.990452	0.840174
GO:0015711	organic anion transport	9	137	0.991285	0.840174
GO:0009767	photosynthetic electron transport chain	1	36	0.991515	0.840174
GO:0018208	peptidyl-proline modification	1	36	0.991515	0.840174
GO:0098655	cation transmembrane transport	3	66	0.991524	0.840174
GO:0030029	actin filament-based process	3	67	0.992375	0.840174
GO:0030036	actin cytoskeleton organization	3	67	0.992375	0.840174
GO:0031050	dsRNA fragmentation	3	67	0.992375	0.840174
GO:0043331	response to dsRNA	3	67	0.992375	0.840174
GO:0070918	production of small RNA involved in gene silencing by RNA	3	67	0.992375	0.840174
GO:0071359	cellular response to dsRNA	3	67	0.992375	0.840174
GO:1901699	cellular response to nitrogen compound	3	67	0.992375	0.840174
GO:0009743	response to carbohydrate	9	139	0.992546	0.840174
GO:0044765	single-organism transport	155	1477	0.992709	0.840174
GO:0043436	oxoacid metabolic process	131	1270	0.993128	0.840174
GO:0009416	response to light stimulus	32	374	0.993214	0.840174
GO:0006082	organic acid metabolic process	131	1271	0.993332	0.840174
GO:0009756	carbohydrate mediated signaling	1	38	0.993493	0.840174
GO:0071322	cellular response to carbohydrate stimulus	1	38	0.993493	0.840174
GO:0034220	ion transmembrane transport	7	118	0.993499	0.840174
GO:1902578	single-organism localization	156	1491	0.993727	0.840174
GO:0009404	toxin metabolic process	2	55	0.994	0.840174
GO:0006486	protein glycosylation	1	39	0.994302	0.840174
GO:0043413	macromolecule glycosylation	1	39	0.994302	0.840174
GO:0016482	cytoplasmic transport	10	155	0.994916	0.840174
GO:0006464	cellular protein modification process	122	1201	0.994966	0.840174
GO:1901659	glycosyl compound biosynthetic process	7	121	0.994975	0.840174
GO:1901701	cellular response to oxygen-containing compound	8	133	0.995142	0.840174
GO:0036211	protein modification process	123	1211	0.995152	0.840174
GO:0006090	pyruvate metabolic process	23	292	0.995245	0.840174
GO:1901698	response to nitrogen compound	7	122	0.995392	0.840174
GO:0043412	macromolecule modification	142	1381	0.995598	0.840174
GO:0006498	N-terminal protein lipidation	1	41	0.995631	0.840174
GO:0031365	N-terminal protein amino acid modification	1	41	0.995631	0.840174
GO:0016144	S-glycoside biosynthetic process	3	73	0.995988	0.840174
GO:0019758	glycosinolate biosynthetic process	3	73	0.995988	0.840174
GO:0009100	glycoprotein metabolic process	1	42	0.996174	0.840174
GO:0009101	glycoprotein biosynthetic process	1	42	0.996174	0.840174
GO:0007015	actin filament organization	2	59	0.996246	0.840174
GO:0009311	oligosaccharide metabolic process	6	113	0.996464	0.840174
GO:0007154	cell communication	67	717	0.996488	0.840174
GO:0042254	ribosome biogenesis	1	43	0.99665	0.840174
GO:0072594	establishment of protein localization to organelle	1	43	0.99665	0.840174
GO:0072527	pyrimidine-containing compound metabolic process	3	75	0.99677	0.840174
GO:0023052	signaling	59	645	0.996775	0.840174
GO:0044700	single organism signaling	59	645	0.996775	0.840174
GO:0009059	macromolecule biosynthetic process	118	1180	0.996856	0.840174
GO:0034622	cellular macromolecular complex assembly	21	280	0.997145	0.840174
GO:0010941	regulation of cell death	4	90	0.997194	0.840174
GO:0043067	regulation of programmed cell death	4	90	0.997194	0.840174
GO:0019684	photosynthesis, light reaction	2	62	0.997366	0.840174
GO:0006725	cellular aromatic compound metabolic process	283	2613	0.997423	0.840174
GO:0006089	lactate metabolic process	1	45	0.997431	0.840174
GO:0055085	transmembrane transport	8	141	0.997532	0.840174
GO:0007165	signal transduction	58	642	0.99756	0.840174
GO:0009056	catabolic process	43	501	0.997676	0.840174
GO:0051235	maintenance of location	1	46	0.99775	0.840174
GO:0019941	modification-dependent protein catabolic process	9	154	0.997793	0.840174
GO:0043632	modification-dependent macromolecule catabolic process	9	154	0.997793	0.840174
GO:0019637	organophosphate metabolic process	56	626	0.997846	0.840174
GO:0000302	response to reactive oxygen species	3	79	0.997913	0.840174
GO:0051186	cofactor metabolic process	35	426	0.99797	0.840174
GO:0051603	proteolysis involved in cellular protein catabolic process	13	201	0.998094	0.840174
GO:0008380	RNA splicing	8	144	0.998096	0.840174
GO:0006497	protein lipidation	1	48	0.998275	0.840174
GO:0042157	lipoprotein metabolic process	1	48	0.998275	0.840174
GO:0042158	lipoprotein biosynthetic process	1	48	0.998275	0.840174
GO:0015979	photosynthesis	2	66	0.998363	0.840174
GO:1901575	organic substance catabolic process	38	462	0.99858	0.840174
GO:1901657	glycosyl compound metabolic process	8	148	0.998659	0.840174
GO:0098660	inorganic ion transmembrane transport	1	50	0.998678	0.840174
GO:0098662	inorganic cation transmembrane transport	1	50	0.998678	0.840174
GO:1901700	response to oxygen-containing compound	28	365	0.998769	0.840174
GO:0032446	protein modification by small protein conjugation	7	137	0.998793	0.840174
GO:0051188	cofactor biosynthetic process	12	197	0.998907	0.840174
GO:0071704	organic substance metabolic process	800	6908	0.999085	0.840174
GO:1901564	organonitrogen compound metabolic process	105	1102	0.999225	0.840174
GO:0016143	S-glycoside metabolic process	3	88	0.999231	0.840174
GO:0019757	glycosinolate metabolic process	3	88	0.999231	0.840174
GO:0044281	small molecule metabolic process	174	1718	0.999257	0.840174
GO:0034654	nucleobase-containing compound biosynthetic process	24	332	0.99926	0.840174
GO:0006720	isoprenoid metabolic process	16	247	0.999279	0.840174
GO:0006448	regulation of translational elongation	2	73	0.999293	0.840174
GO:0015748	organophosphate ester transport	1	55	0.99932	0.840174
GO:0044249	cellular biosynthetic process	232	2227	0.999349	0.840174
GO:0005984	disaccharide metabolic process	4	105	0.999414	0.840174
GO:0015672	monovalent inorganic cation transport	7	146	0.999477	0.840174
GO:0006979	response to oxidative stress	3	93	0.999562	0.840174
GO:1902580	single-organism cellular localization	1	59	0.9996	0.840174
GO:0030163	protein catabolic process	13	221	0.999602	0.840174
GO:0044257	cellular protein catabolic process	13	221	0.999602	0.840174
GO:0044265	cellular macromolecule catabolic process	16	255	0.999605	0.840174
GO:0009642	response to light intensity	4	109	0.999618	0.840174
GO:0006739	NADP metabolic process	6	137	0.999641	0.840174
GO:0006733	oxidoreduction coenzyme metabolic process	8	165	0.999712	0.840174
GO:0043038	amino acid activation	5	126	0.99972	0.840174
GO:0043039	tRNA aminoacylation	5	126	0.99972	0.840174
GO:0071407	cellular response to organic cyclic compound	4	112	0.999724	0.840174
GO:0005982	starch metabolic process	6	142	0.999782	0.840174
GO:0072524	pyridine-containing compound metabolic process	7	156	0.999799	0.840174
GO:0009639	response to red or far red light	6	144	0.999821	0.840174
GO:1901137	carbohydrate derivative biosynthetic process	13	233	0.999851	0.840174
GO:0046496	nicotinamide nucleotide metabolic process	6	146	0.999854	0.840174
GO:0006779	porphyrin-containing compound biosynthetic process	4	119	0.999871	0.840174
GO:0006508	proteolysis	17	281	0.999874	0.840174
GO:0019362	pyridine nucleotide metabolic process	6	148	0.999881	0.840174
GO:0009266	response to temperature stimulus	4	120	0.999884	0.840174
GO:0070647	protein modification by small protein conjugation or removal	8	176	0.999898	0.840174
GO:0009451	RNA modification	7	163	0.999898	0.840174
GO:1901135	carbohydrate derivative metabolic process	20	318	0.999903	0.840174
GO:0016114	terpenoid biosynthetic process	6	151	0.999912	0.840174
GO:0034470	ncRNA processing	1	71	0.999919	0.840174
GO:0097659	nucleic acid-templated transcription	3	108	0.999922	0.840174
GO:0010608	posttranscriptional regulation of gene expression	9	192	0.999925	0.840174
GO:0009062	fatty acid catabolic process	1	72	0.999929	0.840174
GO:0072329	monocarboxylic acid catabolic process	1	72	0.999929	0.840174
GO:0044723	single-organism carbohydrate metabolic process	34	474	0.999937	0.840174
GO:0090304	nucleic acid metabolic process	189	1922	0.999938	0.840174
GO:0033014	tetrapyrrole biosynthetic process	4	126	0.99994	0.840174
GO:0033013	tetrapyrrole metabolic process	8	182	0.999942	0.840174
GO:0006417	regulation of translation	3	111	0.999945	0.840174
GO:0044242	cellular lipid catabolic process	1	74	0.999946	0.840174
GO:0008299	isoprenoid biosynthetic process	7	171	0.999954	0.840174
GO:0006807	nitrogen compound metabolic process	293	2845	0.999963	0.840174
GO:0043269	regulation of ion transport	1	77	0.999964	0.840174
GO:0006721	terpenoid metabolic process	8	187	0.999965	0.840174
GO:0006418	tRNA aminoacylation for protein translation	3	115	0.999965	0.840174
GO:0044282	small molecule catabolic process	2	98	0.999967	0.840174
GO:0006778	porphyrin-containing compound metabolic process	7	175	0.999969	0.840174
GO:0016042	lipid catabolic process	1	79	0.999972	0.840174
GO:0016108	tetraterpenoid metabolic process	4	133	0.999973	0.840174
GO:0006351	transcription, DNA-templated	2	100	0.999974	0.840174
GO:0018130	heterocycle biosynthetic process	34	493	0.999982	0.840174
GO:0044271	cellular nitrogen compound biosynthetic process	35	506	0.999985	0.840174
GO:0061024	membrane organization	9	210	0.999986	0.840174
GO:0016072	rRNA metabolic process	7	184	0.999988	0.840174
GO:0009409	response to cold	1	87	0.99999	0.840174
GO:0044712	single-organism catabolic process	3	127	0.999992	0.840174
GO:0016109	tetraterpenoid biosynthetic process	3	128	0.999993	0.840174
GO:0051234	establishment of localization	210	2165	0.999993	0.840174
GO:0006810	transport	182	1918	0.999994	0.840174
GO:0051179	localization	220	2257	0.999994	0.840174
GO:0032774	RNA biosynthetic process	5	164	0.999995	0.840174
GO:0016054	organic acid catabolic process	1	93	0.999996	0.840174
GO:0046395	carboxylic acid catabolic process	1	93	0.999996	0.840174
GO:0006139	nucleobase-containing compound metabolic process	217	2262	0.999998	0.840174
GO:0006396	RNA processing	15	309	0.999998	0.840174
GO:0022613	ribonucleoprotein complex biogenesis	2	123	0.999999	0.840174
GO:0051049	regulation of transport	1	103	0.999999	0.840174
GO:0046483	heterocycle metabolic process	238	2470	0.999999	0.840174
GO:0071702	organic substance transport	53	739	0.999999	0.840174
GO:0034641	cellular nitrogen compound metabolic process	241	2499	0.999999	0.840174
GO:0032879	regulation of localization	1	108	0.999999	0.840174
GO:0006399	tRNA metabolic process	5	186	1	0.840174
GO:0044248	cellular catabolic process	23	426	1	0.840174
GO:0009668	plastid membrane organization	3	157	1	0.840174
GO:0006605	protein targeting	7	223	1	0.840174
GO:0051641	cellular localization	26	465	1	0.840174
GO:0016192	vesicle-mediated transport	3	159	1	0.840174
GO:0046907	intracellular transport	23	439	1	0.840174
GO:0006412	translation	5	200	1	0.840174
GO:0051649	establishment of localization in cell	23	441	1	0.840174
GO:0006886	intracellular protein transport	11	293	1	0.840174
GO:0034613	cellular protein localization	12	307	1	0.840174
GO:0033036	macromolecule localization	39	629	1	0.840174
GO:0070727	cellular macromolecule localization	12	308	1	0.840174
GO:0044802	single-organism membrane organization	3	174	1	0.840174
GO:1902582	single-organism intracellular transport	11	299	1	0.840174
GO:0008104	protein localization	33	574	1	0.840174
GO:0043170	macromolecule metabolic process	517	4973	1	0.840174
GO:0044267	cellular protein metabolic process	144	1742	1	0.840174
GO:0009657	plastid organization	7	269	1	0.840174
GO:0015031	protein transport	18	427	1	0.840174
GO:0045184	establishment of protein localization	18	430	1	0.840174
GO:0044237	cellular metabolic process	709	6648	1	0.840174
GO:0044260	cellular macromolecule metabolic process	401	4104	1	0.840174
GO:0034660	ncRNA metabolic process	12	385	1	0.840174
GO:0019538	protein metabolic process	172	2091	1	0.840174
GO:0010467	gene expression	73	1116	1	0.840174
GO:0016070	RNA metabolic process	45	1055	1	0.840174

## Sheet: CC.down
GO ID	Gene Ontology term description	GeneRatio (837)	BgRatio (8550)	Pvalue	Qvalue
GO:0005811	lipid particle	5	5	8.8942e-06	0.0012185
GO:0005576	extracellular region	36	260	0.0201649	0.983092
GO:0030929	ADPG pyrophosphorylase complex	2	3	0.0268489	0.983092
GO:0090575	RNA polymerase II transcription factor complex	3	8	0.0359611	0.983092
GO:0005667	transcription factor complex	3	9	0.0500997	0.983092
GO:0044798	nuclear transcription factor complex	3	9	0.0500997	0.983092
GO:0044421	extracellular region part	2	4	0.050231	0.983092
GO:0005773	vacuole	7	41	0.100684	1
GO:0005770	late endosome	2	6	0.110088	1
GO:0042170	plastid membrane	16	121	0.131559	1
GO:0042579	microbody	15	118	0.176794	1
GO:0030532	small nuclear ribonucleoprotein complex	2	8	0.180598	1
GO:0097525	spliceosomal snRNP complex	2	8	0.180598	1
GO:0000323	lytic vacuole	1	2	0.186216	1
GO:0008278	cohesin complex	1	2	0.186216	1
GO:0043036	starch grain	1	2	0.186216	1
GO:0044434	chloroplast part	32	279	0.193538	1
GO:0016604	nuclear body	4	24	0.203252	1
GO:0005777	peroxisome	6	41	0.208278	1
GO:0036452	ESCRT complex	2	9	0.217883	1
GO:0033176	proton-transporting V-type ATPase complex	3	18	0.255533	1
GO:0033180	proton-transporting V-type ATPase, V1 domain	1	3	0.2659	1
GO:0036338	viral membrane	1	3	0.2659	1
GO:0009507	chloroplast	35	324	0.292152	1
GO:0009528	plastid inner membrane	6	48	0.328243	1
GO:0000793	condensed chromosome	1	4	0.33779	1
GO:0044440	endosomal part	3	22	0.366827	1
GO:0016020	membrane	314	3161	0.379023	1
GO:0034708	methyltransferase complex	1	5	0.402647	1
GO:0005618	cell wall	8	73	0.42413	1
GO:0005783	endoplasmic reticulum	3	25	0.448676	1
GO:0005741	mitochondrial outer membrane	1	6	0.461159	1
GO:0030118	clathrin coat	1	6	0.461159	1
GO:0031306	intrinsic component of mitochondrial outer membrane	1	6	0.461159	1
GO:0098573	intrinsic component of mitochondrial membrane	1	6	0.461159	1
GO:0005798	Golgi-associated vesicle	1	7	0.513946	1
GO:0030660	Golgi-associated vesicle membrane	1	7	0.513946	1
GO:0031231	intrinsic component of peroxisomal membrane	1	7	0.513946	1
GO:0044435	plastid part	88	901	0.52824	1
GO:0009526	plastid envelope	36	374	0.570186	1
GO:0031461	cullin-RING ubiquitin ligase complex	4	41	0.579862	1
GO:0044438	microbody part	2	20	0.596412	1
GO:0044439	peroxisomal part	2	20	0.596412	1
GO:0042995	cell projection	1	9	0.604527	1
GO:0031224	intrinsic component of membrane	150	1557	0.605677	1
GO:0005768	endosome	3	32	0.618808	1
GO:0005778	peroxisomal membrane	1	10	0.643283	1
GO:0031903	microbody membrane	1	10	0.643283	1
GO:0030659	cytoplasmic vesicle membrane	2	22	0.64918	1
GO:0044433	cytoplasmic vesicle part	2	22	0.64918	1
GO:0012506	vesicle membrane	2	23	0.673438	1
GO:0044428	nuclear part	10	113	0.679134	1
GO:0016021	integral component of membrane	4	47	0.688629	1
GO:0016023	cytoplasmic membrane-bounded vesicle	2	24	0.696315	1
GO:0031410	cytoplasmic vesicle	2	24	0.696315	1
GO:0010008	endosome membrane	1	12	0.709783	1
GO:0005774	vacuolar membrane	2	25	0.717849	1
GO:0005875	microtubule associated complex	2	25	0.717849	1
GO:0031300	intrinsic component of organelle membrane	2	25	0.717849	1
GO:0044437	vacuolar part	2	25	0.717849	1
GO:0019866	organelle inner membrane	14	161	0.720006	1
GO:0044451	nucleoplasm part	5	62	0.739026	1
GO:0071944	cell periphery	27	306	0.746533	1
GO:0005654	nucleoplasm	5	63	0.751795	1
GO:0044425	membrane part	168	1790	0.754245	1
GO:0031988	membrane-bounded vesicle	2	27	0.757065	1
GO:0000151	ubiquitin ligase complex	4	52	0.762794	1
GO:0033178	proton-transporting two-sector ATPase complex, catalytic domain	1	14	0.763898	1
GO:0030312	external encapsulating structure	22	255	0.766901	1
GO:0031225	anchored component of membrane	1	15	0.787049	1
GO:0005634	nucleus	11	136	0.78994	1
GO:0031982	vesicle	2	29	0.791478	1
GO:0009532	plastid stroma	37	430	0.823647	1
GO:0030119	AP-type membrane coat adaptor complex	1	17	0.82677	1
GO:0019012	virion	5	71	0.837523	1
GO:0044423	virion part	5	71	0.837523	1
GO:0031968	organelle outer membrane	2	33	0.847612	1
GO:0030117	membrane coat	2	34	0.859315	1
GO:0048475	coated membrane	2	34	0.859315	1
GO:1990234	transferase complex	5	74	0.862697	1
GO:0044455	mitochondrial membrane part	4	62	0.869141	1
GO:0019867	outer membrane	2	35	0.870191	1
GO:0016469	proton-transporting two-sector ATPase complex	3	50	0.879946	1
GO:0031967	organelle envelope	46	545	0.880444	1
GO:0031975	envelope	46	545	0.880444	1
GO:0044432	endoplasmic reticulum part	1	23	0.906778	1
GO:0005911	cell-cell junction	22	287	0.912446	1
GO:0030054	cell junction	22	287	0.912446	1
GO:0005740	mitochondrial envelope	5	82	0.914285	1
GO:0031966	mitochondrial membrane	5	82	0.914285	1
GO:0000139	Golgi membrane	1	24	0.915928	1
GO:0031981	nuclear lumen	5	85	0.928714	1
GO:0043233	organelle lumen	5	85	0.928714	1
GO:0070013	intracellular organelle lumen	5	85	0.928714	1
GO:0009527	plastid outer membrane	1	26	0.931626	1
GO:0044431	Golgi apparatus part	1	26	0.931626	1
GO:0012505	endomembrane system	8	125	0.932021	1
GO:0044430	cytoskeletal part	4	73	0.936136	1
GO:0005886	plasma membrane	1	28	0.944395	1
GO:0098588	bounding membrane of organelle	7	126	0.969498	1
GO:0031974	membrane-enclosed lumen	5	99	0.971234	1
GO:0005856	cytoskeleton	10	168	0.972727	1
GO:0031976	plastid thylakoid	10	169	0.974163	1
GO:0043227	membrane-bounded organelle	480	5171	0.97631	1
GO:0005794	Golgi apparatus	1	37	0.97808	1
GO:1902494	catalytic complex	5	104	0.979542	1
GO:0043231	intracellular membrane-bounded organelle	471	5101	0.983611	1
GO:0009536	plastid	149	1761	0.985292	1
GO:0000785	chromatin	4	96	0.9878	1
GO:0031090	organelle membrane	56	741	0.988301	1
GO:0044427	chromosomal part	5	114	0.989883	1
GO:0009579	thylakoid	16	270	0.992086	1
GO:0044464	cell part	645	6859	0.992421	1
GO:0044429	mitochondrial part	5	118	0.992425	1
GO:0005623	cell	645	6860	0.992611	1
GO:0005622	intracellular	607	6498	0.993693	1
GO:0005694	chromosome	6	139	0.994952	1
GO:0015630	microtubule cytoskeleton	5	124	0.995128	1
GO:0044424	intracellular part	602	6473	0.996486	1
GO:0005739	mitochondrion	5	137	0.998179	1
GO:0043226	organelle	497	5472	0.998414	1
GO:0043229	intracellular organelle	491	5420	0.998689	1
GO:0009521	photosystem	2	96	0.999448	1
GO:0005737	cytoplasm	251	3000	0.999561	1
GO:0044446	intracellular organelle part	129	1678	0.999609	1
GO:0043234	protein complex	43	679	0.999662	1
GO:0031984	organelle subcompartment	11	254	0.999665	1
GO:0044444	cytoplasmic part	240	2913	0.999806	1
GO:0044422	organelle part	151	1973	0.999919	1
GO:0044391	ribosomal subunit	1	91	0.99992	1
GO:0034357	photosynthetic membrane	2	118	0.999933	1
GO:0043228	non-membrane-bounded organelle	29	579	0.999995	1
GO:0043232	intracellular non-membrane-bounded organelle	29	579	0.999995	1
GO:0044436	thylakoid part	3	172	0.999997	1
GO:0005840	ribosome	1	131	0.999999	1
GO:0030529	ribonucleoprotein complex	18	470	1	1
GO:0032991	macromolecular complex	71	1306	1	1

## Sheet: MF.down
GO ID	Gene Ontology term description	GeneRatio (1682)	BgRatio (13740)	Pvalue	Qvalue
GO:0016491	oxidoreductase activity	257	1442	4.75229e-11	1.6658e-08
GO:0035250	UDP-galactosyltransferase activity	13	30	2.10289e-05	0.00368559
GO:0008378	galactosyltransferase activity	13	37	0.000273778	0.0319888
GO:0016160	amylase activity	7	15	0.00106985	0.0937529
GO:0001071	nucleic acid binding transcription factor activity	53	291	0.00185536	0.109057
GO:0016701	oxidoreductase activity, acting on single donors with incorporation of molecular oxygen	14	50	0.00209127	0.109057
GO:0070566	adenylyltransferase activity	10	30	0.00217786	0.109057
GO:0016209	antioxidant activity	27	130	0.00385165	0.141788
GO:0004611	phosphoenolpyruvate carboxykinase activity	5	10	0.004045	0.141788
GO:0035671	enone reductase activity	5	10	0.004045	0.141788
GO:0016684	oxidoreductase activity, acting on peroxide as acceptor	9	31	0.00985714	0.305478
GO:0016705	oxidoreductase activity, acting on paired donors, with incorporation or reduction of molecular oxygen	31	166	0.0104578	0.305478
GO:0005261	cation channel activity	9	33	0.0150695	0.406329
GO:0004497	monooxygenase activity	18	87	0.0169437	0.42423
GO:0016709	oxidoreductase activity, acting on paired donors, with incorporation or reduction of molecular oxygen, NAD(P)H as one donor, and incorporation of one atom of oxygen	9	34	0.0183272	0.428278
GO:0004601	peroxidase activity	8	30	0.0244478	0.535599
GO:0016726	oxidoreductase activity, acting on CH or CH2 groups, NAD or NADP as acceptor	3	6	0.0275096	0.567225
GO:0016702	oxidoreductase activity, acting on single donors with incorporation of molecular oxygen, incorporation of two atoms of oxygen	9	37	0.0311281	0.578656
GO:0051213	dioxygenase activity	14	68	0.0339468	0.578656
GO:0016838	carbon-oxygen lyase activity, acting on phosphates	12	56	0.0359756	0.578656
GO:0005365	myo-inositol transmembrane transporter activity	2	3	0.0412705	0.578656
GO:0015038	glutathione disulfide oxidoreductase activity	2	3	0.0412705	0.578656
GO:0015166	polyol transmembrane transporter activity	2	3	0.0412705	0.578656
GO:0015665	alcohol transmembrane transporter activity	2	3	0.0412705	0.578656
GO:1901618	organic hydroxy compound transmembrane transporter activity	2	3	0.0412705	0.578656
GO:0005267	potassium channel activity	5	17	0.0479029	0.618005
GO:0015079	potassium ion transmembrane transporter activity	5	17	0.0479029	0.618005
GO:0090595	acetyl-CoA:L-lysine N6-acetyltransferase	4	12	0.0493662	0.618005
GO:0008080	N-acetyltransferase activity	6	23	0.0537364	0.649518
GO:0016903	oxidoreductase activity, acting on the aldehyde or oxo group of donors	14	75	0.0693576	0.782356
GO:0004031	aldehyde oxidase activity	2	4	0.0758862	0.782356
GO:0004645	phosphorylase activity	2	4	0.0758862	0.782356
GO:0018488	aryl-aldehyde oxidase activity	2	4	0.0758862	0.782356
GO:0050660	flavin adenine dinucleotide binding	2	4	0.0758862	0.782356
GO:0016410	N-acyltransferase activity	6	26	0.0895782	0.886949
GO:0015036	disulfide oxidoreductase activity	9	45	0.0920217	0.886949
GO:0044822	poly(A) RNA binding	4	15	0.101425	0.886949
GO:0016229	steroid dehydrogenase activity	5	21	0.104866	0.886949
GO:0046906	tetrapyrrole binding	37	246	0.107127	0.886949
GO:0015301	anion:anion antiporter activity	3	10	0.113784	0.886949
GO:0030414	peptidase inhibitor activity	3	10	0.113784	0.886949
GO:0061134	peptidase regulator activity	3	10	0.113784	0.886949
GO:0015037	peptide disulfide oxidoreductase activity	2	5	0.116395	0.886949
GO:0016623	oxidoreductase activity, acting on the aldehyde or oxo group of donors, oxygen as acceptor	2	5	0.116395	0.886949
GO:0016723	oxidoreductase activity, oxidizing metal ions, NAD or NADP as acceptor	2	5	0.116395	0.886949
GO:0050662	coenzyme binding	2	5	0.116395	0.886949
GO:0004857	enzyme inhibitor activity	4	16	0.12274	0.915399
GO:0008194	UDP-glycosyltransferase activity	20	125	0.126552	0.922175
GO:0016620	oxidoreductase activity, acting on the aldehyde or oxo group of donors, NAD or NADP as acceptor	10	55	0.128911	0.922175
GO:0016830	carbon-carbon lyase activity	18	114	0.154376	0.970987
GO:0016703	oxidoreductase activity, acting on single donors with incorporation of molecular oxygen, incorporation of one atom of oxygen (internal monooxygenases or internal mixed function oxidases)	2	6	0.160838	0.970987
GO:0005488	binding	1057	8480	0.162127	0.970987
GO:0008757	S-adenosylmethionine-dependent methyltransferase activity	6	31	0.171314	0.970987
GO:0046912	transferase activity, transferring acyl groups, acyl groups converted into alkyl on transfer	3	12	0.173976	0.970987
GO:0003677	DNA binding	28	192	0.186061	0.970987
GO:0004312	fatty acid synthase activity	5	26	0.206119	0.970987
GO:0004470	malic enzyme activity	2	7	0.207646	0.970987
GO:0005249	voltage-gated potassium channel activity	2	7	0.207646	0.970987
GO:0016722	oxidoreductase activity, oxidizing metal ions	2	7	0.207646	0.970987
GO:0022843	voltage-gated cation channel activity	2	7	0.207646	0.970987
GO:0016791	phosphatase activity	30	210	0.207804	0.970987
GO:0005216	ion channel activity	12	76	0.214988	0.970987
GO:0022838	substrate-specific channel activity	12	76	0.214988	0.970987
GO:0016798	hydrolase activity, acting on glycosyl bonds	61	451	0.217753	0.970987
GO:0016667	oxidoreductase activity, acting on a sulfur group of donors	10	62	0.222345	0.970987
GO:0008171	O-methyltransferase activity	4	20	0.223101	0.970987
GO:0016638	oxidoreductase activity, acting on the CH-NH2 group of donors	4	20	0.223101	0.970987
GO:0015267	channel activity	12	77	0.228363	0.970987
GO:0016831	carboxy-lyase activity	12	77	0.228363	0.970987
GO:0022803	passive transmembrane transporter activity	12	77	0.228363	0.970987
GO:0003909	DNA ligase activity	1	2	0.229855	0.970987
GO:0005496	steroid binding	1	2	0.229855	0.970987
GO:0010436	carotenoid dioxygenase activity	1	2	0.229855	0.970987
GO:0016312	inositol bisphosphate phosphatase activity	1	2	0.229855	0.970987
GO:0016668	oxidoreductase activity, acting on a sulfur group of donors, NAD(P) as acceptor	1	2	0.229855	0.970987
GO:0016717	oxidoreductase activity, acting on paired donors, with oxidation of a pair of donors resulting in the reduction of molecular oxygen to two molecules of water	1	2	0.229855	0.970987
GO:0033765	steroid dehydrogenase activity, acting on the CH-CH group of donors	1	2	0.229855	0.970987
GO:0005244	voltage-gated ion channel activity	3	14	0.24082	0.970987
GO:0022832	voltage-gated channel activity	3	14	0.24082	0.970987
GO:0043169	cation binding	304	2397	0.244013	0.970987
GO:0016405	CoA-ligase activity	5	28	0.253319	0.970987
GO:0004564	beta-fructofuranosidase activity	2	8	0.255575	0.970987
GO:0016407	acetyltransferase activity	6	36	0.274078	0.970987
GO:0016758	transferase activity, transferring hexosyl groups	31	226	0.275469	0.970987
GO:0046873	metal ion transmembrane transporter activity	12	81	0.284854	0.970987
GO:0016628	oxidoreductase activity, acting on the CH-CH group of donors, NAD or NADP as acceptor	13	89	0.291196	0.970987
GO:0043167	ion binding	334	2661	0.303555	0.970987
GO:0050664	oxidoreductase activity, acting on NAD(P)H, oxygen as acceptor	2	9	0.303649	0.970987
GO:0016832	aldehyde-lyase activity	3	16	0.31096	0.970987
GO:0005343	organic acid:sodium symporter activity	1	3	0.324147	0.970987
GO:0015020	glucuronosyltransferase activity	1	3	0.324147	0.970987
GO:0015081	sodium ion transmembrane transporter activity	1	3	0.324147	0.970987
GO:0015370	solute:sodium symporter activity	1	3	0.324147	0.970987
GO:0016211	ammonia ligase activity	1	3	0.324147	0.970987
GO:0016642	oxidoreductase activity, acting on the CH-NH2 group of donors, disulfide as acceptor	1	3	0.324147	0.970987
GO:0016880	acid-ammonia (or amide) ligase activity	1	3	0.324147	0.970987
GO:0016886	ligase activity, forming phosphoric ester bonds	1	3	0.324147	0.970987
GO:1901981	phosphatidylinositol phosphate binding	1	3	0.324147	0.970987
GO:0016757	transferase activity, transferring glycosyl groups	58	447	0.336462	0.970987
GO:0046872	metal ion binding	216	1718	0.339264	0.970987
GO:0015291	secondary active transmembrane transporter activity	23	171	0.347315	0.970987
GO:0004674	protein serine/threonine kinase activity	13	93	0.348907	0.970987
GO:0008483	transaminase activity	5	32	0.353593	0.970987
GO:0008135	translation factor activity, RNA binding	18	134	0.374444	0.970987
GO:0008422	beta-glucosidase activity	3	18	0.381569	0.970987
GO:0015297	antiporter activity	3	18	0.381569	0.970987
GO:0016725	oxidoreductase activity, acting on CH or CH2 groups	3	18	0.381569	0.970987
GO:0015103	inorganic anion transmembrane transporter activity	7	49	0.393156	0.970987
GO:0016278	lysine N-methyltransferase activity	2	11	0.397402	0.970987
GO:0016279	protein-lysine N-methyltransferase activity	2	11	0.397402	0.970987
GO:0016790	thiolester hydrolase activity	2	11	0.397402	0.970987
GO:0016801	hydrolase activity, acting on ether bonds	2	11	0.397402	0.970987
GO:0052736	beta-glucanase activity	2	11	0.397402	0.970987
GO:0003933	GTP cyclohydrolase activity	1	4	0.4069	0.970987
GO:0005102	receptor binding	1	4	0.4069	0.970987
GO:0016639	oxidoreductase activity, acting on the CH-NH2 group of donors, NAD or NADP as acceptor	1	4	0.4069	0.970987
GO:0016802	trialkylsulfonium hydrolase activity	1	4	0.4069	0.970987
GO:0019201	nucleotide kinase activity	1	4	0.4069	0.970987
GO:0032182	ubiquitin-like protein binding	1	4	0.4069	0.970987
GO:0035091	phosphatidylinositol binding	1	4	0.4069	0.970987
GO:0008374	O-acyltransferase activity	3	19	0.416333	0.970987
GO:0016829	lyase activity	43	338	0.417582	0.970987
GO:0000988	protein binding transcription factor activity	4	27	0.425117	0.970987
GO:0004553	hydrolase activity, hydrolyzing O-glycosyl compounds	32	251	0.431191	0.970987
GO:0050308	sugar-phosphatase activity	2	12	0.442087	0.970987
GO:0000989	transcription factor binding transcription factor activity	3	20	0.450433	0.970987
GO:0019842	vitamin binding	3	20	0.450433	0.970987
GO:0048037	cofactor binding	16	124	0.451428	0.970987
GO:0051540	metal cluster binding	16	125	0.464846	0.970987
GO:0008187	poly-pyrimidine tract binding	1	5	0.479526	0.970987
GO:0016297	acyl-[acyl-carrier-protein] hydrolase activity	1	5	0.479526	0.970987
GO:0016411	acylglycerol O-acyltransferase activity	1	5	0.479526	0.970987
GO:0016774	phosphotransferase activity, carboxyl group as acceptor	1	5	0.479526	0.970987
GO:0016813	hydrolase activity, acting on carbon-nitrogen (but not peptide) bonds, in linear amidines	1	5	0.479526	0.970987
GO:0051748	UTP-monosaccharide-1-phosphate uridylyltransferase activity	1	5	0.479526	0.970987
GO:0070569	uridylyltransferase activity	1	5	0.479526	0.970987
GO:0016646	oxidoreductase activity, acting on the CH-NH group of donors, NAD or NADP as acceptor	2	13	0.484869	0.970987
GO:0016868	intramolecular transferase activity, phosphotransferases	2	13	0.484869	0.970987
GO:0030246	carbohydrate binding	2	13	0.484869	0.970987
GO:0052742	phosphatidylinositol kinase activity	2	13	0.484869	0.970987
GO:0003774	motor activity	3	22	0.515939	0.970987
GO:0019205	nucleobase-containing compound kinase activity	3	22	0.515939	0.970987
GO:0004557	alpha-galactosidase activity	2	14	0.525544	0.970987
GO:0010333	terpene synthase activity	2	14	0.525544	0.970987
GO:0016635	oxidoreductase activity, acting on the CH-CH group of donors, quinone or related compound as acceptor	2	14	0.525544	0.970987
GO:0016744	transferase activity, transferring aldehyde or ketonic groups	2	14	0.525544	0.970987
GO:0031420	alkali metal ion binding	2	14	0.525544	0.970987
GO:0016747	transferase activity, transferring acyl groups other than amino-acyl groups	17	138	0.52807	0.970987
GO:0016651	oxidoreductase activity, acting on NAD(P)H	10	81	0.539399	0.970987
GO:0000975	regulatory region DNA binding	1	6	0.543264	0.970987
GO:0004030	aldehyde dehydrogenase [NAD(P)+] activity	1	6	0.543264	0.970987
GO:0004133	glycogen debranching enzyme activity	1	6	0.543264	0.970987
GO:0004774	succinate-CoA ligase activity	1	6	0.543264	0.970987
GO:0008028	monocarboxylic acid transmembrane transporter activity	1	6	0.543264	0.970987
GO:0008172	S-methyltransferase activity	1	6	0.543264	0.970987
GO:0016412	serine O-acyltransferase activity	1	6	0.543264	0.970987
GO:0016833	oxo-acid-lyase activity	1	6	0.543264	0.970987
GO:0016863	intramolecular oxidoreductase activity, transposing C=C bonds	1	6	0.543264	0.970987
GO:0070567	cytidylyltransferase activity	1	6	0.543264	0.970987
GO:0016835	carbon-oxygen lyase activity	16	131	0.54411	0.970987
GO:0016615	malate dehydrogenase activity	2	15	0.563986	0.970987
GO:0015925	galactosidase activity	4	33	0.587689	0.970987
GO:0015075	ion transmembrane transporter activity	46	385	0.594615	0.970987
GO:0004721	phosphoprotein phosphatase activity	9	76	0.594985	0.970987
GO:0035251	UDP-glucosyltransferase activity	5	42	0.597041	0.970987
GO:0016627	oxidoreductase activity, acting on the CH-CH group of donors	18	152	0.597407	0.970987
GO:0003712	transcription cofactor activity	1	7	0.5992	0.970987
GO:0003727	single-stranded RNA binding	1	7	0.5992	0.970987
GO:0004003	ATP-dependent DNA helicase activity	1	7	0.5992	0.970987
GO:0004738	pyruvate dehydrogenase activity	1	7	0.5992	0.970987
GO:0005384	manganese ion transmembrane transporter activity	1	7	0.5992	0.970987
GO:0016803	ether hydrolase activity	1	7	0.5992	0.970987
GO:0019238	cyclohydrolase activity	1	7	0.5992	0.970987
GO:0019843	rRNA binding	1	7	0.5992	0.970987
GO:0030247	polysaccharide binding	1	7	0.5992	0.970987
GO:0008276	protein methyltransferase activity	2	16	0.600133	0.970987
GO:0052745	inositol phosphate phosphatase activity	2	16	0.600133	0.970987
GO:1901505	carbohydrate derivative transporter activity	2	16	0.600133	0.970987
GO:0016682	oxidoreductase activity, acting on diphenols and related substances as donors, oxygen as acceptor	3	25	0.605658	0.970987
GO:0015926	glucosidase activity	5	43	0.618606	0.970987
GO:0022891	substrate-specific transmembrane transporter activity	52	439	0.62397	0.970987
GO:0016772	transferase activity, transferring phosphorus-containing groups	226	1877	0.624676	0.970987
GO:0016679	oxidoreductase activity, acting on diphenols and related substances as donors	3	26	0.632989	0.970987
GO:0016879	ligase activity, forming carbon-nitrogen bonds	8	70	0.637024	0.970987
GO:0003747	translation release factor activity	1	8	0.64829	0.970987
GO:0005254	chloride channel activity	1	8	0.64829	0.970987
GO:0005346	purine ribonucleotide transmembrane transporter activity	1	8	0.64829	0.970987
GO:0005347	ATP transmembrane transporter activity	1	8	0.64829	0.970987
GO:0008026	ATP-dependent helicase activity	1	8	0.64829	0.970987
GO:0070035	purine NTP-dependent helicase activity	1	8	0.64829	0.970987
GO:0022804	active transmembrane transporter activity	38	326	0.65338	0.970987
GO:0000166	nucleotide binding	30	259	0.656439	0.970987
GO:1901265	nucleoside phosphate binding	30	259	0.656439	0.970987
GO:0003954	NADH dehydrogenase activity	4	36	0.658118	0.970987
GO:0050136	NADH dehydrogenase (quinone) activity	4	36	0.658118	0.970987
GO:0022836	gated channel activity	3	27	0.658973	0.970987
GO:0019203	carbohydrate phosphatase activity	2	18	0.665519	0.970987
GO:0022857	transmembrane transporter activity	84	713	0.667548	0.970987
GO:0016746	transferase activity, transferring acyl groups	25	218	0.668196	0.970987
GO:0003824	catalytic activity	1081	8895	0.676813	0.970987
GO:0016769	transferase activity, transferring nitrogenous groups	5	46	0.679014	0.970987
GO:0016779	nucleotidyltransferase activity	29	254	0.685557	0.970987
GO:0042578	phosphoric ester hydrolase activity	30	263	0.689604	0.970987
GO:0000295	adenine nucleotide transmembrane transporter activity	1	9	0.69137	0.970987
GO:0005253	anion channel activity	1	9	0.69137	0.970987
GO:0015108	chloride transmembrane transporter activity	1	9	0.69137	0.970987
GO:0015211	purine nucleoside transmembrane transporter activity	1	9	0.69137	0.970987
GO:0030551	cyclic nucleotide binding	1	9	0.69137	0.970987
GO:0032452	histone demethylase activity	1	9	0.69137	0.970987
GO:0015077	monovalent inorganic cation transmembrane transporter activity	11	100	0.693244	0.970987
GO:0015294	solute:cation symporter activity	2	19	0.694835	0.970987
GO:0016776	phosphotransferase activity, phosphate group as acceptor	2	19	0.694835	0.970987
GO:0016878	acid-thiol ligase activity	2	19	0.694835	0.970987
GO:0008509	anion transmembrane transporter activity	14	127	0.702909	0.970987
GO:0043566	structure-specific DNA binding	3	29	0.706873	0.970987
GO:0016301	kinase activity	141	1200	0.720285	0.970987
GO:0015293	symporter activity	2	20	0.721991	0.970987
GO:0022890	inorganic cation transmembrane transporter activity	18	164	0.725343	0.970987
GO:0004672	protein kinase activity	91	784	0.727883	0.970987
GO:0005337	nucleoside transmembrane transporter activity	1	10	0.729176	0.970987
GO:0008252	nucleotidase activity	1	10	0.729176	0.970987
GO:0032451	demethylase activity	1	10	0.729176	0.970987
GO:0016877	ligase activity, forming carbon-sulfur bonds	5	49	0.732663	0.970987
GO:0004713	protein tyrosine kinase activity	4	40	0.738608	0.970987
GO:0015078	hydrogen ion transmembrane transporter activity	4	40	0.738608	0.970987
GO:0015631	tubulin binding	4	40	0.738608	0.970987
GO:0004702	receptor signaling protein serine/threonine kinase activity	2	21	0.747076	0.970987
GO:0005057	receptor signaling protein activity	2	21	0.747076	0.970987
GO:0043021	ribonucleoprotein complex binding	2	21	0.747076	0.970987
GO:0015171	amino acid transmembrane transporter activity	1	11	0.762354	0.970987
GO:0015197	peptide transporter activity	1	11	0.762354	0.970987
GO:0016641	oxidoreductase activity, acting on the CH-NH2 group of donors, oxygen as acceptor	1	11	0.762354	0.970987
GO:0033218	amide binding	1	11	0.762354	0.970987
GO:0005215	transporter activity	92	802	0.769079	0.970987
GO:0016706	oxidoreductase activity, acting on paired donors, with incorporation or reduction of molecular oxygen, 2-oxoglutarate as one donor, and incorporation of one atom each of oxygen into both donors	2	22	0.77019	0.970987
GO:0060089	molecular transducer activity	10	98	0.775351	0.970987
GO:0008092	cytoskeletal protein binding	8	80	0.778754	0.970987
GO:0022892	substrate-specific transporter activity	56	500	0.784485	0.970987
GO:0004673	protein histidine kinase activity	2	23	0.791439	0.970987
GO:0008170	N-methyltransferase activity	2	23	0.791439	0.970987
GO:0016775	phosphotransferase activity, nitrogenous group as acceptor	2	23	0.791439	0.970987
GO:0016857	racemase and epimerase activity, acting on carbohydrates and derivatives	2	23	0.791439	0.970987
GO:0016837	carbon-oxygen lyase activity, acting on polysaccharides	1	12	0.791469	0.970987
GO:0044389	ubiquitin-like protein ligase binding	1	12	0.791469	0.970987
GO:0051536	iron-sulfur cluster binding	10	100	0.796343	0.970987
GO:0008324	cation transmembrane transporter activity	25	236	0.809025	0.970987
GO:0015144	carbohydrate transmembrane transporter activity	2	24	0.810933	0.970987
GO:1901476	carbohydrate transporter activity	2	24	0.810933	0.970987
GO:0005506	iron ion binding	1	13	0.817019	0.970987
GO:0008047	enzyme activator activity	1	13	0.817019	0.970987
GO:0008443	phosphofructokinase activity	1	13	0.817019	0.970987
GO:0015216	purine nucleotide transmembrane transporter activity	1	13	0.817019	0.970987
GO:0019206	nucleoside kinase activity	1	13	0.817019	0.970987
GO:0016655	oxidoreductase activity, acting on NAD(P)H, quinone or similar compound as acceptor	4	45	0.817945	0.970987
GO:0016773	phosphotransferase activity, alcohol group as acceptor	94	834	0.82526	0.970987
GO:0016740	transferase activity	419	3548	0.826702	0.970987
GO:0016645	oxidoreductase activity, acting on the CH-NH group of donors	2	25	0.828783	0.970987
GO:0004180	carboxypeptidase activity	5	56	0.831731	0.970987
GO:0001067	regulatory region nucleic acid binding	1	14	0.83944	0.970987
GO:0008079	translation termination factor activity	1	14	0.83944	0.970987
GO:0016841	ammonia-lyase activity	1	14	0.83944	0.970987
GO:0019200	carbohydrate kinase activity	1	14	0.83944	0.970987
GO:0033764	steroid dehydrogenase activity, acting on the CH-OH group of donors, NAD or NADP as acceptor	1	14	0.83944	0.970987
GO:0015605	organophosphate ester transmembrane transporter activity	2	26	0.845099	0.970987
GO:1901677	phosphate transmembrane transporter activity	2	26	0.845099	0.970987
GO:0016866	intramolecular transferase activity	3	37	0.847896	0.970987
GO:0016820	hydrolase activity, acting on acid anhydrides, catalyzing transmembrane movement of substances	8	87	0.850691	0.970987
GO:0042626	ATPase activity, coupled to transmembrane movement of substances	8	87	0.850691	0.970987
GO:0043492	ATPase activity, coupled to movement of substances	8	87	0.850691	0.970987
GO:0015399	primary active transmembrane transporter activity	15	153	0.854058	0.970987
GO:0015405	P-P-bond-hydrolysis-driven transmembrane transporter activity	15	153	0.854058	0.970987
GO:0016614	oxidoreductase activity, acting on CH-OH group of donors	22	217	0.855784	0.970987
GO:0005402	cation:sugar symporter activity	1	15	0.859115	0.970987
GO:0008094	DNA-dependent ATPase activity	1	15	0.859115	0.970987
GO:0016616	oxidoreductase activity, acting on the CH-OH group of donors, NAD or NADP as acceptor	15	154	0.860567	0.970987
GO:0046527	glucosyltransferase activity	7	80	0.873534	0.970987
GO:0016814	hydrolase activity, acting on carbon-nitrogen (but not peptide) bonds, in cyclic amidines	1	16	0.87638	0.970987
GO:0016872	intramolecular lyase activity	1	16	0.87638	0.970987
GO:0046914	transition metal ion binding	106	959	0.888968	0.970987
GO:0009055	electron carrier activity	1	17	0.891531	0.970987
GO:0016861	intramolecular oxidoreductase activity, interconverting aldoses and ketoses	1	17	0.891531	0.970987
GO:0051119	sugar transmembrane transporter activity	1	17	0.891531	0.970987
GO:0044877	macromolecular complex binding	2	30	0.897125	0.970987
GO:0003676	nucleic acid binding	197	1738	0.899378	0.970987
GO:0017076	purine nucleotide binding	1	18	0.904826	0.970987
GO:0016854	racemase and epimerase activity	2	31	0.907311	0.970987
GO:0032553	ribonucleotide binding	3	43	0.910848	0.970987
GO:0003678	DNA helicase activity	1	19	0.916492	0.970987
GO:0004551	nucleotide diphosphatase activity	1	19	0.916492	0.970987
GO:0015604	organic phosphonate transmembrane transporter activity	1	19	0.916492	0.970987
GO:0016884	carbon-nitrogen ligase activity, with glutamine as amido-N-donor	1	19	0.916492	0.970987
GO:0016899	oxidoreductase activity, acting on the CH-OH group of donors, oxygen as acceptor	1	19	0.916492	0.970987
GO:0016298	lipase activity	2	32	0.916546	0.970987
GO:0005342	organic acid transmembrane transporter activity	4	56	0.924357	0.970987
GO:0001871	pattern binding	1	20	0.926729	0.970987
GO:0016634	oxidoreductase activity, acting on the CH-CH group of donors, oxygen as acceptor	1	20	0.926729	0.970987
GO:0004871	signal transducer activity	6	78	0.927705	0.970987
GO:0030234	enzyme regulator activity	6	78	0.927705	0.970987
GO:0008168	methyltransferase activity	12	139	0.930163	0.970987
GO:0016860	intramolecular oxidoreductase activity	2	34	0.93248	0.970987
GO:0034061	DNA polymerase activity	9	110	0.933412	0.970987
GO:0004888	transmembrane signaling receptor activity	1	21	0.935712	0.970987
GO:0034062	RNA polymerase activity	4	58	0.936171	0.970987
GO:0019900	kinase binding	2	35	0.939322	0.970987
GO:0016765	transferase activity, transferring alkyl or aryl (other than methyl) groups	7	93	0.947827	0.970987
GO:0019899	enzyme binding	6	83	0.950286	0.970987
GO:0005543	phospholipid binding	1	23	0.95051	0.970987
GO:0016811	hydrolase activity, acting on carbon-nitrogen (but not peptide) bonds, in linear amides	2	37	0.95108	0.970987
GO:0008238	exopeptidase activity	7	94	0.951466	0.970987
GO:0004872	receptor activity	2	38	0.956109	0.970987
GO:0038023	signaling receptor activity	2	38	0.956109	0.970987
GO:0015215	nucleotide transmembrane transporter activity	1	24	0.956578	0.970987
GO:0016840	carbon-nitrogen lyase activity	1	24	0.956578	0.970987
GO:0046915	transition metal ion transmembrane transporter activity	1	25	0.961903	0.970987
GO:0008514	organic anion transmembrane transporter activity	4	65	0.965478	0.970987
GO:0046943	carboxylic acid transmembrane transporter activity	3	54	0.968726	0.970987
GO:0098772	molecular function regulator	6	89	0.968878	0.970987
GO:0043168	anion binding	13	163	0.969516	0.970987
GO:0003723	RNA binding	24	273	0.972256	0.970987
GO:0016836	hydro-lyase activity	3	57	0.976782	0.970987
GO:0015932	nucleobase-containing compound transmembrane transporter activity	1	29	0.977428	0.970987
GO:0008289	lipid binding	2	45	0.979726	0.970987
GO:0019787	ubiquitin-like protein transferase activity	3	59	0.98101	0.970987
GO:0031406	carboxylic acid binding	1	31	0.982626	0.970987
GO:0043177	organic acid binding	1	31	0.982626	0.970987
GO:0016853	isomerase activity	17	213	0.982775	0.970987
GO:0016874	ligase activity	24	287	0.986427	0.970987
GO:0016810	hydrolase activity, acting on carbon-nitrogen (but not peptide) bonds	4	76	0.987546	0.970987
GO:0004519	endonuclease activity	1	34	0.988269	0.970987
GO:0046983	protein dimerization activity	10	152	0.992566	0.970987
GO:0052689	carboxylic ester hydrolase activity	6	110	0.994722	0.970987
GO:0004518	nuclease activity	10	158	0.995288	0.970987
GO:0019829	cation-transporting ATPase activity	1	42	0.995886	0.970987
GO:0016741	transferase activity, transferring one-carbon groups	18	248	0.996256	0.970987
GO:0004386	helicase activity	1	44	0.996834	0.970987
GO:0016859	cis-trans isomerase activity	1	44	0.996834	0.970987
GO:0042623	ATPase activity, coupled	12	186	0.996915	0.970987
GO:0004812	aminoacyl-tRNA ligase activity	6	117	0.997189	0.970987
GO:0016887	ATPase activity	13	200	0.997508	0.970987
GO:0005515	protein binding	72	782	0.997552	0.970987
GO:0042625	ATPase activity, coupled to transmembrane movement of ions	1	47	0.997863	0.970987
GO:0016788	hydrolase activity, acting on ester bonds	53	613	0.99847	0.970987
GO:0016875	ligase activity, forming carbon-oxygen bonds	6	124	0.998527	0.970987
GO:0016876	ligase activity, forming aminoacyl-tRNA and related compounds	6	124	0.998527	0.970987
GO:1901363	heterocyclic compound binding	506	4570	0.998649	0.970987
GO:0097159	organic cyclic compound binding	542	4978	0.999893	0.970987
GO:0036094	small molecule binding	287	2847	0.999975	0.970987
GO:0008233	peptidase activity	28	452	0.999995	0.970987
GO:0004175	endopeptidase activity	6	185	0.999997	0.970987
GO:0005198	structural molecule activity	17	331	0.999997	0.970987
GO:0017111	nucleoside-triphosphatase activity	43	650	1	0.970987
GO:0097367	carbohydrate derivative binding	155	1766	1	0.970987
GO:0070011	peptidase activity, acting on L-amino acid peptides	18	376	1	0.970987
GO:0001882	nucleoside binding	146	1711	1	0.970987
GO:0001883	purine nucleoside binding	144	1699	1	0.970987
GO:0032549	ribonucleoside binding	144	1699	1	0.970987
GO:0032550	purine ribonucleoside binding	144	1699	1	0.970987
GO:0016787	hydrolase activity	250	2688	1	0.970987
GO:0016462	pyrophosphatase activity	44	709	1	0.970987
GO:0016818	hydrolase activity, acting on acid anhydrides, in phosphorus-containing anhydrides	44	714	1	0.970987
GO:0016817	hydrolase activity, acting on acid anhydrides	44	723	1	0.970987

## Sheet: BP.down
GO ID	Gene Ontology term description	GeneRatio (1370)	BgRatio (12243)	Pvalue	Qvalue
GO:0050896	response to stimulus	350	2624	6.23921e-05	0.0394326
GO:0009247	glycolipid biosynthetic process	11	27	7.85346e-05	0.0394326
GO:0006950	response to stress	186	1311	0.000235429	0.0616837
GO:0005977	glycogen metabolic process	7	14	0.000364217	0.0616837
GO:0006112	energy reserve metabolic process	7	14	0.000364217	0.0616837
GO:0006664	glycolipid metabolic process	11	32	0.000458103	0.0616837
GO:1903509	liposaccharide metabolic process	11	32	0.000458103	0.0616837
GO:1901700	response to oxygen-containing compound	62	365	0.0004914	0.0616837
GO:0046467	membrane lipid biosynthetic process	12	39	0.000801261	0.0808901
GO:0009408	response to heat	10	29	0.000805509	0.0808901
GO:0009311	oligosaccharide metabolic process	24	113	0.00140284	0.124641
GO:0005985	sucrose metabolic process	5	9	0.00148942	0.124641
GO:0006813	potassium ion transport	6	13	0.00166007	0.128235
GO:0005982	starch metabolic process	28	142	0.00194608	0.139591
GO:0015980	energy derivation by oxidation of organic compounds	13	50	0.00273049	0.182799
GO:0009991	response to extracellular stimulus	15	64	0.00398215	0.244199
GO:0009753	response to jasmonic acid	4	7	0.00413397	0.244199
GO:0001101	response to acid chemical	53	332	0.00474245	0.264579
GO:0052575	carbohydrate localization	3	4	0.00512532	0.27089
GO:0009267	cellular response to starvation	13	55	0.00658588	0.301882
GO:0042594	response to starvation	13	55	0.00658588	0.301882
GO:0071804	cellular potassium ion transport	5	12	0.00701874	0.301882
GO:0071805	potassium ion transmembrane transport	5	12	0.00701874	0.301882
GO:0031668	cellular response to extracellular stimulus	14	62	0.0075154	0.301882
GO:0071496	cellular response to external stimulus	14	62	0.0075154	0.301882
GO:0009642	response to light intensity	21	109	0.00880297	0.334838
GO:0031669	cellular response to nutrient levels	13	57	0.00900272	0.334838
GO:0009414	response to water deprivation	7	23	0.0105407	0.373249
GO:0006643	membrane lipid metabolic process	12	52	0.0107788	0.373249
GO:0009312	oligosaccharide biosynthetic process	3	5	0.0117465	0.378597
GO:0005984	disaccharide metabolic process	20	105	0.011778	0.378597
GO:0031667	response to nutrient levels	13	59	0.0120643	0.378597
GO:0006979	response to oxidative stress	18	93	0.0139327	0.423982
GO:0009415	response to water	7	25	0.0169504	0.50064
GO:0044723	single-organism carbohydrate metabolic process	68	474	0.0182127	0.522554
GO:0007154	cell communication	98	717	0.0194685	0.543068
GO:0000023	maltose metabolic process	3	6	0.0215492	0.569471
GO:0015850	organic hydroxy compound transport	3	6	0.0215492	0.569471
GO:0006812	cation transport	69	488	0.0234478	0.603758
GO:0042214	terpene metabolic process	7	27	0.0257061	0.633279
GO:0000160	phosphorelay signal transduction system	8	33	0.0260317	0.633279
GO:0006714	sesquiterpenoid metabolic process	5	16	0.0264862	0.633279
GO:0000302	response to reactive oxygen species	15	79	0.0275033	0.642304
GO:0015698	inorganic anion transport	25	151	0.0288826	0.659187
GO:0032504	multicellular organism reproduction	6	22	0.0299693	0.668788
GO:0006811	ion transport	99	741	0.0327309	0.684123
GO:0009072	aromatic amino acid family metabolic process	13	67	0.0328168	0.684123
GO:0006083	acetate metabolic process	2	3	0.034744	0.684123
GO:0009118	regulation of nucleoside metabolic process	2	3	0.034744	0.684123
GO:0015791	polyol transport	2	3	0.034744	0.684123
GO:0016102	diterpenoid biosynthetic process	2	3	0.034744	0.684123
GO:0048878	chemical homeostasis	19	110	0.035673	0.688907
GO:0009739	response to gibberellin	6	23	0.0368264	0.697764
GO:0010476	gibberellin mediated signaling pathway	5	18	0.0430662	0.786318
GO:0071370	cellular response to gibberellin stimulus	5	18	0.0430662	0.786318
GO:0009687	abscisic acid metabolic process	3	8	0.0508536	0.880478
GO:0043288	apocarotenoid metabolic process	3	8	0.0508536	0.880478
GO:1902644	tertiary alcohol metabolic process	3	8	0.0508536	0.880478
GO:0019318	hexose metabolic process	29	191	0.054039	0.906341
GO:0007165	signal transduction	85	642	0.0541525	0.906341
GO:0019725	cellular homeostasis	22	138	0.055107	0.907196
GO:0023052	signaling	85	645	0.0592304	0.944123
GO:0044700	single organism signaling	85	645	0.0592304	0.944123
GO:0009644	response to high light intensity	2	4	0.0643627	0.995253
GO:0033993	response to lipid	11	60	0.0669317	0.995253
GO:0071229	cellular response to acid chemical	15	89	0.0684747	0.995253
GO:0006633	fatty acid biosynthetic process	17	104	0.0697334	0.995253
GO:0009628	response to abiotic stimulus	100	777	0.0718977	0.995253
GO:0015696	ammonium transport	9	47	0.0736694	0.995253
GO:0009608	response to symbiont	4	15	0.0779758	0.995253
GO:0042592	homeostatic process	29	199	0.0823962	0.995253
GO:0006972	hyperosmotic response	6	28	0.0853434	0.995253
GO:0015672	monovalent inorganic cation transport	22	146	0.0900851	0.995253
GO:0010466	negative regulation of peptidase activity	3	10	0.0920616	0.995253
GO:0030162	regulation of proteolysis	3	10	0.0920616	0.995253
GO:0045861	negative regulation of proteolysis	3	10	0.0920616	0.995253
GO:0051260	protein homooligomerization	3	10	0.0920616	0.995253
GO:0052547	regulation of peptidase activity	3	10	0.0920616	0.995253
GO:0006873	cellular ion homeostasis	12	71	0.0944771	0.995253
GO:0055082	cellular chemical homeostasis	12	71	0.0944771	0.995253
GO:0043692	monoterpene metabolic process	4	16	0.095139	0.995253
GO:0030001	metal ion transport	37	267	0.0992786	0.995253
GO:0015718	monocarboxylic acid transport	2	5	0.0994401	0.995253
GO:0016106	sesquiterpenoid biosynthetic process	2	5	0.0994401	0.995253
GO:0071396	cellular response to lipid	8	43	0.101367	0.995253
GO:0010035	response to inorganic substance	22	150	0.112069	0.995253
GO:0006026	aminoglycan catabolic process	4	17	0.113903	0.995253
GO:0016101	diterpenoid metabolic process	3	11	0.116456	0.995253
GO:0016119	carotene metabolic process	3	11	0.116456	0.995253
GO:0072330	monocarboxylic acid biosynthetic process	17	113	0.125732	0.995253
GO:0006787	porphyrin-containing compound catabolic process	7	38	0.125788	0.995253
GO:0033015	tetrapyrrole catabolic process	7	38	0.125788	0.995253
GO:0019953	sexual reproduction	4	18	0.134142	0.995253
GO:0005996	monosaccharide metabolic process	31	226	0.134532	0.995253
GO:0055114	oxidation-reduction process	18	122	0.134543	0.995253
GO:0048232	male gamete generation	2	6	0.138386	0.995253
GO:0051187	cofactor catabolic process	7	39	0.139385	0.995253
GO:0016052	carbohydrate catabolic process	5	25	0.140164	0.995253
GO:0051346	negative regulation of hydrolase activity	3	12	0.142939	0.995253
GO:0050801	ion homeostasis	15	101	0.155048	0.995253
GO:1901136	carbohydrate derivative catabolic process	4	19	0.155715	0.995253
GO:0055085	transmembrane transport	20	141	0.158227	0.995253
GO:0008610	lipid biosynthetic process	54	423	0.16614	0.995253
GO:0019932	second-messenger-mediated signaling	3	13	0.171166	0.995253
GO:0031123	RNA 3'-end processing	3	13	0.171166	0.995253
GO:0051640	organelle localization	3	13	0.171166	0.995253
GO:0019751	polyol metabolic process	11	72	0.177219	0.995253
GO:0018904	ether metabolic process	4	20	0.178471	0.995253
GO:0048609	multicellular organismal reproductive process	4	20	0.178471	0.995253
GO:0001763	morphogenesis of a branching structure	2	7	0.179896	0.995253
GO:0009937	regulation of gibberellic acid mediated signaling pathway	2	7	0.179896	0.995253
GO:0010431	seed maturation	2	7	0.179896	0.995253
GO:0061687	detoxification of inorganic compound	2	7	0.179896	0.995253
GO:0098754	detoxification	2	7	0.179896	0.995253
GO:0009266	response to temperature stimulus	17	120	0.183384	0.995253
GO:0000041	transition metal ion transport	10	65	0.186212	0.995253
GO:0098660	inorganic ion transmembrane transport	8	50	0.19103	0.995253
GO:0098662	inorganic cation transmembrane transport	8	50	0.19103	0.995253
GO:0008154	actin polymerization or depolymerization	3	14	0.200798	0.995253
GO:0016116	carotenoid metabolic process	3	14	0.200798	0.995253
GO:0032269	negative regulation of cellular protein metabolic process	3	14	0.200798	0.995253
GO:0043086	negative regulation of catalytic activity	3	14	0.200798	0.995253
GO:0051248	negative regulation of protein metabolic process	3	14	0.200798	0.995253
GO:0008643	carbohydrate transport	4	21	0.20225	0.995253
GO:0044703	multi-organism reproductive process	4	21	0.20225	0.995253
GO:0006266	DNA ligation	1	2	0.211288	0.995253
GO:0008300	isoprenoid catabolic process	1	2	0.211288	0.995253
GO:0008361	regulation of cell size	1	2	0.211288	0.995253
GO:0009068	aspartate family amino acid catabolic process	1	2	0.211288	0.995253
GO:0016110	tetraterpenoid catabolic process	1	2	0.211288	0.995253
GO:0016115	terpenoid catabolic process	1	2	0.211288	0.995253
GO:0016118	carotenoid catabolic process	1	2	0.211288	0.995253
GO:0031109	microtubule polymerization or depolymerization	1	2	0.211288	0.995253
GO:0042181	ketone biosynthetic process	1	2	0.211288	0.995253
GO:0065001	specification of axis polarity	1	2	0.211288	0.995253
GO:1901663	quinone biosynthetic process	1	2	0.211288	0.995253
GO:0051716	cellular response to stimulus	120	1001	0.215402	0.995253
GO:0007127	meiosis I	2	8	0.22291	0.995253
GO:0007276	gamete generation	2	8	0.22291	0.995253
GO:0009086	methionine biosynthetic process	2	8	0.22291	0.995253
GO:0048017	inositol lipid-mediated signaling	2	8	0.22291	0.995253
GO:0006351	transcription, DNA-templated	14	100	0.225189	0.995253
GO:1901565	organonitrogen compound catabolic process	12	84	0.226416	0.995253
GO:0007568	aging	4	22	0.226892	0.995253
GO:0006625	protein targeting to peroxisome	6	37	0.22824	0.995253
GO:0043574	peroxisomal transport	6	37	0.22824	0.995253
GO:0072662	protein localization to peroxisome	6	37	0.22824	0.995253
GO:0072663	establishment of protein localization to peroxisome	6	37	0.22824	0.995253
GO:1901701	cellular response to oxygen-containing compound	18	133	0.229421	0.995253
GO:0009891	positive regulation of biosynthetic process	3	15	0.231503	0.995253
GO:0051259	protein oligomerization	3	15	0.231503	0.995253
GO:0007031	peroxisome organization	7	45	0.233872	0.995253
GO:0006631	fatty acid metabolic process	37	293	0.239339	0.995253
GO:0034220	ion transmembrane transport	16	118	0.243805	0.995253
GO:0009605	response to external stimulus	65	533	0.244711	0.995253
GO:0032958	inositol phosphate biosynthetic process	6	38	0.247449	0.995253
GO:0046173	polyol biosynthetic process	6	38	0.247449	0.995253
GO:0043647	inositol phosphate metabolic process	7	46	0.251378	0.995253
GO:0048511	rhythmic process	5	31	0.262188	0.995253
GO:0044092	negative regulation of molecular function	3	16	0.262972	0.995253
GO:0006555	methionine metabolic process	2	9	0.266572	0.995253
GO:0009566	fertilization	2	9	0.266572	0.995253
GO:0009636	response to toxic substance	2	9	0.266572	0.995253
GO:0010119	regulation of stomatal movement	2	9	0.266572	0.995253
GO:0044255	cellular lipid metabolic process	84	703	0.272679	0.995253
GO:0000272	polysaccharide catabolic process	4	24	0.278122	0.995253
GO:0009067	aspartate family amino acid biosynthetic process	4	24	0.278122	0.995253
GO:0032870	cellular response to hormone stimulus	25	197	0.281305	0.995253
GO:0071495	cellular response to endogenous stimulus	25	197	0.281305	0.995253
GO:0030003	cellular cation homeostasis	5	32	0.28462	0.995253
GO:0009725	response to hormone	39	317	0.287078	0.995253
GO:0042221	response to chemical	129	1100	0.291241	0.995253
GO:0006020	inositol metabolic process	3	17	0.294915	0.995253
GO:0006875	cellular metal ion homeostasis	3	17	0.294915	0.995253
GO:0071215	cellular response to abscisic acid stimulus	3	17	0.294915	0.995253
GO:0097306	cellular response to alcohol	3	17	0.294915	0.995253
GO:0006072	glycerol-3-phosphate metabolic process	1	3	0.29956	0.995253
GO:0009723	response to ethylene	1	3	0.29956	0.995253
GO:0015717	triose phosphate transport	1	3	0.29956	0.995253
GO:0031124	mRNA 3'-end processing	1	3	0.29956	0.995253
GO:0043446	cellular alkane metabolic process	1	3	0.29956	0.995253
GO:0046337	phosphatidylethanolamine metabolic process	1	3	0.29956	0.995253
GO:0048236	plant-type spore development	1	3	0.29956	0.995253
GO:0010941	regulation of cell death	12	90	0.304233	0.995253
GO:0043067	regulation of programmed cell death	12	90	0.304233	0.995253
GO:0097305	response to alcohol	4	25	0.304399	0.995253
GO:0009719	response to endogenous stimulus	43	354	0.305162	0.995253
GO:0009581	detection of external stimulus	5	33	0.30739	0.995253
GO:0009696	salicylic acid metabolic process	5	33	0.30739	0.995253
GO:0016311	dephosphorylation	5	33	0.30739	0.995253
GO:0042537	benzene-containing compound metabolic process	5	33	0.30739	0.995253
GO:0010192	mucilage biosynthetic process	2	10	0.3102	0.995253
GO:0044262	cellular carbohydrate metabolic process	45	373	0.31689	0.995253
GO:0006629	lipid metabolic process	100	853	0.320687	0.995253
GO:0097659	nucleic acid-templated transcription	14	108	0.320918	0.995253
GO:0009755	hormone-mediated signaling pathway	24	193	0.322347	0.995253
GO:0022904	respiratory electron transport chain	3	18	0.32707	0.995253
GO:0045333	cellular respiration	5	34	0.330404	0.995253
GO:1901615	organic hydroxy compound metabolic process	30	246	0.335754	0.995253
GO:0044264	cellular polysaccharide metabolic process	36	298	0.337343	0.995253
GO:1902580	single-organism cellular localization	8	59	0.338276	0.995253
GO:0005975	carbohydrate metabolic process	101	866	0.340082	0.995253
GO:0006073	cellular glucan metabolic process	35	290	0.34242	0.995253
GO:0010033	response to organic substance	80	683	0.346096	0.995253
GO:0018958	phenol-containing compound metabolic process	6	43	0.34872	0.995253
GO:0072594	establishment of protein localization to organelle	6	43	0.34872	0.995253
GO:0009620	response to fungus	11	85	0.351984	0.995253
GO:0006970	response to osmotic stress	27	222	0.35217	0.995253
GO:0006022	aminoglycan metabolic process	4	27	0.357551	0.995253
GO:0042127	regulation of cell proliferation	3	19	0.359198	0.995253
GO:0033554	cellular response to stress	36	302	0.36856	0.995253
GO:0035556	intracellular signal transduction	30	250	0.370056	0.995253
GO:0006829	zinc II ion transport	1	4	0.377959	0.995253
GO:0010039	response to iron ion	1	4	0.377959	0.995253
GO:0016117	carotenoid biosynthetic process	1	4	0.377959	0.995253
GO:0043543	protein acylation	1	4	0.377959	0.995253
GO:0048571	long-day photoperiodism	1	4	0.377959	0.995253
GO:0051552	flavone metabolic process	1	4	0.377959	0.995253
GO:0051553	flavone biosynthetic process	1	4	0.377959	0.995253
GO:1990267	response to transition metal nanoparticle	1	4	0.377959	0.995253
GO:0051707	response to other organism	41	347	0.379115	0.995253
GO:0006066	alcohol metabolic process	18	147	0.37939	0.995253
GO:0042743	hydrogen peroxide metabolic process	13	104	0.379771	0.995253
GO:0071554	cell wall organization or biogenesis	28	234	0.382341	0.995253
GO:0008272	sulfate transport	4	28	0.38416	0.995253
GO:0009850	auxin metabolic process	4	28	0.38416	0.995253
GO:0072348	sulfur compound transport	4	28	0.38416	0.995253
GO:0015977	carbon fixation	3	20	0.391092	0.995253
GO:0009057	macromolecule catabolic process	37	314	0.394338	0.995253
GO:0006553	lysine metabolic process	2	12	0.395317	0.995253
GO:0010029	regulation of seed germination	2	12	0.395317	0.995253
GO:0010191	mucilage metabolic process	2	12	0.395317	0.995253
GO:1900140	regulation of seedling development	2	12	0.395317	0.995253
GO:0009893	positive regulation of metabolic process	14	114	0.398268	0.995253
GO:0003002	regionalization	9	71	0.399062	0.995253
GO:0009066	aspartate family amino acid metabolic process	5	37	0.400015	0.995253
GO:0051606	detection of stimulus	5	37	0.400015	0.995253
GO:0006820	anion transport	37	315	0.402231	0.995253
GO:0071555	cell wall organization	13	106	0.406959	0.995253
GO:0044042	glucan metabolic process	40	342	0.407417	0.995253
GO:0006525	arginine metabolic process	4	29	0.410628	0.995253
GO:0007602	phototransduction	4	29	0.410628	0.995253
GO:0043207	response to external biotic stimulus	41	352	0.416561	0.995253
GO:0009404	toxin metabolic process	7	55	0.41985	0.995253
GO:0044550	secondary metabolite biosynthetic process	17	142	0.422192	0.995253
GO:0006091	generation of precursor metabolites and energy	27	230	0.425966	0.995253
GO:0010053	root epidermal cell differentiation	6	47	0.432064	0.995253
GO:0090627	plant epidermal cell differentiation	6	47	0.432064	0.995253
GO:0016144	S-glycoside biosynthetic process	9	73	0.432296	0.995253
GO:0019758	glycosinolate biosynthetic process	9	73	0.432296	0.995253
GO:0009658	chloroplast organization	7	56	0.438891	0.995253
GO:0009648	photoperiodism	5	39	0.446077	0.995253
GO:0006529	asparagine biosynthetic process	1	5	0.447588	0.995253
GO:0006541	glutamine metabolic process	1	5	0.447588	0.995253
GO:0010118	stomatal movement	1	5	0.447588	0.995253
GO:0010257	NADH dehydrogenase complex assembly	1	5	0.447588	0.995253
GO:0015846	polyamine transport	1	5	0.447588	0.995253
GO:0018867	alpha-pinene metabolic process	1	5	0.447588	0.995253
GO:0033073	pinene metabolic process	1	5	0.447588	0.995253
GO:0042822	pyridoxal phosphate metabolic process	1	5	0.447588	0.995253
GO:0042823	pyridoxal phosphate biosynthetic process	1	5	0.447588	0.995253
GO:0046184	aldehyde biosynthetic process	1	5	0.447588	0.995253
GO:0052166	positive regulation by symbiont of host innate immune response	1	5	0.447588	0.995253
GO:0052167	modulation by symbiont of host innate immune response	1	5	0.447588	0.995253
GO:0052305	positive regulation by organism of innate immune response in other organism involved in symbiotic interaction	1	5	0.447588	0.995253
GO:0052306	modulation by organism of innate immune response in other organism involved in symbiotic interaction	1	5	0.447588	0.995253
GO:0052509	positive regulation by symbiont of host defense response	1	5	0.447588	0.995253
GO:0052510	positive regulation by organism of defense response of other organism involved in symbiotic interaction	1	5	0.447588	0.995253
GO:0052552	modulation by organism of immune response of other organism involved in symbiotic interaction	1	5	0.447588	0.995253
GO:0052553	modulation by symbiont of host immune response	1	5	0.447588	0.995253
GO:0052555	positive regulation by organism of immune response of other organism involved in symbiotic interaction	1	5	0.447588	0.995253
GO:0052556	positive regulation by symbiont of host immune response	1	5	0.447588	0.995253
GO:0052564	response to immune response of other organism involved in symbiotic interaction	1	5	0.447588	0.995253
GO:0052572	response to host immune response	1	5	0.447588	0.995253
GO:2000027	regulation of organ morphogenesis	1	5	0.447588	0.995253
GO:0009416	response to light stimulus	43	374	0.449021	0.995253
GO:0055080	cation homeostasis	7	57	0.457832	0.995253
GO:0098655	cation transmembrane transport	8	66	0.461945	0.995253
GO:0009607	response to biotic stimulus	41	358	0.46199	0.995253
GO:0009582	detection of abiotic stimulus	4	31	0.462725	0.995253
GO:0009583	detection of light stimulus	4	31	0.462725	0.995253
GO:0009813	flavonoid biosynthetic process	4	31	0.462725	0.995253
GO:0051336	regulation of hydrolase activity	4	31	0.462725	0.995253
GO:0019748	secondary metabolic process	28	244	0.473779	0.995253
GO:0006457	protein folding	2	14	0.475284	0.995253
GO:0009625	response to insect	2	14	0.475284	0.995253
GO:0072525	pyridine-containing compound biosynthetic process	2	14	0.475284	0.995253
GO:0042044	fluid transport	7	58	0.476633	0.995253
GO:0072524	pyridine-containing compound metabolic process	18	156	0.482627	0.995253
GO:0009737	response to abscisic acid	3	23	0.483645	0.995253
GO:0009617	response to bacterium	13	112	0.488529	0.995253
GO:0040008	regulation of growth	5	41	0.491196	0.995253
GO:0055065	metal ion homeostasis	5	41	0.491196	0.995253
GO:0009746	response to hexose	6	50	0.493456	0.995253
GO:0034284	response to monosaccharide	6	50	0.493456	0.995253
GO:0009699	phenylpropanoid biosynthetic process	8	68	0.49676	0.995253
GO:0043269	regulation of ion transport	9	77	0.49805	0.995253
GO:0044702	single organism reproductive process	26	229	0.500003	0.995253
GO:0072593	reactive oxygen species metabolic process	13	113	0.501961	0.995253
GO:0006090	pyruvate metabolic process	33	292	0.503844	0.995253
GO:0030163	protein catabolic process	25	221	0.508996	0.995253
GO:0044257	cellular protein catabolic process	25	221	0.508996	0.995253
GO:0000741	karyogamy	1	6	0.509429	0.995253
GO:0006528	asparagine metabolic process	1	6	0.509429	0.995253
GO:0007062	sister chromatid cohesion	1	6	0.509429	0.995253
GO:0008614	pyridoxine metabolic process	1	6	0.509429	0.995253
GO:0009820	alkaloid metabolic process	1	6	0.509429	0.995253
GO:0009900	dehiscence	1	6	0.509429	0.995253
GO:0010104	regulation of ethylene-activated signaling pathway	1	6	0.509429	0.995253
GO:0010162	seed dormancy process	1	6	0.509429	0.995253
GO:0022611	dormancy process	1	6	0.509429	0.995253
GO:0033559	unsaturated fatty acid metabolic process	1	6	0.509429	0.995253
GO:0034599	cellular response to oxidative stress	1	6	0.509429	0.995253
GO:0034614	cellular response to reactive oxygen species	1	6	0.509429	0.995253
GO:0035821	modification of morphology or physiology of other organism	1	6	0.509429	0.995253
GO:0043102	amino acid salvage	1	6	0.509429	0.995253
GO:0043484	regulation of RNA splicing	1	6	0.509429	0.995253
GO:0044003	modification by symbiont of host morphology or physiology	1	6	0.509429	0.995253
GO:0051817	modification of morphology or physiology of other organism involved in symbiotic interaction	1	6	0.509429	0.995253
GO:0052031	modulation by symbiont of host defense response	1	6	0.509429	0.995253
GO:0052173	response to defenses of other organism involved in symbiotic interaction	1	6	0.509429	0.995253
GO:0052200	response to host defenses	1	6	0.509429	0.995253
GO:0052255	modulation by organism of defense response of other organism involved in symbiotic interaction	1	6	0.509429	0.995253
GO:0052646	alditol phosphate metabolic process	1	6	0.509429	0.995253
GO:0071267	L-methionine salvage	1	6	0.509429	0.995253
GO:0075136	response to host	1	6	0.509429	0.995253
GO:0065007	biological regulation	302	2699	0.512347	0.995253
GO:0001934	positive regulation of protein phosphorylation	2	15	0.512788	0.995253
GO:0010087	phloem or xylem histogenesis	2	15	0.512788	0.995253
GO:0010562	positive regulation of phosphorus metabolic process	2	15	0.512788	0.995253
GO:0032147	activation of protein kinase activity	2	15	0.512788	0.995253
GO:0033674	positive regulation of kinase activity	2	15	0.512788	0.995253
GO:0042327	positive regulation of phosphorylation	2	15	0.512788	0.995253
GO:0045860	positive regulation of protein kinase activity	2	15	0.512788	0.995253
GO:0045937	positive regulation of phosphate metabolic process	2	15	0.512788	0.995253
GO:0051347	positive regulation of transferase activity	2	15	0.512788	0.995253
GO:0072657	protein localization to membrane	2	15	0.512788	0.995253
GO:0090150	establishment of protein localization to membrane	2	15	0.512788	0.995253
GO:0048444	floral organ morphogenesis	3	24	0.513005	0.995253
GO:0048563	post-embryonic organ morphogenesis	3	24	0.513005	0.995253
GO:0033365	protein localization to organelle	6	51	0.513444	0.995253
GO:0008152	metabolic process	1033	9235	0.525707	0.995253
GO:0009698	phenylpropanoid metabolic process	11	97	0.529159	0.995253
GO:0010243	response to organonitrogen compound	6	52	0.533126	0.995253
GO:0006511	ubiquitin-dependent protein catabolic process	5	43	0.534899	0.995253
GO:0044272	sulfur compound biosynthetic process	26	233	0.537526	0.995253
GO:0001558	regulation of cell growth	3	25	0.541452	0.995253
GO:0065008	regulation of biological quality	42	378	0.544755	0.995253
GO:0032787	monocarboxylic acid metabolic process	75	675	0.54596	0.995253
GO:0009683	indoleacetic acid metabolic process	2	16	0.548476	0.995253
GO:0031401	positive regulation of protein modification process	2	16	0.548476	0.995253
GO:0032270	positive regulation of cellular protein metabolic process	2	16	0.548476	0.995253
GO:0051247	positive regulation of protein metabolic process	2	16	0.548476	0.995253
GO:0010038	response to metal ion	13	117	0.554704	0.995253
GO:0032879	regulation of localization	12	108	0.556021	0.995253
GO:0044036	cell wall macromolecule metabolic process	11	99	0.557555	0.995253
GO:0022414	reproductive process	71	642	0.562704	0.995253
GO:0006560	proline metabolic process	1	7	0.564351	0.995253
GO:0006826	iron ion transport	1	7	0.564351	0.995253
GO:0009685	gibberellin metabolic process	1	7	0.564351	0.995253
GO:0010769	regulation of cell morphogenesis involved in differentiation	1	7	0.564351	0.995253
GO:0033609	oxalate metabolic process	1	7	0.564351	0.995253
GO:0042816	vitamin B6 metabolic process	1	7	0.564351	0.995253
GO:0048284	organelle fusion	1	7	0.564351	0.995253
GO:0051701	interaction with host	1	7	0.564351	0.995253
GO:0052386	cell wall thickening	1	7	0.564351	0.995253
GO:0060284	regulation of cell development	1	7	0.564351	0.995253
GO:0070297	regulation of phosphorelay signal transduction system	1	7	0.564351	0.995253
GO:0071265	L-methionine biosynthetic process	1	7	0.564351	0.995253
GO:1901575	organic substance catabolic process	51	462	0.564625	0.995253
GO:0006470	protein dephosphorylation	3	26	0.568912	0.995253
GO:0016051	carbohydrate biosynthetic process	3	26	0.568912	0.995253
GO:0006739	NADP metabolic process	15	137	0.576489	0.995253
GO:0035966	response to topologically incorrect protein	8	73	0.580343	0.995253
GO:0006397	mRNA processing	2	17	0.582285	0.995253
GO:1901607	alpha-amino acid biosynthetic process	4	36	0.58424	0.995253
GO:0009064	glutamine family amino acid metabolic process	7	64	0.584615	0.995253
GO:0009814	defense response, incompatible interaction	7	64	0.584615	0.995253
GO:0003006	developmental process involved in reproduction	67	610	0.585967	0.995253
GO:0009314	response to radiation	45	411	0.586687	0.995253
GO:0051704	multi-organism process	43	393	0.587637	0.995253
GO:0010015	root morphogenesis	6	55	0.58999	0.995253
GO:0006778	porphyrin-containing compound metabolic process	19	175	0.591985	0.995253
GO:0044765	single-organism transport	163	1477	0.593396	0.995253
GO:0022618	ribonucleoprotein complex assembly	5	46	0.596992	0.995253
GO:0071826	ribonucleoprotein complex subunit organization	5	46	0.596992	0.995253
GO:0019362	pyridine nucleotide metabolic process	16	148	0.597614	0.995253
GO:0009751	response to salicylic acid	4	37	0.60657	0.995253
GO:0098771	inorganic ion homeostasis	6	56	0.608122	0.995253
GO:1901617	organic hydroxy compound biosynthetic process	11	103	0.612192	0.995253
GO:1902578	single-organism localization	164	1491	0.612272	0.995253
GO:0002097	tRNA wobble base modification	1	8	0.613128	0.995253
GO:0006109	regulation of carbohydrate metabolic process	1	8	0.613128	0.995253
GO:0006241	CTP biosynthetic process	1	8	0.613128	0.995253
GO:0006570	tyrosine metabolic process	1	8	0.613128	0.995253
GO:0006641	triglyceride metabolic process	1	8	0.613128	0.995253
GO:0019336	phenol-containing compound catabolic process	1	8	0.613128	0.995253
GO:0019363	pyridine nucleotide biosynthetic process	1	8	0.613128	0.995253
GO:0040009	regulation of growth rate	1	8	0.613128	0.995253
GO:0046036	CTP metabolic process	1	8	0.613128	0.995253
GO:0070076	histone lysine demethylation	1	8	0.613128	0.995253
GO:0072503	cellular divalent inorganic cation homeostasis	1	8	0.613128	0.995253
GO:0009793	embryo development ending in seed dormancy	5	47	0.616627	0.995253
GO:0010154	fruit development	7	66	0.618106	0.995253
GO:0022900	electron transport chain	7	66	0.618106	0.995253
GO:0006721	terpenoid metabolic process	20	187	0.620422	0.995253
GO:0009908	flower development	9	85	0.62137	0.995253
GO:0006006	glucose metabolic process	15	141	0.622723	0.995253
GO:0050789	regulation of biological process	271	2458	0.625816	0.995253
GO:0034645	cellular macromolecule biosynthetic process	120	1099	0.632879	0.995253
GO:0009056	catabolic process	54	501	0.638998	0.995253
GO:0016310	phosphorylation	32	300	0.642107	0.995253
GO:0010604	positive regulation of macromolecule metabolic process	2	19	0.644185	0.995253
GO:0034762	regulation of transmembrane transport	3	29	0.644909	0.995253
GO:0034765	regulation of ion transmembrane transport	3	29	0.644909	0.995253
GO:0044786	cell cycle DNA replication	3	29	0.644909	0.995253
GO:0051338	regulation of transferase activity	3	29	0.644909	0.995253
GO:0042445	hormone metabolic process	4	39	0.64896	0.995253
GO:0046471	phosphatidylglycerol metabolic process	4	39	0.64896	0.995253
GO:0044265	cellular macromolecule catabolic process	27	255	0.65074	0.995253
GO:0006482	protein demethylation	1	9	0.656448	0.995253
GO:0006638	neutral lipid metabolic process	1	9	0.656448	0.995253
GO:0006639	acylglycerol metabolic process	1	9	0.656448	0.995253
GO:0006828	manganese ion transport	1	9	0.656448	0.995253
GO:0010393	galacturonan metabolic process	1	9	0.656448	0.995253
GO:0015740	C4-dicarboxylate transport	1	9	0.656448	0.995253
GO:0016577	histone demethylation	1	9	0.656448	0.995253
GO:0042545	cell wall modification	1	9	0.656448	0.995253
GO:0048278	vesicle docking	1	9	0.656448	0.995253
GO:0070988	demethylation	1	9	0.656448	0.995253
GO:0072507	divalent inorganic cation homeostasis	1	9	0.656448	0.995253
GO:1901616	organic hydroxy compound catabolic process	1	9	0.656448	0.995253
GO:0046165	alcohol biosynthetic process	10	97	0.656661	0.995253
GO:0022622	root system development	8	78	0.656829	0.995253
GO:0048364	root development	8	78	0.656829	0.995253
GO:0007015	actin filament organization	6	59	0.659743	0.995253
GO:0006720	isoprenoid metabolic process	26	247	0.661052	0.995253
GO:0033013	tetrapyrrole metabolic process	19	182	0.661849	0.995253
GO:0016143	S-glycoside metabolic process	9	88	0.66331	0.995253
GO:0019757	glycosinolate metabolic process	9	88	0.66331	0.995253
GO:0051603	proteolysis involved in cellular protein catabolic process	21	201	0.665076	0.995253
GO:0015988	energy coupled proton transmembrane transport, against electrochemical gradient	3	30	0.668027	0.995253
GO:0042430	indole-containing compound metabolic process	3	30	0.668027	0.995253
GO:1902600	hydrogen ion transmembrane transport	3	30	0.668027	0.995253
GO:0006568	tryptophan metabolic process	2	20	0.672307	0.995253
GO:0009129	pyrimidine nucleoside monophosphate metabolic process	2	20	0.672307	0.995253
GO:0022603	regulation of anatomical structure morphogenesis	2	20	0.672307	0.995253
GO:0043085	positive regulation of catalytic activity	2	20	0.672307	0.995253
GO:0044093	positive regulation of molecular function	2	20	0.672307	0.995253
GO:0048518	positive regulation of biological process	16	155	0.672625	0.995253
GO:0006644	phospholipid metabolic process	18	174	0.674794	0.995253
GO:0015893	drug transport	9	89	0.676668	0.995253
GO:0042493	response to drug	9	89	0.676668	0.995253
GO:0044270	cellular nitrogen compound catabolic process	9	89	0.676668	0.995253
GO:0046700	heterocycle catabolic process	9	89	0.676668	0.995253
GO:0046496	nicotinamide nucleotide metabolic process	15	146	0.676894	0.995253
GO:0006733	oxidoreduction coenzyme metabolic process	17	165	0.678575	0.995253
GO:0050790	regulation of catalytic activity	7	70	0.680389	0.995253
GO:0005976	polysaccharide metabolic process	51	481	0.683318	0.995253
GO:0006575	cellular modified amino acid metabolic process	4	41	0.688199	0.995253
GO:0019439	aromatic compound catabolic process	9	90	0.689703	0.995253
GO:0046488	phosphatidylinositol metabolic process	3	31	0.690023	0.995253
GO:0000003	reproduction	12	119	0.692566	0.995253
GO:0006613	cotranslational protein targeting to membrane	1	10	0.69492	0.995253
GO:0008214	protein dealkylation	1	10	0.69492	0.995253
GO:0042255	ribosome assembly	1	10	0.69492	0.995253
GO:0043604	amide biosynthetic process	1	10	0.69492	0.995253
GO:0006213	pyrimidine nucleoside metabolic process	2	21	0.698595	0.995253
GO:0006586	indolalkylamine metabolic process	2	21	0.698595	0.995253
GO:0006997	nucleus organization	2	21	0.698595	0.995253
GO:0034754	cellular hormone metabolic process	2	21	0.698595	0.995253
GO:0046131	pyrimidine ribonucleoside metabolic process	2	21	0.698595	0.995253
GO:0009743	response to carbohydrate	14	139	0.702455	0.995253
GO:0009694	jasmonic acid metabolic process	6	62	0.706905	0.995253
GO:0055076	transition metal ion homeostasis	3	32	0.710905	0.995253
GO:0006402	mRNA catabolic process	2	22	0.723109	0.995253
GO:0006558	L-phenylalanine metabolic process	2	22	0.723109	0.995253
GO:0006869	lipid transport	2	22	0.723109	0.995253
GO:0010876	lipid localization	2	22	0.723109	0.995253
GO:1902221	erythrose 4-phosphate/phosphoenolpyruvate family amino acid metabolic process	2	22	0.723109	0.995253
GO:0009555	pollen development	4	43	0.724226	0.995253
GO:0043648	dicarboxylic acid metabolic process	4	43	0.724226	0.995253
GO:0044699	single-organism process	743	6728	0.725033	0.995253
GO:0016114	terpenoid biosynthetic process	15	151	0.726416	0.995253
GO:0006661	phosphatidylinositol biosynthetic process	1	11	0.729086	0.995253
GO:0009085	lysine biosynthetic process	1	11	0.729086	0.995253
GO:0009738	abscisic acid-activated signaling pathway	1	11	0.729086	0.995253
GO:0019400	alditol metabolic process	1	11	0.729086	0.995253
GO:0042742	defense response to bacterium	1	11	0.729086	0.995253
GO:0070925	organelle assembly	1	11	0.729086	0.995253
GO:1901606	alpha-amino acid catabolic process	1	11	0.729086	0.995253
GO:0051049	regulation of transport	10	103	0.729467	0.995253
GO:0000097	sulfur amino acid biosynthetic process	16	161	0.730295	0.995253
GO:0006101	citrate metabolic process	3	33	0.730685	0.995253
GO:0072350	tricarboxylic acid metabolic process	3	33	0.730685	0.995253
GO:0046486	glycerolipid metabolic process	14	142	0.732167	0.995253
GO:0008299	isoprenoid biosynthetic process	17	171	0.734113	0.995253
GO:0009790	embryo development	6	64	0.735767	0.995253
GO:0044242	cellular lipid catabolic process	7	74	0.735841	0.995253
GO:0065009	regulation of molecular function	8	84	0.736856	0.995253
GO:1901361	organic cyclic compound catabolic process	9	94	0.73849	0.995253
GO:0031325	positive regulation of cellular metabolic process	2	23	0.745915	0.995253
GO:0006650	glycerophospholipid metabolic process	13	134	0.748112	0.995253
GO:0030198	extracellular matrix organization	3	34	0.749384	0.995253
GO:0043062	extracellular structure organization	3	34	0.749384	0.995253
GO:0048316	seed development	6	65	0.749416	0.995253
GO:0048509	regulation of meristem development	6	65	0.749416	0.995253
GO:0032774	RNA biosynthetic process	16	164	0.756592	0.995253
GO:0006089	lactate metabolic process	4	45	0.757062	0.995253
GO:0016071	mRNA metabolic process	4	45	0.757062	0.995253
GO:0006771	riboflavin metabolic process	1	12	0.759429	0.995253
GO:0006928	movement of cell or subcellular component	1	12	0.759429	0.995253
GO:0022406	membrane docking	1	12	0.759429	0.995253
GO:0030148	sphingolipid biosynthetic process	1	12	0.759429	0.995253
GO:0006544	glycine metabolic process	3	35	0.767027	0.995253
GO:0009863	salicylic acid mediated signaling pathway	3	35	0.767027	0.995253
GO:0071446	cellular response to salicylic acid stimulus	3	35	0.767027	0.995253
GO:0006401	RNA catabolic process	2	24	0.767088	0.995253
GO:0009798	axis specification	2	24	0.767088	0.995253
GO:0042440	pigment metabolic process	2	24	0.767088	0.995253
GO:0046148	pigment biosynthetic process	2	24	0.767088	0.995253
GO:0010468	regulation of gene expression	111	1053	0.771814	0.995253
GO:0006508	proteolysis	28	281	0.77183	0.995253
GO:0006952	defense response	24	243	0.772764	0.995253
GO:0009108	coenzyme biosynthetic process	6	67	0.775163	0.995253
GO:0030029	actin filament-based process	6	67	0.775163	0.995253
GO:0030036	actin cytoskeleton organization	6	67	0.775163	0.995253
GO:0048608	reproductive structure development	19	196	0.780259	0.995253
GO:0061458	reproductive system development	19	196	0.780259	0.995253
GO:0006595	polyamine metabolic process	3	36	0.783644	0.995253
GO:0009767	photosynthetic electron transport chain	3	36	0.783644	0.995253
GO:0043603	cellular amide metabolic process	3	36	0.783644	0.995253
GO:0006081	cellular aldehyde metabolic process	1	13	0.786375	0.995253
GO:0006222	UMP biosynthetic process	1	13	0.786375	0.995253
GO:0006612	protein targeting to membrane	1	13	0.786375	0.995253
GO:0006760	folic acid-containing compound metabolic process	1	13	0.786375	0.995253
GO:0010051	xylem and phloem pattern formation	1	13	0.786375	0.995253
GO:0022411	cellular component disassembly	1	13	0.786375	0.995253
GO:0032984	macromolecular complex disassembly	1	13	0.786375	0.995253
GO:0042558	pteridine-containing compound metabolic process	1	13	0.786375	0.995253
GO:0043241	protein complex disassembly	1	13	0.786375	0.995253
GO:0043624	cellular protein complex disassembly	1	13	0.786375	0.995253
GO:0046049	UMP metabolic process	1	13	0.786375	0.995253
GO:0050832	defense response to fungus	1	13	0.786375	0.995253
GO:0010208	pollen wall assembly	2	25	0.786709	0.995253
GO:0085029	extracellular matrix assembly	2	25	0.786709	0.995253
GO:0044248	cellular catabolic process	43	426	0.788807	0.995253
GO:0040007	growth	16	168	0.78893	0.995253
GO:0098542	defense response to other organism	8	89	0.792981	0.995253
GO:0016042	lipid catabolic process	7	79	0.795213	0.995253
GO:0009059	macromolecule biosynthetic process	124	1180	0.795813	0.995253
GO:0044283	small molecule biosynthetic process	44	437	0.796454	0.995253
GO:0048193	Golgi vesicle transport	3	37	0.799268	0.995253
GO:0016128	phytosteroid metabolic process	4	48	0.800525	0.995253
GO:0016129	phytosteroid biosynthetic process	4	48	0.800525	0.995253
GO:0042546	cell wall biogenesis	5	59	0.804612	0.995253
GO:0016053	organic acid biosynthetic process	34	344	0.805464	0.995253
GO:0046394	carboxylic acid biosynthetic process	34	344	0.805464	0.995253
GO:0090558	plant epidermis development	7	80	0.805781	0.995253
GO:0007389	pattern specification process	10	111	0.809435	0.995253
GO:0002684	positive regulation of immune system process	1	14	0.810306	0.995253
GO:0009148	pyrimidine nucleoside triphosphate biosynthetic process	1	14	0.810306	0.995253
GO:0009208	pyrimidine ribonucleoside triphosphate metabolic process	1	14	0.810306	0.995253
GO:0009209	pyrimidine ribonucleoside triphosphate biosynthetic process	1	14	0.810306	0.995253
GO:0009909	regulation of flower development	1	14	0.810306	0.995253
GO:0022898	regulation of transmembrane transporter activity	1	14	0.810306	0.995253
GO:0030258	lipid modification	1	14	0.810306	0.995253
GO:0031349	positive regulation of defense response	1	14	0.810306	0.995253
GO:0032409	regulation of transporter activity	1	14	0.810306	0.995253
GO:0032412	regulation of ion transmembrane transporter activity	1	14	0.810306	0.995253
GO:0042726	flavin-containing compound metabolic process	1	14	0.810306	0.995253
GO:0045089	positive regulation of innate immune response	1	14	0.810306	0.995253
GO:0046916	cellular transition metal ion homeostasis	1	14	0.810306	0.995253
GO:0050778	positive regulation of immune response	1	14	0.810306	0.995253
GO:0051321	meiotic cell cycle	8	91	0.812758	0.995253
GO:0000096	sulfur amino acid metabolic process	16	172	0.818146	0.995253
GO:1901135	carbohydrate derivative metabolic process	31	318	0.819453	0.995253
GO:0008202	steroid metabolic process	9	102	0.81965	0.995253
GO:0008654	phospholipid biosynthetic process	6	71	0.820602	0.995253
GO:1903046	meiotic cell cycle process	6	71	0.820602	0.995253
GO:0010927	cellular component assembly involved in morphogenesis	2	27	0.821621	0.995253
GO:0043549	regulation of kinase activity	2	27	0.821621	0.995253
GO:0045859	regulation of protein kinase activity	2	27	0.821621	0.995253
GO:0006694	steroid biosynthetic process	8	92	0.82209	0.995253
GO:0016108	tetraterpenoid metabolic process	12	133	0.824413	0.995253
GO:0071310	cellular response to organic substance	32	329	0.826486	0.995253
GO:0006576	cellular biogenic amine metabolic process	5	61	0.827432	0.995253
GO:0044106	cellular amine metabolic process	5	61	0.827432	0.995253
GO:0016049	cell growth	9	103	0.828285	0.995253
GO:0009062	fatty acid catabolic process	6	72	0.830748	0.995253
GO:0072329	monocarboxylic acid catabolic process	6	72	0.830748	0.995253
GO:1901137	carbohydrate derivative biosynthetic process	22	233	0.831013	0.995253
GO:0009173	pyrimidine ribonucleoside monophosphate metabolic process	1	15	0.831557	0.995253
GO:0009174	pyrimidine ribonucleoside monophosphate biosynthetic process	1	15	0.831557	0.995253
GO:0009218	pyrimidine ribonucleotide metabolic process	1	15	0.831557	0.995253
GO:0009220	pyrimidine ribonucleotide biosynthetic process	1	15	0.831557	0.995253
GO:0022604	regulation of cell morphogenesis	1	15	0.831557	0.995253
GO:0046132	pyrimidine ribonucleoside biosynthetic process	1	15	0.831557	0.995253
GO:0046134	pyrimidine nucleoside biosynthetic process	1	15	0.831557	0.995253
GO:0048831	regulation of shoot system development	1	15	0.831557	0.995253
GO:2000241	regulation of reproductive process	1	15	0.831557	0.995253
GO:0007126	meiotic nuclear division	7	83	0.834972	0.995253
GO:0070192	chromosome organization involved in meiosis	2	28	0.837078	0.995253
GO:0000338	protein deneddylation	3	40	0.840551	0.995253
GO:0008033	tRNA processing	3	40	0.840551	0.995253
GO:0032535	regulation of cellular component size	3	40	0.840551	0.995253
GO:0090066	regulation of anatomical structure size	3	40	0.840551	0.995253
GO:0090567	reproductive shoot system development	10	115	0.842141	0.995253
GO:0044710	single-organism metabolic process	412	3823	0.843325	0.995253
GO:0006732	coenzyme metabolic process	29	305	0.850386	0.995253
GO:0006400	tRNA modification	1	16	0.850429	0.995253
GO:0006563	L-serine metabolic process	1	16	0.850429	0.995253
GO:0009147	pyrimidine nucleoside triphosphate metabolic process	1	16	0.850429	0.995253
GO:0009808	lignin metabolic process	1	16	0.850429	0.995253
GO:0010565	regulation of cellular ketone metabolic process	1	16	0.850429	0.995253
GO:0015851	nucleobase transport	1	16	0.850429	0.995253
GO:0048584	positive regulation of response to stimulus	1	16	0.850429	0.995253
GO:0051188	cofactor biosynthetic process	18	197	0.850585	0.995253
GO:0051179	localization	239	2257	0.850838	0.995253
GO:0070887	cellular response to chemical stimulus	33	344	0.851383	0.995253
GO:0022610	biological adhesion	3	41	0.852579	0.995253
GO:0050794	regulation of cellular process	169	1617	0.854211	0.995253
GO:0009812	flavonoid metabolic process	5	64	0.857555	0.995253
GO:0015833	peptide transport	6	75	0.858446	0.995253
GO:0016109	tetraterpenoid biosynthetic process	11	128	0.861308	0.995253
GO:0006468	protein phosphorylation	13	149	0.864341	0.995253
GO:0015992	proton transport	5	65	0.866567	0.995253
GO:0061024	membrane organization	19	210	0.866876	0.995253
GO:0044403	symbiosis, encompassing mutualism through parasitism	1	17	0.867188	0.995253
GO:0044419	interspecies interaction between organisms	1	17	0.867188	0.995253
GO:0009058	biosynthetic process	260	2458	0.867456	0.995253
GO:0009409	response to cold	7	87	0.868346	0.995253
GO:0048588	developmental cell growth	4	54	0.868502	0.995253
GO:0006779	porphyrin-containing compound biosynthetic process	10	119	0.870303	0.995253
GO:0007059	chromosome segregation	8	98	0.870688	0.995253
GO:0060255	regulation of macromolecule metabolic process	120	1172	0.872478	0.995253
GO:0009308	amine metabolic process	5	66	0.875093	0.995253
GO:0015979	photosynthesis	5	66	0.875093	0.995253
GO:0048437	floral organ development	5	66	0.875093	0.995253
GO:1901576	organic substance biosynthetic process	236	2244	0.876667	0.995253
GO:0043094	cellular metabolic compound salvage	10	120	0.876674	0.995253
GO:0006790	sulfur compound metabolic process	32	341	0.878757	0.995253
GO:0006605	protein targeting	20	223	0.881274	0.995253
GO:0009943	adaxial/abaxial axis specification	1	18	0.88207	0.995253
GO:0045088	regulation of innate immune response	1	18	0.88207	0.995253
GO:0050776	regulation of immune response	1	18	0.88207	0.995253
GO:1901264	carbohydrate derivative transport	1	18	0.88207	0.995253
GO:0051234	establishment of localization	227	2165	0.882444	0.995253
GO:1901659	glycosyl compound biosynthetic process	10	121	0.882788	0.995253
GO:0060560	developmental growth involved in morphogenesis	3	44	0.884025	0.995253
GO:0000375	RNA splicing, via transesterification reactions	4	56	0.886238	0.995253
GO:0000377	RNA splicing, via transesterification reactions with bulged adenosine as nucleophile	4	56	0.886238	0.995253
GO:0001932	regulation of protein phosphorylation	2	32	0.887466	0.995253
GO:0009826	unidimensional cell growth	2	32	0.887466	0.995253
GO:0034285	response to disaccharide	5	68	0.890761	0.995253
GO:0010410	hemicellulose metabolic process	4	57	0.894296	0.995253
GO:0045491	xylan metabolic process	4	57	0.894296	0.995253
GO:0009130	pyrimidine nucleoside monophosphate biosynthetic process	1	19	0.895286	0.995253
GO:0048366	leaf development	1	19	0.895286	0.995253
GO:0051093	negative regulation of developmental process	1	19	0.895286	0.995253
GO:0044711	single-organism biosynthetic process	106	1052	0.895568	0.995253
GO:0048589	developmental growth	6	80	0.896238	0.995253
GO:0042886	amide transport	8	102	0.89662	0.995253
GO:0042325	regulation of phosphorylation	2	33	0.897581	0.995253
GO:0006810	transport	199	1918	0.899101	0.995253
GO:0051235	maintenance of location	3	46	0.901521	0.995253
GO:0070838	divalent metal ion transport	7	92	0.90204	0.995253
GO:0072511	divalent inorganic cation transport	7	92	0.90204	0.995253
GO:0007017	microtubule-based process	8	103	0.902375	0.995253
GO:0010817	regulation of hormone levels	6	81	0.902663	0.995253
GO:0009668	plastid membrane organization	13	157	0.906292	0.995253
GO:0002682	regulation of immune system process	1	20	0.907022	0.995253
GO:0006596	polyamine biosynthetic process	1	20	0.907022	0.995253
GO:0009112	nucleobase metabolic process	1	20	0.907022	0.995253
GO:0009309	amine biosynthetic process	1	20	0.907022	0.995253
GO:0031347	regulation of defense response	1	20	0.907022	0.995253
GO:0042401	cellular biogenic amine biosynthetic process	1	20	0.907022	0.995253
GO:1901661	quinone metabolic process	1	20	0.907022	0.995253
GO:0016054	organic acid catabolic process	7	93	0.907818	0.995253
GO:0046395	carboxylic acid catabolic process	7	93	0.907818	0.995253
GO:1901605	alpha-amino acid metabolic process	22	250	0.908925	0.995253
GO:0033014	tetrapyrrole biosynthetic process	10	126	0.909744	0.995253
GO:0016192	vesicle-mediated transport	13	159	0.914915	0.995253
GO:0031324	negative regulation of cellular metabolic process	5	72	0.917072	0.995253
GO:0006665	sphingolipid metabolic process	1	21	0.917443	0.995253
GO:0009063	cellular amino acid catabolic process	1	21	0.917443	0.995253
GO:0006955	immune response	10	128	0.918962	0.995253
GO:0045087	innate immune response	10	128	0.918962	0.995253
GO:0051239	regulation of multicellular organismal process	19	223	0.921154	0.995253
GO:2000026	regulation of multicellular organismal development	19	223	0.921154	0.995253
GO:0045017	glycerolipid biosynthetic process	4	61	0.921719	0.995253
GO:0046474	glycerophospholipid biosynthetic process	4	61	0.921719	0.995253
GO:0009933	meristem structural organization	3	49	0.923319	0.995253
GO:0070646	protein modification by small protein removal	3	49	0.923319	0.995253
GO:0000902	cell morphogenesis	11	140	0.92413	0.995253
GO:0009225	nucleotide-sugar metabolic process	1	22	0.926697	0.995253
GO:0009955	adaxial/abaxial pattern specification	1	22	0.926697	0.995253
GO:0042180	cellular ketone metabolic process	1	22	0.926697	0.995253
GO:0015849	organic acid transport	9	119	0.927052	0.995253
GO:0046942	carboxylic acid transport	9	119	0.927052	0.995253
GO:0009887	organ morphogenesis	8	108	0.927236	0.995253
GO:0019222	regulation of metabolic process	141	1399	0.927405	0.995253
GO:0051186	cofactor metabolic process	39	426	0.927455	0.995253
GO:0009966	regulation of signal transduction	4	62	0.927492	0.995253
GO:0023051	regulation of signaling	4	62	0.927492	0.995253
GO:0006818	hydrogen transport	7	97	0.928095	0.995253
GO:0008652	cellular amino acid biosynthetic process	21	246	0.928917	0.995253
GO:0051252	regulation of RNA metabolic process	27	307	0.928969	0.995253
GO:2001141	regulation of RNA biosynthetic process	26	297	0.929231	0.995253
GO:0048731	system development	51	545	0.930326	0.995253
GO:0044802	single-organism membrane organization	14	174	0.931493	0.995253
GO:0044282	small molecule catabolic process	7	98	0.932511	0.995253
GO:0009069	serine family amino acid metabolic process	4	63	0.932879	0.995253
GO:0010383	cell wall polysaccharide metabolic process	4	63	0.932879	0.995253
GO:0006835	dicarboxylic acid transport	1	23	0.934915	0.995253
GO:0008037	cell recognition	1	23	0.934915	0.995253
GO:0045595	regulation of cell differentiation	1	23	0.934915	0.995253
GO:0080134	regulation of response to stress	1	23	0.934915	0.995253
GO:0010646	regulation of cell communication	10	132	0.935014	0.995253
GO:0048532	anatomical structure arrangement	3	51	0.935296	0.995253
GO:0019941	modification-dependent protein catabolic process	12	154	0.936028	0.995253
GO:0043632	modification-dependent macromolecule catabolic process	12	154	0.936028	0.995253
GO:0000226	microtubule cytoskeleton organization	2	38	0.936592	0.995253
GO:0009756	carbohydrate mediated signaling	2	38	0.936592	0.995253
GO:0019220	regulation of phosphate metabolic process	2	38	0.936592	0.995253
GO:0051174	regulation of phosphorus metabolic process	2	38	0.936592	0.995253
GO:0071322	cellular response to carbohydrate stimulus	2	38	0.936592	0.995253
GO:0006259	DNA metabolic process	72	753	0.938508	0.995253
GO:0009639	response to red or far red light	11	144	0.938795	0.995253
GO:0048229	gametophyte development	8	111	0.939352	0.995253
GO:0048569	post-embryonic organ development	5	77	0.941995	0.995253
GO:0002252	immune effector process	1	24	0.942211	0.995253
GO:0009664	plant-type cell wall organization	1	24	0.942211	0.995253
GO:0006766	vitamin metabolic process	2	39	0.942479	0.995253
GO:0006767	water-soluble vitamin metabolic process	2	39	0.942479	0.995253
GO:0006913	nucleocytoplasmic transport	2	39	0.942479	0.995253
GO:0051169	nuclear transport	2	39	0.942479	0.995253
GO:0048367	shoot system development	16	199	0.943082	0.995253
GO:0014070	response to organic cyclic compound	11	146	0.94516	0.995253
GO:0007010	cytoskeleton organization	8	113	0.94641	0.995253
GO:0044249	cellular biosynthetic process	228	2227	0.947728	0.995253
GO:0048522	positive regulation of cellular process	2	40	0.947844	0.995253
GO:0006405	RNA export from nucleus	1	25	0.948691	0.995253
GO:0006816	calcium ion transport	1	25	0.948691	0.995253
GO:0051168	nuclear export	1	25	0.948691	0.995253
GO:0006355	regulation of transcription, DNA-templated	25	295	0.948708	0.995253
GO:1903506	regulation of nucleic acid-templated transcription	25	295	0.948708	0.995253
GO:1901657	glycosyl compound metabolic process	11	148	0.95094	0.995253
GO:1902410	mitotic cytokinetic process	4	67	0.950981	0.995253
GO:0009606	tropism	2	41	0.952729	0.995253
GO:0051128	regulation of cellular component organization	8	115	0.952731	0.995253
GO:0048827	phyllome development	5	80	0.953489	0.995253
GO:0044712	single-organism catabolic process	9	127	0.954556	0.995253
GO:0043248	proteasome assembly	3	56	0.95808	0.995253
GO:0000281	mitotic cytokinesis	4	69	0.958241	0.995253
GO:0061640	cytoskeleton-dependent cytokinesis	4	69	0.958241	0.995253
GO:0009657	plastid organization	22	269	0.958603	0.995253
GO:0006403	RNA localization	1	27	0.959553	0.995253
GO:0009799	specification of symmetry	1	27	0.959553	0.995253
GO:0050657	nucleic acid transport	1	27	0.959553	0.995253
GO:0050658	RNA transport	1	27	0.959553	0.995253
GO:0051236	establishment of RNA localization	1	27	0.959553	0.995253
GO:0034622	cellular macromolecular complex assembly	23	280	0.959611	0.995253
GO:0000904	cell morphogenesis involved in differentiation	6	94	0.959617	0.995253
GO:0071705	nitrogen compound transport	25	301	0.959983	0.995253
GO:0032501	multicellular organismal process	100	1040	0.960756	0.995253
GO:0019219	regulation of nucleobase-containing compound metabolic process	31	365	0.963446	0.995253
GO:1902531	regulation of intracellular signal transduction	1	28	0.964089	0.995253
GO:0050793	regulation of developmental process	21	262	0.964623	0.995253
GO:0009889	regulation of biosynthetic process	39	448	0.965702	0.995253
GO:0016482	cytoplasmic transport	11	155	0.967169	0.995253
GO:0006220	pyrimidine nucleotide metabolic process	3	59	0.967883	0.995253
GO:0072528	pyrimidine-containing compound biosynthetic process	3	59	0.967883	0.995253
GO:0009832	plant-type cell wall biogenesis	1	29	0.968116	0.995253
GO:0032392	DNA geometric change	1	29	0.968116	0.995253
GO:0006412	translation	15	200	0.968429	0.995253
GO:0002376	immune system process	12	167	0.968634	0.995253
GO:0048580	regulation of post-embryonic development	9	133	0.968685	0.995253
GO:0006865	amino acid transport	4	73	0.969868	0.995253
GO:0006461	protein complex assembly	21	266	0.970603	0.995253
GO:0065003	macromolecular complex assembly	26	319	0.971059	0.995253
GO:0006637	acyl-CoA metabolic process	2	46	0.971267	0.995253
GO:0034655	nucleobase-containing compound catabolic process	2	46	0.971267	0.995253
GO:0035383	thioester metabolic process	2	46	0.971267	0.995253
GO:0006862	nucleotide transport	1	30	0.971693	0.995253
GO:0007166	cell surface receptor signaling pathway	1	30	0.971693	0.995253
GO:0045229	external encapsulating structure organization	23	288	0.971694	0.995253
GO:0019752	carboxylic acid metabolic process	117	1218	0.972817	0.995253
GO:0044707	single-multicellular organism process	96	1017	0.9734	0.995253
GO:0006520	cellular amino acid metabolic process	52	587	0.974408	0.995253
GO:0072527	pyrimidine-containing compound metabolic process	4	75	0.974474	0.995253
GO:0070271	protein complex biogenesis	21	269	0.974483	0.995253
GO:0043623	cellular protein complex assembly	18	237	0.9748	0.995253
GO:0019684	photosynthesis, light reaction	3	62	0.97549	0.995253
GO:0015711	organic anion transport	9	137	0.975757	0.995253
GO:0032506	cytokinetic process	4	76	0.976521	0.995253
GO:0006260	DNA replication	13	184	0.977489	0.995253
GO:0006886	intracellular protein transport	23	293	0.977512	0.995253
GO:0010556	regulation of macromolecule biosynthetic process	35	419	0.978061	0.995253
GO:0051171	regulation of nitrogen compound metabolic process	31	378	0.978406	0.995253
GO:0032989	cellular component morphogenesis	13	185	0.978748	0.995253
GO:0031399	regulation of protein modification process	5	91	0.980036	0.995253
GO:0000910	cytokinesis	4	78	0.980161	0.995253
GO:0033043	regulation of organelle organization	4	78	0.980161	0.995253
GO:0031326	regulation of cellular biosynthetic process	36	432	0.980296	0.995253
GO:0043436	oxoacid metabolic process	121	1270	0.980536	0.995253
GO:0034613	cellular protein localization	24	307	0.980767	0.995253
GO:0006342	chromatin silencing	2	50	0.980831	0.995253
GO:0045892	negative regulation of transcription, DNA-templated	2	50	0.980831	0.995253
GO:0051253	negative regulation of RNA metabolic process	2	50	0.980831	0.995253
GO:1902679	negative regulation of RNA biosynthetic process	2	50	0.980831	0.995253
GO:1903507	negative regulation of nucleic acid-templated transcription	2	50	0.980831	0.995253
GO:0006082	organic acid metabolic process	121	1271	0.981014	0.995253
GO:0070727	cellular macromolecule localization	24	308	0.981645	0.995253
GO:0045814	negative regulation of gene expression, epigenetic	2	51	0.982689	0.995253
GO:0007049	cell cycle	26	331	0.983044	0.995253
GO:2000112	regulation of cellular macromolecule biosynthetic process	34	416	0.983736	0.995253
GO:0007275	multicellular organismal development	81	889	0.983935	0.995253
GO:0043473	pigmentation	1	35	0.984387	0.995253
GO:0043476	pigment accumulation	1	35	0.984387	0.995253
GO:0043478	pigment accumulation in response to UV light	1	35	0.984387	0.995253
GO:0043479	pigment accumulation in tissues in response to UV light	1	35	0.984387	0.995253
GO:0043480	pigment accumulation in tissues	1	35	0.984387	0.995253
GO:0071103	DNA conformation change	1	35	0.984387	0.995253
GO:0018205	peptidyl-lysine modification	4	81	0.984636	0.995253
GO:0008380	RNA splicing	9	144	0.984724	0.995253
GO:0018208	peptidyl-proline modification	1	36	0.986139	0.995253
GO:0008213	protein alkylation	5	96	0.986631	0.995253
GO:0006796	phosphate-containing compound metabolic process	157	1630	0.986727	0.995253
GO:1901698	response to nitrogen compound	7	122	0.987085	0.995253
GO:0006310	DNA recombination	3	69	0.987135	0.995253
GO:0045934	negative regulation of nucleobase-containing compound metabolic process	2	54	0.987274	0.995253
GO:0051172	negative regulation of nitrogen compound metabolic process	2	54	0.987274	0.995253
GO:0060918	auxin transport	1	37	0.987695	0.995253
GO:0048856	anatomical structure development	82	908	0.987811	0.995253
GO:0006221	pyrimidine nucleotide biosynthetic process	2	55	0.988521	0.995253
GO:0010558	negative regulation of macromolecule biosynthetic process	2	55	0.988521	0.995253
GO:0015748	organophosphate ester transport	2	55	0.988521	0.995253
GO:0071669	plant-type cell wall organization or biogenesis	2	55	0.988521	0.995253
GO:2000113	negative regulation of cellular macromolecule biosynthetic process	2	55	0.988521	0.995253
GO:0022402	cell cycle process	18	252	0.988523	0.995253
GO:0048583	regulation of response to stimulus	5	98	0.988642	0.995253
GO:0032446	protein modification by small protein conjugation	8	137	0.989301	0.995253
GO:0034470	ncRNA processing	3	71	0.989333	0.995253
GO:0080090	regulation of primary metabolic process	50	592	0.989545	0.995253
GO:0048513	organ development	31	395	0.989684	0.995253
GO:1902582	single-organism intracellular transport	22	299	0.990118	0.995253
GO:0006305	DNA alkylation	1	39	0.990302	0.995253
GO:0006486	protein glycosylation	1	39	0.990302	0.995253
GO:0009914	hormone transport	1	39	0.990302	0.995253
GO:0016246	RNA interference	1	39	0.990302	0.995253
GO:0043413	macromolecule glycosylation	1	39	0.990302	0.995253
GO:0031327	negative regulation of cellular biosynthetic process	2	57	0.990668	0.995253
GO:1903047	mitotic cell cycle process	4	87	0.990876	0.995253
GO:0006448	regulation of translational elongation	3	73	0.991167	0.995253
GO:0009653	anatomical structure morphogenesis	39	483	0.991268	0.995253
GO:0006304	DNA modification	1	40	0.991391	0.995253
GO:0009890	negative regulation of biosynthetic process	2	58	0.991589	0.995253
GO:0006418	tRNA aminoacylation for protein translation	6	115	0.99167	0.995253
GO:0009791	post-embryonic development	28	368	0.991838	0.995253
GO:0009886	post-embryonic morphogenesis	3	74	0.991966	0.995253
GO:0006498	N-terminal protein lipidation	1	41	0.992357	0.995253
GO:0031365	N-terminal protein amino acid modification	1	41	0.992357	0.995253
GO:0090305	nucleic acid phosphodiester bond hydrolysis	2	59	0.992421	0.995253
GO:0090407	organophosphate biosynthetic process	20	282	0.992449	0.995253
GO:0048523	negative regulation of cellular process	5	103	0.992489	0.995253
GO:0006974	cellular response to DNA damage stimulus	6	117	0.992892	0.995253
GO:0009116	nucleoside metabolic process	2	60	0.993172	0.995253
GO:0009119	ribonucleoside metabolic process	2	60	0.993172	0.995253
GO:0009100	glycoprotein metabolic process	1	42	0.993215	0.995253
GO:0009101	glycoprotein biosynthetic process	1	42	0.993215	0.995253
GO:0006793	phosphorus metabolic process	159	1677	0.9933	0.995253
GO:0031323	regulation of cellular metabolic process	51	615	0.993586	0.995253
GO:0019637	organophosphate metabolic process	52	626	0.993762	0.995253
GO:0015931	nucleobase-containing compound transport	2	61	0.99385	0.995253
GO:0009199	ribonucleoside triphosphate metabolic process	1	43	0.993977	0.995253
GO:0009201	ribonucleoside triphosphate biosynthetic process	1	43	0.993977	0.995253
GO:0042254	ribosome biogenesis	1	43	0.993977	0.995253
GO:0044763	single-organism cellular process	475	4620	0.994187	0.995253
GO:0009142	nucleoside triphosphate biosynthetic process	1	44	0.994654	0.995253
GO:0022607	cellular component assembly	28	377	0.99473	0.995253
GO:0000280	nuclear division	7	134	0.994785	0.995253
GO:0048646	anatomical structure formation involved in morphogenesis	2	63	0.995014	0.995253
GO:0009888	tissue development	16	244	0.995055	0.995253
GO:0032268	regulation of cellular protein metabolic process	13	210	0.995414	0.995253
GO:0051246	regulation of protein metabolic process	13	210	0.995414	0.995253
GO:0051301	cell division	4	95	0.995529	0.995253
GO:1901362	organic cyclic compound biosynthetic process	53	645	0.995567	0.995253
GO:0022613	ribonucleoprotein complex biogenesis	6	123	0.995617	0.995253
GO:0044767	single-organism developmental process	101	1131	0.995926	0.995253
GO:0009451	RNA modification	9	163	0.995974	0.995253
GO:0070647	protein modification by small protein conjugation or removal	10	176	0.996114	0.995253
GO:0071822	protein complex subunit organization	30	405	0.996128	0.995253
GO:0006417	regulation of translation	5	111	0.996188	0.995253
GO:0009411	response to UV	2	66	0.996366	0.995253
GO:0034728	nucleosome organization	2	66	0.996366	0.995253
GO:0071824	protein-DNA complex subunit organization	2	66	0.996366	0.995253
GO:0043038	amino acid activation	6	126	0.996572	0.995253
GO:0043039	tRNA aminoacylation	6	126	0.996572	0.995253
GO:0019438	aromatic compound biosynthetic process	44	558	0.996669	0.995253
GO:0006497	protein lipidation	1	48	0.99668	0.995253
GO:0009141	nucleoside triphosphate metabolic process	1	48	0.99668	0.995253
GO:0042157	lipoprotein metabolic process	1	48	0.99668	0.995253
GO:0042158	lipoprotein biosynthetic process	1	48	0.99668	0.995253
GO:0009150	purine ribonucleotide metabolic process	2	67	0.996731	0.995253
GO:0006396	RNA processing	21	309	0.996845	0.995253
GO:0016571	histone methylation	3	84	0.996935	0.995253
GO:0009163	nucleoside biosynthetic process	1	49	0.997053	0.995253
GO:0042455	ribonucleoside biosynthetic process	1	49	0.997053	0.995253
GO:0044281	small molecule metabolic process	160	1718	0.997073	0.995253
GO:0048507	meristem development	6	128	0.997094	0.995253
GO:0009259	ribonucleotide metabolic process	3	85	0.99722	0.995253
GO:0019693	ribose phosphate metabolic process	3	85	0.99722	0.995253
GO:0070085	glycosylation	1	50	0.997384	0.995253
GO:0048519	negative regulation of biological process	20	301	0.997407	0.995253
GO:0006281	DNA repair	4	101	0.997413	0.995253
GO:0048285	organelle fission	7	143	0.997432	0.995253
GO:0006479	protein methylation	3	86	0.99748	0.995253
GO:0032502	developmental process	133	1463	0.997613	0.995253
GO:0018130	heterocycle biosynthetic process	37	493	0.997852	0.995253
GO:1902589	single-organism organelle organization	30	418	0.997992	0.995253
GO:0000278	mitotic cell cycle	4	104	0.99804	0.995253
GO:0044271	cellular nitrogen compound biosynthetic process	38	506	0.998067	0.995253
GO:0045184	establishment of protein localization	31	430	0.99809	0.995253
GO:0044237	cellular metabolic process	694	6648	0.998121	0.995253
GO:0010467	gene expression	97	1116	0.998191	0.995253
GO:0034654	nucleobase-containing compound biosynthetic process	22	332	0.998376	0.995253
GO:0009123	nucleoside monophosphate metabolic process	2	74	0.998449	0.995253
GO:0033036	macromolecule localization	49	629	0.9985	0.995253
GO:0018193	peptidyl-amino acid modification	5	122	0.998544	0.995253
GO:0015031	protein transport	30	427	0.998746	0.995253
GO:0009117	nucleotide metabolic process	25	371	0.998762	0.995253
GO:0006753	nucleoside phosphate metabolic process	27	396	0.998914	0.995253
GO:1901564	organonitrogen compound metabolic process	94	1102	0.998972	0.995253
GO:0055086	nucleobase-containing small molecule metabolic process	29	420	0.998998	0.995253
GO:0051641	cellular localization	33	465	0.99902	0.995253
GO:0031047	gene silencing by RNA	3	96	0.999066	0.995253
GO:0009892	negative regulation of metabolic process	14	246	0.999069	0.995253
GO:0071407	cellular response to organic cyclic compound	4	112	0.999074	0.995253
GO:0009260	ribonucleotide biosynthetic process	2	80	0.999187	0.995253
GO:0046390	ribose phosphate biosynthetic process	2	80	0.999187	0.995253
GO:0009156	ribonucleoside monophosphate biosynthetic process	1	60	0.999206	0.995253
GO:0009161	ribonucleoside monophosphate metabolic process	1	60	0.999206	0.995253
GO:0034968	histone lysine methylation	1	60	0.999206	0.995253
GO:0016570	histone modification	7	158	0.999248	0.995253
GO:0040029	regulation of gene expression, epigenetic	5	130	0.99929	0.995253
GO:0018022	peptidyl-lysine methylation	1	61	0.999295	0.995253
GO:0006399	tRNA metabolic process	9	186	0.999297	0.995253
GO:0048468	cell development	8	173	0.999322	0.995253
GO:0009152	purine ribonucleotide biosynthetic process	1	62	0.999375	0.995253
GO:0010605	negative regulation of macromolecule metabolic process	11	214	0.999387	0.995253
GO:0051649	establishment of localization in cell	30	441	0.999413	0.995253
GO:0008104	protein localization	42	574	0.999415	0.995253
GO:0009165	nucleotide biosynthetic process	6	147	0.999425	0.995253
GO:0006164	purine nucleotide biosynthetic process	1	63	0.999445	0.995253
GO:0071702	organic substance transport	57	739	0.999513	0.995253
GO:0006163	purine nucleotide metabolic process	2	85	0.999527	0.995253
GO:0016569	covalent chromatin modification	7	164	0.999546	0.995253
GO:0035194	posttranscriptional gene silencing by RNA	1	66	0.999612	0.995253
GO:0072522	purine-containing compound biosynthetic process	1	66	0.999612	0.995253
GO:0030154	cell differentiation	11	221	0.999639	0.995253
GO:1901566	organonitrogen compound biosynthetic process	38	540	0.999647	0.995253
GO:0046907	intracellular transport	29	439	0.999653	0.995253
GO:0016441	posttranscriptional gene silencing	1	67	0.999656	0.995253
GO:0031050	dsRNA fragmentation	1	67	0.999656	0.995253
GO:0043331	response to dsRNA	1	67	0.999656	0.995253
GO:0070918	production of small RNA involved in gene silencing by RNA	1	67	0.999656	0.995253
GO:0071359	cellular response to dsRNA	1	67	0.999656	0.995253
GO:1901699	cellular response to nitrogen compound	1	67	0.999656	0.995253
GO:0009987	cellular process	905	8579	0.99971	0.995253
GO:0016072	rRNA metabolic process	8	184	0.999726	0.995253
GO:0016568	chromatin modification	8	187	0.999787	0.995253
GO:0044085	cellular component biogenesis	38	551	0.999803	0.995253
GO:0009124	nucleoside monophosphate biosynthetic process	1	73	0.999832	0.995253
GO:0072521	purine-containing compound metabolic process	2	96	0.999858	0.995253
GO:1901293	nucleoside phosphate biosynthetic process	6	164	0.999874	0.995253
GO:0010629	negative regulation of gene expression	8	198	0.999916	0.995253
GO:0016458	gene silencing	7	184	0.99992	0.995253
GO:0048869	cellular developmental process	20	360	0.999939	0.995253
GO:0051726	regulation of cell cycle	2	106	0.999953	0.995253
GO:0010608	posttranscriptional regulation of gene expression	7	192	0.999961	0.995253
GO:0043414	macromolecule methylation	3	127	0.999961	0.995253
GO:0051273	beta-glucan metabolic process	3	131	0.999975	0.995253
GO:0032259	methylation	4	151	0.99998	0.995253
GO:0044260	cellular macromolecule metabolic process	392	4104	0.999984	0.995253
GO:0051276	chromosome organization	19	380	0.999994	0.995253
GO:0043933	macromolecular complex subunit organization	42	662	0.999995	0.995253
GO:0090304	nucleic acid metabolic process	161	1922	0.999996	0.995253
GO:0030243	cellulose metabolic process	1	109	0.999998	0.995253
GO:0034660	ncRNA metabolic process	18	385	0.999999	0.995253
GO:0016070	RNA metabolic process	75	1055	0.999999	0.995253
GO:0044267	cellular protein metabolic process	140	1742	0.999999	0.995253
GO:0006325	chromatin organization	10	284	0.999999	0.995253
GO:0006725	cellular aromatic compound metabolic process	222	2613	1	0.995253
GO:1901360	organic cyclic compound metabolic process	231	2706	1	0.995253
GO:0071704	organic substance metabolic process	683	6908	1	0.995253
GO:0044238	primary metabolic process	565	5861	1	0.995253
GO:0006464	cellular protein modification process	83	1201	1	0.995253
GO:0036211	protein modification process	83	1211	1	0.995253
GO:0006139	nucleobase-containing compound metabolic process	183	2262	1	0.995253
GO:0006996	organelle organization	72	1090	1	0.995253
GO:0006807	nitrogen compound metabolic process	241	2845	1	0.995253
GO:0043170	macromolecule metabolic process	464	4973	1	0.995253
GO:0046483	heterocycle metabolic process	202	2470	1	0.995253
GO:0034641	cellular nitrogen compound metabolic process	204	2499	1	0.995253
GO:0019538	protein metabolic process	162	2091	1	0.995253
GO:0016043	cellular component organization	129	1756	1	0.995253
GO:0071840	cellular component organization or biogenesis	138	1874	1	0.995253
GO:0043412	macromolecule modification	92	1381	1	0.995253
