# Supplementary material for: De novo assembly of the Platycladus orientalis (L.) Franco transcriptome provides insight into the development and pollination mechanism of female cone based on RNA-Seq data
Source: Sci Rep. 2019 Jul 15;9:10191. doi: 10.1038/s41598-019-46696-6 (PMC6629706; doi:10.1038/s41598-019-46696-6)
Supplement: Supplementary file 10 — Supplementary Table S9 [file 41598_2019_46696_MOESM10_ESM.xls]

## Sheet: TFs statistics
Supplementary Table S9 Transcription factors associated with development and pollination of female cones.
TF Family	Upregulated	Downregulated	Number of DEGs	Total Number
ERF	24	34	58	135
bHLH	14	15	29	87
MYB_related	19	5	24	80
MYB	28	18	46	77
C2H2	10	10	20	57
GRAS	4	4	8	51
C3H	2	5	7	46
Trihelix	2	4	6	44
NAC	4	13	17	42
WRKY	6	10	16	39
bZIP	5	4	9	32
G2-like	2	3	5	31
LBD	2	7	9	29
B3	6	4	10	29
HD-ZIP	4	6	10	25
MIKC	4	6	10	22
M-type	0	4	4	22
HSF	1	7	8	18
GATA	5	3	8	17
TCP	1	0	1	17
Dof	0	3	3	15
WOX	5	1	6	15
ARF				13
TALE	0	3	3	13
NF-YB	1	1	2	12
SBP	0	1	1	12
GeBP	0	1	1	12
ZF-HD	0	1	1	11
HB-other	0	2	2	10
ARR-B	0	5	5	10
NF-YC	2	1	3	7
NF-YA	0	5	5	7
CO-like	2	1	3	6
E2F/DP	1	1	2	6
BES1	4	0	4	5
YABBY	0	2	2	5
Nin-like	0	1	1	5
CPP	1	0	1	4
SAP				4
Whirly	2	0	2	3
EIL	0	2	2	3
RAV	2	0	2	3
VOZ	0	1	1	3
CAMTA				3
LFY	0	1	1	3
AP2				2
NF-X1				2
BBR-BPC				2
NZZ/SPL	1	0	0	2
GRF				2
SRS	0	1	1	2
HRT-like	1	0	0	1
S1Fa-like				1
LSD				1
HB-PHD				1
Total	165	196	361	1106
The number of differentially expressed TFs (A). The number of up-regulated TFs (B). The y-axis indicates the number of TFs, and the x-axis indicates the specific TF families.

## Sheet: differentially expressed TFs
Gene ID	TF Family
Unigene0000402	G2-like
Unigene0000663	bHLH
Unigene0000672	bHLH
Unigene0000865	NAC
Unigene0001073	ERF
Unigene0001158	GRAS
Unigene0001163	C2H2
Unigene0001425	ERF
Unigene0001428	ERF
Unigene0002490	Trihelix
Unigene0002673	bZIP
Unigene0002698	C2H2
Unigene0003025	MYB_related
Unigene0003387	Trihelix
Unigene0003679	ERF
Unigene0004076	bHLH
Unigene0004106	WRKY
Unigene0004249	bHLH
Unigene0005428	MYB
Unigene0005906	MYB_related
Unigene0006400	NAC
Unigene0006694	MYB
Unigene0006797	WRKY
Unigene0007106	ERF
Unigene0007515	MYB
Unigene0007907	MYB
Unigene0008297	Trihelix
Unigene0009480	MIKC
Unigene0009539	C3H
Unigene0010408	GATA
Unigene0010409	GATA
Unigene0010756	HD-ZIP
Unigene0011015	MIKC
Unigene0011125	ERF
Unigene0011163	WRKY
Unigene0011449	NF-YB
Unigene0012207	ERF
Unigene0012300	NAC
Unigene0012478	ERF
Unigene0012540	WOX
Unigene0012660	NAC
Unigene0012777	GRAS
Unigene0012858	bHLH
Unigene0013081	ERF
Unigene0013088	MYB
Unigene0013178	MYB_related
Unigene0013397	MYB
Unigene0013398	MYB_related
Unigene0013417	MIKC
Unigene0013699	HD-ZIP
Unigene0013801	bHLH
Unigene0013820	ERF
Unigene0014034	NAC
Unigene0014060	ERF
Unigene0014626	C2H2
Unigene0014832	C2H2
Unigene0014861	GRAS
Unigene0015214	bZIP
Unigene0016120	ERF
Unigene0017139	GRAS
Unigene0017164	MYB
Unigene0017225	MYB
Unigene0017637	CO-like
Unigene0017778	Dof
Unigene0018062	bHLH
Unigene0018212	WRKY
Unigene0019056	GATA
Unigene0019515	NAC
Unigene0019671	MYB
Unigene0020065	bZIP
Unigene0020667	G2-like
Unigene0020724	HD-ZIP
Unigene0021038	ERF
Unigene0021152	MYB_related
Unigene0021275	MYB_related
Unigene0021418	LBD
Unigene0021503	C2H2
Unigene0021621	YABBY
Unigene0021807	CPP
Unigene0021831	MYB_related
Unigene0021884	NAC
Unigene0022473	NAC
Unigene0022474	MYB
Unigene0022524	ERF
Unigene0022595	ERF
Unigene0022596	MYB
Unigene0022670	ERF
Unigene0022751	HSF
Unigene0022920	VOZ
Unigene0023076	C2H2
Unigene0023654	ERF
Unigene0023675	MIKC
Unigene0023701	MIKC
Unigene0023702	WOX
Unigene0023833	C2H2
Unigene0023946	NAC
Unigene0024194	MYB
Unigene0024256	WRKY
Unigene0024470	ERF
Unigene0024540	MYB_related
Unigene0024552	MYB
Unigene0024553	C2H2
Unigene0024678	B3
Unigene0024769	GeBP
Unigene0024837	SRS
Unigene0024961	ERF
Unigene0025080	MYB
Unigene0025179	ERF
Unigene0025356	C3H
Unigene0025452	MYB_related
Unigene0025512	ERF
Unigene0025585	NAC
Unigene0025600	MYB_related
Unigene0025659	MYB_related
Unigene0025754	MIKC
Unigene0025842	WRKY
Unigene0025860	ERF
Unigene0026024	GRAS
Unigene0026052	TCP
Unigene0026113	ERF
Unigene0026158	C2H2
Unigene0026189	C3H
Unigene0026264	WOX
Unigene0026464	ERF
Unigene0026494	bHLH
Unigene0026743	MYB
Unigene0026891	MYB
Unigene0026959	NAC
Unigene0027080	RAV
Unigene0027112	WRKY
Unigene0027151	MYB
Unigene0027243	MYB
Unigene0027310	MYB_related
Unigene0027311	Whirly
Unigene0027500	MYB
Unigene0027839	NAC
Unigene0027844	MYB
Unigene0028012	Dof
Unigene0028086	C2H2
Unigene0028185	WRKY
Unigene0028282	ERF
Unigene0028461	ERF
Unigene0028524	NF-YC
Unigene0028559	HRT-like
Unigene0028576	ERF
Unigene0028701	MYB
Unigene0028713	bZIP
Unigene0028781	C2H2
Unigene0028820	ERF
Unigene0028883	MYB
Unigene0028969	ERF
Unigene0028980	GATA
Unigene0029053	LBD
Unigene0029177	bHLH
Unigene0029270	bZIP
Unigene0029284	Nin-like
Unigene0029292	bHLH
Unigene0029330	WOX
Unigene0029385	WOX
Unigene0029406	B3
Unigene0029541	B3
Unigene0029542	MYB
Unigene0029659	EIL
Unigene0029660	ERF
Unigene0029728	G2-like
Unigene0029896	NF-YB
Unigene0030092	ERF
Unigene0030418	Trihelix
Unigene0030443	bHLH
Unigene0030579	ERF
Unigene0030592	MYB_related
Unigene0030655	MYB
Unigene0030710	C3H
Unigene0030771	ERF
Unigene0030772	bZIP
Unigene0030868	HD-ZIP
Unigene0030883	B3
Unigene0030902	NF-YA
Unigene0031140	Dof
Unigene0031152	bZIP
Unigene0031192	BES1
Unigene0031483	TALE
Unigene0031641	LBD
Unigene0031767	bZIP
Unigene0031919	HD-ZIP
Unigene0032078	MYB_related
Unigene0032263	MYB
Unigene0032375	ERF
Unigene0032705	MYB_related
Unigene0032718	MIKC
Unigene0032727	MYB_related
Unigene0032824	MYB
Unigene0032905	MYB
Unigene0033012	GATA
Unigene0033240	MYB
Unigene0033267	GRAS
Unigene0033336	MYB_related
Unigene0033732	BES1
Unigene0033749	bHLH
Unigene0033777	Trihelix
Unigene0033817	MYB_related
Unigene0033912	GATA
Unigene0034096	MYB
Unigene0034150	B3
Unigene0034191	C3H
Unigene0034484	NF-YA
Unigene0034681	WRKY
Unigene0034716	HD-ZIP
Unigene0034769	bZIP
Unigene0034868	Whirly
Unigene0034961	bHLH
Unigene0035112	NAC
Unigene0035167	NAC
Unigene0035187	bHLH
Unigene0035231	C2H2
Unigene0035232	NF-YA
Unigene0035276	MYB_related
Unigene0035368	C2H2
Unigene0035376	BES1
Unigene0035496	ERF
Unigene0035639	TALE
Unigene0035733	NAC
Unigene0035903	MYB
Unigene0035923	MIKC
Unigene0036026	NAC
Unigene0036062	G2-like
Unigene0036064	GATA
Unigene0036330	HB-other
Unigene0036565	C2H2
Unigene0036657	bHLH
Unigene0036734	HSF
Unigene0036771	MYB_related
Unigene0036950	B3
Unigene0037070	HD-ZIP
Unigene0037454	NF-YA
Unigene0037786	C3H
Unigene0037847	MYB
Unigene0038141	MYB
Unigene0038156	C3H
Unigene0038478	NF-YC
Unigene0038482	MYB
Unigene0038556	MYB
Unigene0038680	bHLH
Unigene0038924	bHLH
Unigene0038928	ERF
Unigene0038935	WRKY
Unigene0038936	WOX
Unigene0038953	MYB
Unigene0038963	MYB
Unigene0039416	HB-other
Unigene0039504	HSF
Unigene0039569	WRKY
Unigene0039730	MYB
Unigene0039759	MYB_related
Unigene0039798	MYB
Unigene0039864	ERF
Unigene0039867	MYB_related
Unigene0039868	bHLH
Unigene0039888	bHLH
Unigene0039937	WRKY
Unigene0039950	B3
Unigene0039951	E2F/DP
Unigene0039963	Trihelix
Unigene0040055	ERF
Unigene0040057	LBD
Unigene0040134	CO-like
Unigene0040167	CO-like
Unigene0040431	ARR-B
Unigene0040443	bHLH
Unigene0040542	GRAS
Unigene0040690	WRKY
Unigene0040755	NF-YA
Unigene0040931	bHLH
Unigene0040994	B3
Unigene0041051	WRKY
Unigene0041140	MYB
Unigene0041147	HSF
Unigene0041159	G2-like
Unigene0041531	ARR-B
Unigene0041619	HD-ZIP
Unigene0041699	HD-ZIP
Unigene0041745	bHLH
Unigene0041869	HD-ZIP
Unigene0042109	MYB
Unigene0042273	MYB
Unigene0042313	YABBY
Unigene0042487	ERF
Unigene0042818	EIL
Unigene0042846	M-type
Unigene0043033	M-type
Unigene0043044	GATA
Unigene0043292	bHLH
Unigene0043372	LFY
Unigene0043373	LBD
Unigene0043473	ERF
Unigene0043618	LBD
Unigene0043964	MYB
Unigene0044057	MYB
Unigene0044083	bHLH
Unigene0044228	ERF
Unigene0044448	ERF
Unigene0044449	C2H2
Unigene0044528	NZZ/SPL
Unigene0044722	SBP
Unigene0044723	C2H2
Unigene0044729	ERF
Unigene0045038	BES1
Unigene0045243	B3
Unigene0045263	B3
Unigene0045265	HSF
Unigene0045446	ARR-B
Unigene0045817	ARR-B
Unigene0045818	MIKC
Unigene0046010	E2F/DP
Unigene0046206	bHLH
Unigene0047381	LBD
Unigene0047501	HSF
Unigene0047544	M-type
Unigene0047872	MIKC
Unigene0049113	WRKY
Unigene0049880	HSF
Unigene0050773	ARR-B
Unigene0050775	bHLH
Unigene0051068	ERF
Unigene0052383	ERF
Unigene0053441	NF-YC
Unigene0053595	ERF
Unigene0055046	MYB
Unigene0055047	MYB_related
Unigene0059631	ERF
Unigene0060711	HSF
Unigene0061080	ERF
Unigene0062428	C2H2
Unigene0062547	WRKY
Unigene0062653	ERF
Unigene0062724	ERF
Unigene0063217	MYB
Unigene0064395	ERF
Unigene0064456	TALE
Unigene0064616	NAC
Unigene0064725	ERF
Unigene0065083	LBD
Unigene0066277	ERF
Unigene0066295	ERF
Unigene0066303	ZF-HD
Unigene0066571	ERF
Unigene0066690	ERF
Unigene0067355	MYB_related
Unigene0068025	bHLH
Unigene0068206	RAV
Unigene0068463	ERF
Unigene0068538	MYB
Unigene0068783	GRAS
Unigene0069907	C2H2
Unigene0070014	ERF
Unigene0070020	M-type
Unigene0070130	LBD
Unigene0070381	bHLH
Unigene0070621	C2H2
Unigene0070773	bHLH
Unigene0071107	C2H2

## Sheet: all TFs
Gene ID	TF Family
Unigene0000068	GRAS
Unigene0000069	GRAS
Unigene0000232	YABBY
Unigene0000402	G2-like
Unigene0000403	G2-like
Unigene0000663	bHLH
Unigene0000672	bHLH
Unigene0000865	NAC
Unigene0001073	ERF
Unigene0001079	AP2
Unigene0001158	GRAS
Unigene0001163	C2H2
Unigene0001425	ERF
Unigene0001428	ERF
Unigene0001429	ZF-HD
Unigene0001570	bHLH
Unigene0001919	WOX
Unigene0001943	GRAS
Unigene0002306	ERF
Unigene0002413	TALE
Unigene0002490	Trihelix
Unigene0002537	LBD
Unigene0002604	SBP
Unigene0002673	bZIP
Unigene0002698	C2H2
Unigene0003025	MYB_related
Unigene0003034	WOX
Unigene0003035	WOX
Unigene0003087	C3H
Unigene0003088	C3H
Unigene0003387	Trihelix
Unigene0003619	MYB_related
Unigene0003620	MYB_related
Unigene0003679	ERF
Unigene0003771	WRKY
Unigene0003772	WRKY
Unigene0003868	WRKY
Unigene0004076	bHLH
Unigene0004106	WRKY
Unigene0004249	bHLH
Unigene0004426	Dof
Unigene0004494	GRAS
Unigene0004719	GRAS
Unigene0004770	NAC
Unigene0005013	NAC
Unigene0005018	ERF
Unigene0005428	MYB
Unigene0005572	bZIP
Unigene0005661	bHLH
Unigene0005662	bHLH
Unigene0005664	WRKY
Unigene0005791	MYB
Unigene0005906	MYB_related
Unigene0006400	NAC
Unigene0006483	WRKY
Unigene0006694	MYB
Unigene0006757	MYB_related
Unigene0006758	MYB_related
Unigene0006797	WRKY
Unigene0006973	ERF
Unigene0006974	ERF
Unigene0007106	ERF
Unigene0007127	ERF
Unigene0007128	ERF
Unigene0007216	GRAS
Unigene0007515	MYB
Unigene0007662	GRAS
Unigene0007907	MYB
Unigene0008020	ERF
Unigene0008297	Trihelix
Unigene0008629	bHLH
Unigene0008988	B3
Unigene0009442	B3
Unigene0009463	bHLH
Unigene0009480	MIKC
Unigene0009539	C3H
Unigene0009649	C3H
Unigene0009650	C3H
Unigene0010408	GATA
Unigene0010409	GATA
Unigene0010477	HD-ZIP
Unigene0010676	ERF
Unigene0010756	HD-ZIP
Unigene0010990	C2H2
Unigene0011015	MIKC
Unigene0011125	ERF
Unigene0011149	ERF
Unigene0011150	ERF
Unigene0011151	ERF
Unigene0011163	WRKY
Unigene0011204	C2H2
Unigene0011325	M-type
Unigene0011424	NAC
Unigene0011425	NAC
Unigene0011449	NF-YB
Unigene0011450	NF-YB
Unigene0011708	Trihelix
Unigene0011735	GRAS
Unigene0011751	LBD
Unigene0011931	MYB_related
Unigene0012114	NAC
Unigene0012123	C3H
Unigene0012207	ERF
Unigene0012300	NAC
Unigene0012478	ERF
Unigene0012540	WOX
Unigene0012599	GeBP
Unigene0012627	GRAS
Unigene0012660	NAC
Unigene0012664	ERF
Unigene0012672	bZIP
Unigene0012698	ERF
Unigene0012758	MYB
Unigene0012760	LFY
Unigene0012777	GRAS
Unigene0012847	LSD
Unigene0012858	bHLH
Unigene0013081	ERF
Unigene0013088	MYB
Unigene0013134	C3H
Unigene0013145	ERF
Unigene0013176	MYB_related
Unigene0013177	MYB_related
Unigene0013178	MYB_related
Unigene0013386	C2H2
Unigene0013397	MYB
Unigene0013398	MYB_related
Unigene0013416	M-type
Unigene0013417	MIKC
Unigene0013699	HD-ZIP
Unigene0013801	bHLH
Unigene0013820	ERF
Unigene0014034	NAC
Unigene0014060	ERF
Unigene0014067	MYB
Unigene0014580	HD-ZIP
Unigene0014581	HD-ZIP
Unigene0014582	HD-ZIP
Unigene0014626	C2H2
Unigene0014832	C2H2
Unigene0014855	CAMTA
Unigene0014861	GRAS
Unigene0014921	MYB_related
Unigene0014933	ERF
Unigene0014934	ERF
Unigene0014978	TCP
Unigene0014979	TCP
Unigene0014980	TCP
Unigene0015214	bZIP
Unigene0015421	bHLH
Unigene0015873	bHLH
Unigene0015874	bHLH
Unigene0015875	bHLH
Unigene0015892	ERF
Unigene0015893	ERF
Unigene0015895	ERF
Unigene0015896	ERF
Unigene0015918	G2-like
Unigene0015920	G2-like
Unigene0015970	B3
Unigene0016120	ERF
Unigene0017139	GRAS
Unigene0017163	MYB_related
Unigene0017164	MYB
Unigene0017225	MYB
Unigene0017479	bHLH
Unigene0017488	GRAS
Unigene0017556	MYB_related
Unigene0017579	MYB_related
Unigene0017637	CO-like
Unigene0017688	HSF
Unigene0017689	HSF
Unigene0017778	Dof
Unigene0017898	LBD
Unigene0018144	ERF
Unigene0018212	bHLH
Unigene0018484	ERF
Unigene0018485	ERF
Unigene0018486	ERF
Unigene0018578	HB-other
Unigene0018579	HB-other
Unigene0018852	B3
Unigene0018925	YABBY
Unigene0018926	YABBY
Unigene0018927	G2-like
Unigene0019056	WRKY
Unigene0019145	MYB
Unigene0019296	Trihelix
Unigene0019336	C3H
Unigene0019435	MYB_related
Unigene0019436	MYB
Unigene0019456	C2H2
Unigene0019480	TCP
Unigene0019515	GATA
Unigene0019570	ERF
Unigene0019586	ERF
Unigene0019603	LBD
Unigene0019621	WOX
Unigene0019671	NAC
Unigene0019708	ARF
Unigene0019817	C3H
Unigene0020065	MYB
Unigene0020093	TCP
Unigene0020240	WRKY
Unigene0020667	bZIP
Unigene0020724	G2-like
Unigene0020809	G2-like
Unigene0020925	GRAS
Unigene0020926	GRAS
Unigene0020936	ARF
Unigene0020986	MYB
Unigene0021038	HD-ZIP
Unigene0021061	TCP
Unigene0021152	ERF
Unigene0021222	Trihelix
Unigene0021274	LBD
Unigene0021275	MYB_related
Unigene0021347	ERF
Unigene0021413	GRAS
Unigene0021415	GRAS
Unigene0021418	MYB_related
Unigene0021503	LBD
Unigene0021524	G2-like
Unigene0021620	C2H2
Unigene0021621	C2H2
Unigene0021675	TCP
Unigene0021709	Trihelix
Unigene0021807	YABBY
Unigene0021831	CPP
Unigene0021884	MYB_related
Unigene0022032	Dof
Unigene0022065	C2H2
Unigene0022179	bZIP
Unigene0022329	Dof
Unigene0022473	NAC
Unigene0022474	NAC
Unigene0022524	MYB
Unigene0022594	ERF
Unigene0022595	ERF
Unigene0022596	ERF
Unigene0022668	MYB_related
Unigene0022669	MYB_related
Unigene0022670	MYB
Unigene0022697	MIKC
Unigene0022698	Trihelix
Unigene0022701	C3H
Unigene0022751	ERF
Unigene0022852	ERF
Unigene0022920	HSF
Unigene0022934	ERF
Unigene0023023	bHLH
Unigene0023076	VOZ
Unigene0023077	VOZ
Unigene0023104	TCP
Unigene0023118	ZF-HD
Unigene0023354	ERF
Unigene0023372	TALE
Unigene0023484	GRAS
Unigene0023547	ERF
Unigene0023614	ERF
Unigene0023640	bHLH
Unigene0023654	C2H2
Unigene0023675	ERF
Unigene0023701	MIKC
Unigene0023702	MIKC
Unigene0023775	MIKC
Unigene0023833	WOX
Unigene0023946	C2H2
Unigene0023965	ERF
Unigene0024060	GRAS
Unigene0024193	NAC
Unigene0024194	NAC
Unigene0024256	MYB
Unigene0024303	ERF
Unigene0024424	G2-like
Unigene0024451	C2H2
Unigene0024470	WRKY
Unigene0024502	ERF
Unigene0024513	GeBP
Unigene0024540	ERF
Unigene0024552	MYB_related
Unigene0024553	MYB
Unigene0024677	C2H2
Unigene0024678	C2H2
Unigene0024768	B3
Unigene0024769	B3
Unigene0024837	GeBP
Unigene0024936	M-type
Unigene0024937	MIKC
Unigene0024960	G2-like
Unigene0024961	SRS
Unigene0025014	HB-other
Unigene0025020	C2H2
Unigene0025025	C3H
Unigene0025080	ERF
Unigene0025116	ARF
Unigene0025179	MYB
Unigene0025356	ERF
Unigene0025375	MYB
Unigene0025432	Dof
Unigene0025452	C3H
Unigene0025512	MYB_related
Unigene0025559	MYB
Unigene0025585	ERF
Unigene0025600	NAC
Unigene0025601	NAC
Unigene0025605	Trihelix
Unigene0025635	bHLH
Unigene0025659	MYB_related
Unigene0025675	MYB
Unigene0025754	MYB_related
Unigene0025816	LFY
Unigene0025842	MIKC
Unigene0025860	WRKY
Unigene0025950	G2-like
Unigene0025988	GATA
Unigene0026024	ERF
Unigene0026052	GRAS
Unigene0026087	LBD
Unigene0026113	TCP
Unigene0026116	M-type
Unigene0026158	ERF
Unigene0026189	C2H2
Unigene0026193	C3H
Unigene0026264	C3H
Unigene0026376	C3H
Unigene0026464	WOX
Unigene0026494	ERF
Unigene0026624	ERF
Unigene0026730	bHLH
Unigene0026743	bHLH
Unigene0026808	bHLH
Unigene0026823	Trihelix
Unigene0026849	HB-other
Unigene0026860	MIKC
Unigene0026861	CO-like
Unigene0026891	MYB
Unigene0026959	MYB
Unigene0027080	NAC
Unigene0027087	ERF
Unigene0027112	RAV
Unigene0027151	WRKY
Unigene0027180	SBP
Unigene0027192	Dof
Unigene0027220	MYB_related
Unigene0027243	MYB
Unigene0027259	GRAS
Unigene0027282	GRAS
Unigene0027310	MYB
Unigene0027311	MYB_related
Unigene0027349	LBD
Unigene0027350	LBD
Unigene0027374	MYB_related
Unigene0027404	BBR-BPC
Unigene0027500	Whirly
Unigene0027525	MYB_related
Unigene0027600	MYB_related
Unigene0027760	WRKY
Unigene0027839	MYB
Unigene0027844	NAC
Unigene0027855	bHLH
Unigene0028012	MYB
Unigene0028044	MYB
Unigene0028086	Dof
Unigene0028226	Trihelix
Unigene0028231	ERF
Unigene0028271	GRAS
Unigene0028273	NAC
Unigene0028282	C2H2
Unigene0028461	WRKY
Unigene0028524	ERF
Unigene0028559	ERF
Unigene0028576	NF-YC
Unigene0028639	GRAS
Unigene0028675	NAC
Unigene0028701	HRT-like
Unigene0028713	ERF
Unigene0028751	NF-YB
Unigene0028768	MYB_related
Unigene0028781	MYB
Unigene0028794	ZF-HD
Unigene0028820	bZIP
Unigene0028834	WRKY
Unigene0028871	ERF
Unigene0028872	MYB
Unigene0028883	C2H2
Unigene0028921	WRKY
Unigene0028969	ERF
Unigene0028980	MYB
Unigene0028981	LBD
Unigene0029048	C3H
Unigene0029053	ERF
Unigene0029104	GRAS
Unigene0029165	ARF
Unigene0029166	Trihelix
Unigene0029168	Trihelix
Unigene0029174	ZF-HD
Unigene0029177	GATA
Unigene0029264	ERF
Unigene0029277	NAC
Unigene0029284	LBD
Unigene0029292	bHLH
Unigene0029305	MYB_related
Unigene0029330	bZIP
Unigene0029338	NF-YC
Unigene0029356	SBP
Unigene0029385	Nin-like
Unigene0029406	bHLH
Unigene0029484	LBD
Unigene0029500	MYB_related
Unigene0029501	MYB_related
Unigene0029502	MYB_related
Unigene0029503	MYB_related
Unigene0029504	MYB_related
Unigene0029508	NF-YC
Unigene0029536	S1Fa-like
Unigene0029539	WOX
Unigene0029540	WOX
Unigene0029541	WOX
Unigene0029542	WOX
Unigene0029598	NF-YB
Unigene0029659	B3
Unigene0029660	B3
Unigene0029667	NF-YB
Unigene0029683	Dof
Unigene0029728	MYB
Unigene0029782	bHLH
Unigene0029896	EIL
Unigene0029966	C2H2
Unigene0030067	GATA
Unigene0030069	ERF
Unigene0030090	ERF
Unigene0030091	ERF
Unigene0030092	ERF
Unigene0030208	CO-like
Unigene0030215	Trihelix
Unigene0030233	GRAS
Unigene0030241	MYB_related
Unigene0030347	Trihelix
Unigene0030350	ERF
Unigene0030380	HD-ZIP
Unigene0030386	G2-like
Unigene0030400	Nin-like
Unigene0030409	GATA
Unigene0030418	G2-like
Unigene0030443	NF-YB
Unigene0030469	bZIP
Unigene0030523	WOX
Unigene0030579	ERF
Unigene0030592	Trihelix
Unigene0030655	bHLH
Unigene0030710	ERF
Unigene0030751	WRKY
Unigene0030764	C2H2
Unigene0030771	MYB_related
Unigene0030772	MYB
Unigene0030837	MYB
Unigene0030867	C3H
Unigene0030868	C3H
Unigene0030882	GATA
Unigene0030883	ERF
Unigene0030889	B3
Unigene0030899	Trihelix
Unigene0030902	bZIP
Unigene0030925	bHLH
Unigene0030929	MIKC
Unigene0030936	G2-like
Unigene0030937	G2-like
Unigene0030961	C2H2
Unigene0030986	NAC
Unigene0030992	MIKC
Unigene0031031	GRAS
Unigene0031039	bHLH
Unigene0031052	Dof
Unigene0031065	MYB_related
Unigene0031066	B3
Unigene0031069	SRS
Unigene0031140	HD-ZIP
Unigene0031152	B3
Unigene0031179	WOX
Unigene0031192	NF-YA
Unigene0031215	MIKC
Unigene0031244	GRAS
Unigene0031245	GRAS
Unigene0031338	Dof
Unigene0031383	bHLH
Unigene0031483	Dof
Unigene0031510	Trihelix
Unigene0031522	HD-ZIP
Unigene0031641	bZIP
Unigene0031679	WRKY
Unigene0031767	BES1
Unigene0031817	ARF
Unigene0031845	C2H2
Unigene0031850	C3H
Unigene0031858	bHLH
Unigene0031919	TALE
Unigene0031993	HSF
Unigene0032078	LBD
Unigene0032186	G2-like
Unigene0032263	bZIP
Unigene0032278	E2F/DP
Unigene0032303	HD-ZIP
Unigene0032350	B3
Unigene0032375	HD-ZIP
Unigene0032485	GATA
Unigene0032542	M-type
Unigene0032548	C3H
Unigene0032586	TCP
Unigene0032610	NAC
Unigene0032695	ERF
Unigene0032705	MYB_related
Unigene0032718	MYB
Unigene0032724	RAV
Unigene0032727	ERF
Unigene0032780	HD-ZIP
Unigene0032824	MYB_related
Unigene0032872	HD-ZIP
Unigene0032875	WRKY
Unigene0032876	WRKY
Unigene0032905	MIKC
Unigene0032908	C3H
Unigene0032940	CO-like
Unigene0033003	Trihelix
Unigene0033012	MYB_related
Unigene0033061	WRKY
Unigene0033138	Trihelix
Unigene0033183	MYB
Unigene0033203	MYB
Unigene0033229	C3H
Unigene0033240	MYB
Unigene0033264	MYB_related
Unigene0033267	MYB
Unigene0033336	GATA
Unigene0033407	C2H2
Unigene0033487	ZF-HD
Unigene0033517	NAC
Unigene0033521	GRAS
Unigene0033732	MYB
Unigene0033749	GRAS
Unigene0033750	GRAS
Unigene0033774	MYB_related
Unigene0033775	MYB_related
Unigene0033777	MYB_related
Unigene0033817	BES1
Unigene0033904	MYB_related
Unigene0033912	bHLH
Unigene0033927	bHLH
Unigene0033928	bHLH
Unigene0033942	G2-like
Unigene0034005	C3H
Unigene0034010	ERF
Unigene0034028	ERF
Unigene0034033	ERF
Unigene0034096	Trihelix
Unigene0034150	MYB_related
Unigene0034151	MYB
Unigene0034152	SBP
Unigene0034191	GATA
Unigene0034203	HSF
Unigene0034484	MYB
Unigene0034576	bHLH
Unigene0034613	C3H
Unigene0034627	bHLH
Unigene0034647	G2-like
Unigene0034648	G2-like
Unigene0034681	B3
Unigene0034716	C3H
Unigene0034769	NF-YA
Unigene0034770	WRKY
Unigene0034858	MYB_related
Unigene0034868	WRKY
Unigene0034944	TCP
Unigene0034961	HD-ZIP
Unigene0035070	HB-other
Unigene0035112	bZIP
Unigene0035132	C3H
Unigene0035135	C3H
Unigene0035164	ERF
Unigene0035167	Whirly
Unigene0035187	bHLH
Unigene0035223	GRAS
Unigene0035231	NAC
Unigene0035232	NAC
Unigene0035276	bHLH
Unigene0035295	GRF
Unigene0035325	ERF
Unigene0035326	ERF
Unigene0035368	C2H2
Unigene0035375	NF-YA
Unigene0035376	NF-YA
Unigene0035428	Trihelix
Unigene0035478	MYB_related
Unigene0035496	MYB_related
Unigene0035525	bZIP
Unigene0035530	MYB_related
Unigene0035605	bHLH
Unigene0035639	C2H2
Unigene0035684	Trihelix
Unigene0035733	BES1
Unigene0035899	NF-YC
Unigene0035901	ERF
Unigene0035902	ERF
Unigene0035903	ERF
Unigene0035923	TALE
Unigene0036025	Trihelix
Unigene0036026	NAC
Unigene0036062	MYB
Unigene0036064	MIKC
Unigene0036065	M-type
Unigene0036066	M-type
Unigene0036067	M-type
Unigene0036093	C3H
Unigene0036171	Trihelix
Unigene0036179	MYB_related
Unigene0036223	C3H
Unigene0036330	NAC
Unigene0036341	bHLH
Unigene0036425	C2H2
Unigene0036530	NAC
Unigene0036541	SBP
Unigene0036551	ERF
Unigene0036565	G2-like
Unigene0036657	GATA
Unigene0036676	NF-YC
Unigene0036684	NAC
Unigene0036707	GATA
Unigene0036718	EIL
Unigene0036733	HD-ZIP
Unigene0036734	HB-other
Unigene0036770	C2H2
Unigene0036771	C2H2
Unigene0036811	ARR-B
Unigene0036825	Trihelix
Unigene0036835	bHLH
Unigene0036875	Trihelix
Unigene0036950	bHLH
Unigene0037070	HSF
Unigene0037083	TCP
Unigene0037114	ERF
Unigene0037152	HD-ZIP
Unigene0037154	HB-other
Unigene0037298	GRAS
Unigene0037301	C2H2
Unigene0037383	GRAS
Unigene0037419	ARF
Unigene0037420	E2F/DP
Unigene0037454	MYB_related
Unigene0037455	MYB_related
Unigene0037456	MYB_related
Unigene0037568	GeBP
Unigene0037608	G2-like
Unigene0037650	C2H2
Unigene0037658	TCP
Unigene0037719	G2-like
Unigene0037759	Trihelix
Unigene0037780	ERF
Unigene0037785	B3
Unigene0037786	B3
Unigene0037787	B3
Unigene0037847	HD-ZIP
Unigene0037849	Trihelix
Unigene0037949	HB-other
Unigene0037978	NAC
Unigene0037983	HD-ZIP
Unigene0038021	Trihelix
Unigene0038141	NF-YA
Unigene0038156	C3H
Unigene0038204	MYB
Unigene0038283	GATA
Unigene0038370	bHLH
Unigene0038477	MYB_related
Unigene0038478	MYB
Unigene0038482	MYB
Unigene0038555	C3H
Unigene0038556	C3H
Unigene0038680	NF-YC
Unigene0038723	bZIP
Unigene0038724	bZIP
Unigene0038725	bZIP
Unigene0038763	Dof
Unigene0038778	SBP
Unigene0038801	Trihelix
Unigene0038886	TALE
Unigene0038887	TALE
Unigene0038921	MYB_related
Unigene0038923	MYB
Unigene0038924	MYB
Unigene0038925	MYB_related
Unigene0038926	MYB
Unigene0038928	MYB
Unigene0038935	bHLH
Unigene0038936	bHLH
Unigene0038937	bHLH
Unigene0038949	SBP
Unigene0038953	ERF
Unigene0038963	WRKY
Unigene0038964	WRKY
Unigene0039063	C2H2
Unigene0039074	MYB_related
Unigene0039098	bHLH
Unigene0039125	G2-like
Unigene0039126	G2-like
Unigene0039212	SAP
Unigene0039233	bZIP
Unigene0039306	CPP
Unigene0039416	WOX
Unigene0039482	bHLH
Unigene0039504	MYB
Unigene0039544	HD-ZIP
Unigene0039569	MYB
Unigene0039699	CAMTA
Unigene0039730	HB-other
Unigene0039759	HSF
Unigene0039798	WRKY
Unigene0039850	BBR-BPC
Unigene0039864	MYB
Unigene0039866	MYB
Unigene0039867	MYB_related
Unigene0039868	MYB
Unigene0039888	ERF
Unigene0039937	MYB_related
Unigene0039950	bHLH
Unigene0039951	bHLH
Unigene0039963	WRKY
Unigene0040047	WRKY
Unigene0040055	B3
Unigene0040057	E2F/DP
Unigene0040091	G2-like
Unigene0040134	Trihelix
Unigene0040135	Trihelix
Unigene0040136	Trihelix
Unigene0040167	ERF
Unigene0040168	LBD
Unigene0040183	C2H2
Unigene0040187	bHLH
Unigene0040188	GeBP
Unigene0040283	BES1
Unigene0040321	CPP
Unigene0040399	C3H
Unigene0040430	LBD
Unigene0040431	LBD
Unigene0040443	CO-like
Unigene0040542	CO-like
Unigene0040568	Trihelix
Unigene0040585	E2F/DP
Unigene0040611	C3H
Unigene0040612	C3H
Unigene0040675	bHLH
Unigene0040690	ARR-B
Unigene0040696	TCP
Unigene0040703	CPP
Unigene0040731	NF-YA
Unigene0040734	C2H2
Unigene0040755	bHLH
Unigene0040766	bHLH
Unigene0040798	bZIP
Unigene0040817	bZIP
Unigene0040931	GRAS
Unigene0040994	WRKY
Unigene0041051	NF-YA
Unigene0041140	bHLH
Unigene0041147	B3
Unigene0041159	WRKY
Unigene0041198	E2F/DP
Unigene0041311	SBP
Unigene0041360	bHLH
Unigene0041391	ARF
Unigene0041516	ARF
Unigene0041611	B3
Unigene0041619	MYB
Unigene0041660	TALE
Unigene0041681	GATA
Unigene0041699	HSF
Unigene0041741	Dof
Unigene0041745	G2-like
Unigene0041772	ARF
Unigene0041809	NAC
Unigene0041855	C2H2
Unigene0041869	ARR-B
Unigene0041887	ZF-HD
Unigene0041909	MYB
Unigene0041953	bZIP
Unigene0041954	bZIP
Unigene0042002	NAC
Unigene0042036	bZIP
Unigene0042065	ARR-B
Unigene0042109	HD-ZIP
Unigene0042214	GRAS
Unigene0042273	HD-ZIP
Unigene0042278	MYB
Unigene0042308	bHLH
Unigene0042313	bHLH
Unigene0042487	HD-ZIP
Unigene0042498	GRAS
Unigene0042499	GRAS
Unigene0042569	MYB
Unigene0042643	B3
Unigene0042818	MYB
Unigene0042841	HSF
Unigene0042845	MYB_related
Unigene0042846	MYB
Unigene0042847	MYB
Unigene0042849	Trihelix
Unigene0042897	MIKC
Unigene0042898	MIKC
Unigene0042901	M-type
Unigene0042902	M-type
Unigene0042903	WRKY
Unigene0042922	CAMTA
Unigene0043002	C2H2
Unigene0043027	TALE
Unigene0043033	YABBY
Unigene0043041	SBP
Unigene0043042	ERF
Unigene0043043	ERF
Unigene0043044	ERF
Unigene0043045	ERF
Unigene0043072	MYB
Unigene0043082	GeBP
Unigene0043098	HB-PHD
Unigene0043132	NAC
Unigene0043133	NAC
Unigene0043183	ERF
Unigene0043216	C2H2
Unigene0043292	EIL
Unigene0043297	Trihelix
Unigene0043372	M-type
Unigene0043373	M-type
Unigene0043378	C2H2
Unigene0043429	G2-like
Unigene0043473	GATA
Unigene0043482	SAP
Unigene0043612	bHLH
Unigene0043614	bHLH
Unigene0043616	bHLH
Unigene0043617	bHLH
Unigene0043618	bHLH
Unigene0043621	bHLH
Unigene0043704	MYB
Unigene0043731	bZIP
Unigene0043828	C3H
Unigene0043884	MIKC
Unigene0043964	LFY
Unigene0044041	GATA
Unigene0044053	LBD
Unigene0044056	LBD
Unigene0044057	LBD
Unigene0044083	ERF
Unigene0044158	Nin-like
Unigene0044228	LBD
Unigene0044272	TALE
Unigene0044302	WRKY
Unigene0044324	bHLH
Unigene0044337	bZIP
Unigene0044447	GeBP
Unigene0044448	MYB
Unigene0044449	MYB
Unigene0044490	ARF
Unigene0044528	bHLH
Unigene0044529	bHLH
Unigene0044539	C3H
Unigene0044550	MYB_related
Unigene0044559	MYB_related
Unigene0044605	MYB_related
Unigene0044722	ERF
Unigene0044723	ERF
Unigene0044729	C2H2
Unigene0044946	TCP
Unigene0045015	C3H
Unigene0045035	Trihelix
Unigene0045038	NZZ/SPL
Unigene0045138	ARF
Unigene0045243	SBP
Unigene0045263	C2H2
Unigene0045265	ERF
Unigene0045308	bZIP
Unigene0045314	ARF
Unigene0045446	BES1
Unigene0045460	G2-like
Unigene0045642	bHLH
Unigene0045817	B3
Unigene0045818	B3
Unigene0045935	ERF
Unigene0045983	GRAS
Unigene0046010	HSF
Unigene0046206	ARR-B
Unigene0046210	C2H2
Unigene0046267	HSF
Unigene0046344	NAC
Unigene0046456	TALE
Unigene0046469	G2-like
Unigene0046581	MYB_related
Unigene0046582	MYB
Unigene0046642	SAP
Unigene0046643	SAP
Unigene0046703	C3H
Unigene0046746	C3H
Unigene0046750	ERF
Unigene0046799	NF-X1
Unigene0046863	MYB_related
Unigene0046969	NF-YB
Unigene0047381	ARR-B
Unigene0047404	WRKY
Unigene0047498	M-type
Unigene0047499	M-type
Unigene0047500	M-type
Unigene0047501	MIKC
Unigene0047502	M-type
Unigene0047503	M-type
Unigene0047504	M-type
Unigene0047544	E2F/DP
Unigene0047549	VOZ
Unigene0047571	bHLH
Unigene0047700	C3H
Unigene0047759	C3H
Unigene0047763	ERF
Unigene0047764	ERF
Unigene0047872	bHLH
Unigene0048014	bZIP
Unigene0048059	B3
Unigene0048060	B3
Unigene0048273	TALE
Unigene0048389	C2H2
Unigene0048390	C2H2
Unigene0048480	Nin-like
Unigene0048525	bHLH
Unigene0048690	NZZ/SPL
Unigene0048717	C2H2
Unigene0048898	G2-like
Unigene0049039	G2-like
Unigene0049112	LBD
Unigene0049113	LBD
Unigene0049178	C2H2
Unigene0049318	B3
Unigene0049454	TALE
Unigene0049618	Trihelix
Unigene0049757	C3H
Unigene0049770	ARF
Unigene0049880	HSF
Unigene0050031	MYB_related
Unigene0050314	Whirly
Unigene0050373	bZIP
Unigene0050433	B3
Unigene0050528	MYB_related
Unigene0050529	MYB_related
Unigene0050619	WRKY
Unigene0050697	Nin-like
Unigene0050771	M-type
Unigene0050773	M-type
Unigene0050774	MIKC
Unigene0050775	MIKC
Unigene0050821	GRF
Unigene0050827	Trihelix
Unigene0050992	C3H
Unigene0051068	WRKY
Unigene0051407	bHLH
Unigene0051460	NAC
Unigene0051463	NAC
Unigene0051469	MYB
Unigene0051489	C2H2
Unigene0051493	C2H2
Unigene0051598	Dof
Unigene0051600	bHLH
Unigene0051635	C2H2
Unigene0051636	C2H2
Unigene0051738	GRAS
Unigene0051739	GRAS
Unigene0051740	GRAS
Unigene0051741	GRAS
Unigene0051742	GRAS
Unigene0052341	HB-other
Unigene0052381	HSF
Unigene0052382	HSF
Unigene0052383	HSF
Unigene0052384	HSF
Unigene0052563	bHLH
Unigene0052564	MYB_related
Unigene0052672	MYB_related
Unigene0052763	ERF
Unigene0053421	HD-ZIP
Unigene0053439	ARR-B
Unigene0053441	ARR-B
Unigene0053484	ARR-B
Unigene0053595	bHLH
Unigene0053764	AP2
Unigene0053767	bHLH
Unigene0054141	C3H
Unigene0054160	ARR-B
Unigene0054227	NF-X1
Unigene0054729	C3H
Unigene0054732	HD-ZIP
Unigene0054909	MYB
Unigene0054918	C2H2
Unigene0055033	MYB
Unigene0055042	ERF
Unigene0055044	ERF
Unigene0055046	ERF
Unigene0055047	ERF
Unigene0055220	bHLH
Unigene0055469	Dof
Unigene0056301	MYB_related
Unigene0057310	SBP
Unigene0057435	GeBP
Unigene0057436	GeBP
Unigene0057442	GeBP
Unigene0057443	GeBP
Unigene0058741	bHLH
Unigene0058942	NAC
Unigene0059631	NF-YC
Unigene0060711	ERF
Unigene0060837	HSF
Unigene0061008	NAC
Unigene0061079	MYB
Unigene0061080	MYB
Unigene0061764	ERF
Unigene0061765	ERF
Unigene0061953	MYB
Unigene0062278	ERF
Unigene0062428	MYB_related
Unigene0062547	ERF
Unigene0062649	bZIP
Unigene0062653	HSF
Unigene0062724	ERF
Unigene0062811	TCP
Unigene0063072	WOX
Unigene0063217	C2H2
Unigene0063395	TCP
Unigene0063502	NF-YB
Unigene0063503	NF-YB
Unigene0064357	LBD
Unigene0064394	WRKY
Unigene0064395	WRKY
Unigene0064429	MIKC
Unigene0064456	ERF
Unigene0064616	ERF
Unigene0064640	bHLH
Unigene0064660	ZF-HD
Unigene0064725	MYB
Unigene0064787	bZIP
Unigene0064788	GRAS
Unigene0065083	ERF
Unigene0065960	B3
Unigene0065961	B3
Unigene0065962	B3
Unigene0066166	Trihelix
Unigene0066167	Trihelix
Unigene0066224	bHLH
Unigene0066226	Trihelix
Unigene0066277	TALE
Unigene0066295	NAC
Unigene0066303	ERF
Unigene0066347	LBD
Unigene0066348	LBD
Unigene0066507	bZIP
Unigene0066571	LBD
Unigene0066605	ERF
Unigene0066615	Trihelix
Unigene0066690	ERF
Unigene0067166	GRAS
Unigene0067167	GRAS
Unigene0067284	ERF
Unigene0067355	ERF
Unigene0067920	ERF
Unigene0068025	ZF-HD
Unigene0068026	ZF-HD
Unigene0068081	SBP
Unigene0068136	NF-YB
Unigene0068206	ERF
Unigene0068207	ERF
Unigene0068221	bZIP
Unigene0068318	MYB_related
Unigene0068339	LBD
Unigene0068463	ERF
Unigene0068465	MYB_related
Unigene0068510	GeBP
Unigene0068538	MYB_related
Unigene0068783	bHLH
Unigene0068909	bHLH
Unigene0068910	bHLH
Unigene0069455	WRKY
Unigene0069907	RAV
Unigene0069948	ZF-HD
Unigene0070014	ERF
Unigene0070020	MYB
Unigene0070130	GRAS
Unigene0070250	MYB_related
Unigene0070301	ERF
Unigene0070302	ERF
Unigene0070381	C2H2
Unigene0070564	NF-YB
Unigene0070565	NF-YB
Unigene0070621	ERF
Unigene0070650	LBD
Unigene0070772	M-type
Unigene0070773	M-type
Unigene0071107	LBD
Unigene0002517	ZF-HD
Unigene0009727	GRAS
Unigene0018062	bHLH
Unigene0020677	C2H2
Unigene0028185	C2H2
Unigene0029270	bHLH
Unigene0039481	bHLH
Unigene0041531	C2H2
Unigene0044262	C2H2
